# Supplementary material for: Rabies in Kazakhstan
Source: PLoS Negl Trop Dis. 2016 Aug 3;10(8):e0004889. doi: 10.1371/journal.pntd.0004889 (PMC4972401; doi:10.1371/journal.pntd.0004889)
Supplement: S1 Dataset — This folder contains all the data used in the manuscript. The file also includes the R code used to estimate the burden of disease, economic losses and regional incidences. Relevant shape files used to generate the maps and associated R code are also provided. (ZIP) [file pntd.0004889.s001.zip]

Archive with 21 entries (17 files):
- supplementary data/
- supplementary data/Data/
- supplementary data/Data/data-2010E.xls
- supplementary data/Data/data-2011E.xls
- supplementary data/Data/data-2012E.xls
- supplementary data/Data/data-2013E.xls
- supplementary data/Data/data-2014E.xls
- supplementary data/Data/data-2015E.xls
- supplementary data/Data/rabies-GIS.xls
- supplementary data/Rcodeandfiles/
- supplementary data/Rcodeandfiles/Rcode.doc
- supplementary data/Rcodeandfiles/Shapefiles/
- supplementary data/Rcodeandfiles/Shapefiles/KAZ_adm1.csv
- supplementary data/Rcodeandfiles/Shapefiles/KAZ_adm1.dbf
- supplementary data/Rcodeandfiles/Shapefiles/KAZ_adm1.prj
- supplementary data/Rcodeandfiles/Shapefiles/KAZ_adm1.sbn
- supplementary data/Rcodeandfiles/Shapefiles/KAZ_adm1.sbx
- supplementary data/Rcodeandfiles/Shapefiles/KAZ_adm1.shp
- supplementary data/Rcodeandfiles/Shapefiles/KAZ_adm1.shx
- supplementary data/Rcodeandfiles/coor1.csv
- supplementary data/Rcodeandfiles/rabies.csv
