# Supplementary material for: Rabies in Kazakhstan
Source: PLoS Negl Trop Dis. 2016 Aug 3;10(8):e0004889. doi: 10.1371/journal.pntd.0004889 (PMC4972401; doi:10.1371/journal.pntd.0004889)
Supplement: S1 Dataset — This folder contains all the data used in the manuscript. The file also includes the R code used to estimate the burden of disease, economic losses and regional incidences. Relevant shape files used to generate the maps and associated R code are also provided. (ZIP) [file pntd.0004889.s001.zip › supplementary data/Data/data-2010E.xls]

## Sheet: Оргметод
Программа АСУ "Эпидемиологический надзор за бешенством" за 2010 год
ASU program "Surveillance of rabies" in 2010
1. Организационно-методическая работа
1. Organizational and methodical work
	Исх. № 41 - 06 / 19 - 325 от 18. 01. 2011 г.
№	Наименование областей District Designation	Принято решений Акима Agreed Decisions by Local Government Head	Проведено коллегии Staff Assignments				Издано приказов Orders Made			Проведено семинаров Seminars Conducted	Подготовлено Prepared by		Штрафные санкции Fines	Передано в прокуратуру Submitted to prosecutors office
			ЧПК Emergency Epidemic Commission	ОУЗ Regional Health Authority	ДГСЭН Department for State Sanitary and Epidemiologicaö Surveillance	совм. с ветслужбой Veterinary Services	Regional Health Authority	ЦРБ Central Oblast Hospital	ДГСЭН Department for State Sanitary and Epidemiologicaö Surveillance		Врачей Doctors	СМР Nurses
1.	Акмолинская Akmola	5	0	5	1	2	1	11	3	25	217	684	15	0
2.	Актюбинская Aktiobinsk	14	0	1	1	3	0	5	1	37	472	1182	19	0
3.	Алматинская Almaty	14	3	4	2	5	11	20	8	28	346	646	68	0
4.	Атырауская Atirau	28	2	0	7	9	1	3	3	18	365	1084	29	586
5.	ВКО East Kazakhstan Oblast	15	1	3	4	10	4	5	2	66	746	1346	24	0
6.	Жамбылская Zhambul	25	7	2	1	4	3	13	3	41	275	617	22	0
7.	ЗКО West Kazakhstan Oblast	10	0	0	5	4	0	4	0	26	167	532	11	0
8.	Карагандинская Karaganda	10	2	0	4	3	0	12	1	26	466	724	10	0
9.	Костанайская Kostanai	45	1	1	1	3	0	22	4	34	312	1384	9	0
10.	Кызылординская Kyzylordar	7	12	2	7	3	2	1	6	24	298	1028	29	1
11.	Мангистауская Mangistai	4	1	0	2	0	0	4	3	13	95	204	11	0
12.	Павлодарская Pavoldar	10	4	1	1	2	0	6	0	26	540	522	3	0
13.	СКО North kazakhstan Oblast	9	3	1	4	4	0	11	11	21	163	585	11	0
14.	ЮКО South Kazakhstan Oblast	27	11	3	6	15	3	4	6	1071	4763	16425	91	3
15.	г. Алматы Almaty City	5	3	1	1	1	0	0	1	35	564	811	7	8
16.	г. Астана Astana City	0	0	0	0	0	1	0	1	11	47	50	2	0
17.	ДГСЭН на тр. Others reported to the State Epidemiological Services	0	0	0	0	0	0	0	0	0	0	0	0	0
18.	По республике Total for the Republic	228	50	24	47	68	26	121	53	1502	9836	27824	361	598

## Sheet: таб 2
2. Мероприятия по профилактике бешенства среди собак, кошек и сельскохозяйственных животных
	2. Measures for the prevention of rabies in dogs, cats and farm animals
№	Наименование областей District Designation	К-тво бригад по отстрелу и отлову бродячих животных. Number of crews shooting and catching stray animals	Отстрелено и отловлено Numbers shot or caught					Выделено средств от Акиматов по отстрелу и отлову бродячих и диких животных Allocated funds for shooting and catching of animals
			Собак Dogs	Кошек Cats	Волков Wolves	Лис Foxes	др. плотоядных животных Unspecified Carnivores
1.	Акмолинская Akmola	83	9587	672	3	47	6	8673682
2.	Актюбинская Aktiobinsk	43	17011	104	304	0	3	20756482
3.	Алматинская Almaty	18	14179	181	41	0	0	14764200
4.	Атырауская Atirau	21	19687	308	48	10	0	24339584
5.	ВКО East Kazakhstan Oblast	73	29020	898	76	40	278	29526691
6.	Жамбылская Zhambul	11	11897	27	0	0	0	9821730
7.	ЗКО West Kazakhstan Oblast	39	12503	909	206	25	0	32065000
8.	Карагандинская Karaganda	18	4765	1206	0	0	0	8917094
9.	Костанайская Kostanai	47	6110	74	13	152	985	10520500
10.	Кызылординская Kyzylordar	29	16788	134	0	0	0	13682629
11.	Мангистауская Mangistai	8	7138	172	0	0	0	13042970
12.	Павлодарская Pavoldar	33	11762	292	5	28	31	19494650
13.	СКО North kazakhstan Oblast	104	12267	15	0	2044	756	11103000
14.	ЮКО South Kazakhstan Oblast	29	51011	2325	6	0	97	38235068
15.	г. Алматы Almaty City	21	36097	56	0	0	0	107403490
16.	г. Астана Astana City	2	5550	0	0	0	0	9303000
17.	ДГСЭН на тр. Others reported to the state Epidemiological Services	0	0	0	0	0	0	0
18.	По республике Total for the Republic	579	265372	7373	702	2346	2156	371649770
								2

## Sheet: таб 3
3. Антирабическая деятельность
	3. Anti Rabies activity
№	Наименование областей District Designation	Всего обратилось с укусом, оцарапанием, ослюнением Number of reported bites	в т.ч. от животных с установленным диагнозом бешенства From animals with proven rabies diagnosis		в т.ч. дикими животными From wild animals		показатель на 100 тысяч населения Incidence per 100,000 population	Обратилось Bite victims		обратилось сельских жи телей Bite victims from rural areas
			Всего Total	%	Всего Total	%		Муж Male	Жен Female	Всего Total	%
1.	Акмолинская Akmola	2411	7	0.29	10	0.4	325.8	1309	1102	1000	41.5
2.	Актюбинская Aktiobinsk	2039	15	0.73	9	0.4	283.63	1179	860	746	36.6
3.	Алматинская Almaty	5147	26	0.6	2	0.05	271.3	2775	2372	3663	71.2
4.	Атырауская Atirau	1359	34	2.5	4	0.2	262.7	805	554	716	52.6
5.	ВКО East Kazakhstan Oblast	4035	11	0.27	6	0.14	284.3	2206	1829	1304	32.3172
6.	Жамбылская Zhambul	3699	35	0.9	1	0.02	354.6	2485	1214	2389	64.6
7.	ЗКО West Kazakhstan Oblast	2244	12	0.5	2	0.08	358	1305	939	1163	51.8
8.	Карагандинская Karaganda	3799	0	0	2	0.4	273.3	2167	1632	453	11.9
9.	Костанайская Kostanai	3323	141	4.2	6	0.2	314.3	1790	1533	1535	46.2
10.	Кызылординская Kyzylordar	2561	0	0	0	0	393.8	1451	1110	1068	41.7
11.	Мангистауская Mangistai	1743	0	0	3	0.17	321.8	1086	657	1007	57.8
12.	Павлодарская Pavoldar	1849	47	3	14	1	246.4	1084	765	544	29.4
13.	СКО North kazakhstan Oblast	1371	2	0.15	12	0.9	212.8	750	621	690	50.3
14.	ЮКО South Kazakhstan Oblast	18158	19	0.1	21	0.1	710	11154	7004	11186	61.6
15.	г. Алматы Almaty City	4718	0	0	157	3.32768	325.4	2412	2306	0	0
16.	г. Астана Astana City	1600	0	0	0	0	241.8	879	721	94	5.8
17.	ДГСЭН на тр. Others Reported to the State Epidemiological Services	0	0	0	0	0	0	0	0	0	0
18.	По республике Total for the Republic	60056	349	0.6	249	0.4	375.4	34837	25219	27558	45.9
											3

## Sheet: таб4
3. Антирабическая деятельность (продолжение № 1)
	3. Anti Rabies Activity - continued
№	Наименование областей District Designation	госпитализироваено обратившихся. Hospitalized bite victims		получили назначения на прививки Vaccinated		в том числе Of these including				получили прививки Received vaccine		в том числе Of these including
		всего Total	%	Всего Total	%	условный курс Conditional Course	%	безусловный курс Unconditional course	%	Всего Total	%	антираб вакцина Antirabies vaccine	%	иммуногл + а / в Immunoglobulin and antirabies vaccination	%
1.	Акмолинская Akmola	212	8.8	2380	98.7	1612	67.6	768	32.4	2343	98.4	1555	81.6	788	34
2.	Актюбинская Aktiobinsk	368	18.05	2019	98.7	1290	63.8	729	36.2	2011	99.95	1599	79.5	412	20.5
3.	Алматинская Almaty	342	6.6	5120	99.5	3397	66.3	1723	33.7	5089	99.4	4449	87.4	640	12.6
4.	Атырауская Atirau	9	0.6	1356	99.7	656	48.3	700	51.6	1345	99.1	965	100	380	28.2
5.	ВКО East Kazakhstan Oblast	265	6.56	4035	100	2793	69.2	1242	30, 8	4035	100	2647	65.6	1388	34.4
6.	Жамбылская Zhambul	526	14.2	3699	100	2575	69.6	1124	30.4	3699	100	2837	100	862	23.3
7.	ЗКО West Kazakhstan Oblast	460	20.4	2229	99.3	1239	55.5	990	44.4	2217	98.4	1615	71.8	602	28.2
8.	Карагандинская Karaganda	135	3.5	3303	86.9	1869	56.5	1434	43.5	3191	96.6	2370	74.3	821	25.7
9.	Костанайская Kostanai	610	18.3	3315	99.8	1890	57	1425	43	3260	98.3	2143	65.7	1117	34.2
10.	Кызылординская Kyzylordar	402	15.6	2545	99.3	1450	57	1095	43	2545	99.8	2098	82.4	447	17.6
11.	Мангистауская Mangistai	319	18	1733	99.4	700	40	1033	59	1733	99.4	1352	99.4	381	22
12.	Павлодарская Pavoldar	35	1.8	1845	99.7	1273	68.9	572	26.7	1845	99.7	1407	76.2	438	23.7
13.	СКО North kazakhstan Oblast	310	22.6	1350	98.8	636	47.1	714	53	1337	99.3	623	46.6	714	53.4
14.	ЮКО South Kazakhstan Oblast	2892	15.9	18059	99.4	12704	70.3	5355	29.6	18042	99.9	14109	78.2	3933	21.7
15.	г. Алматы Almaty City	117	2.5	4139	100	1758	42.474	2381	57.526	4026	97.2699	3124	83.2	902	16
16.	г. Астана Astana City	10	0.6	1600	100	547	34.1	1053	65.8	1585	99	1060	66.8	525	32.8
17.	ДГСЭН на тр. Others reported to the state Epidemiological Services	0	0	0	0	0	0	0	0	0	0	0	0	0	0
18.	По республике Total for the Republic	7012	11.7	58727	97.8	36389	62	22338	38	58303	99.3	43953	75.4	14350	24.6

## Sheet: таб 5
3. Антирабическая деятельность (продолжение № 2)
	3. Anti Rabies Activity – continued
№	Наименование областей District Designation	п о л у ч и л и Received vaccination	отказались от прививок –Refused vaccination		прекратили прививки самовольно – Voluntarily stopped vaccination		прививки неназначались vaccinations assignable
		Всего Total	Всего Total	%	Всего Total	%	Всего Total	%
1.	Акмолинская Akmola	2343	37	1.5	25	0.7	31	1.3
2.	Актюбинская Aktiobinsk	2011	8	0.5	3	0.2	20	1.2
3.	Алматинская Almaty	5089	31	0.6	59	1.1	27	0.5
4.	Атырауская Atirau	1345	11	0.8	5	0.3	3	0.2
5.	ВКО East Kazakhstan Oblast	4035	0	0	3	0.07	0	0
6.	Жамбылская Zhambul	3699	0	0	6	0.1	0	0
7.	ЗКО West Kazakhstan Oblast	2217	12	0.5	23	1	15	0.7
8.	Карагандинская Karaganda	3191	112	3.4	397	12.44	496	13.1
9.	Костанайская Kostanai	3260	55	1.7	82	2.5	8	0.2
10.	Кызылординская Kyzylordar	2545	0	0	44	1.7	16	0.6
11.	Мангистауская Mangistai	1733	0	0	12	0.7	10	0.5
12.	Павлодарская Pavoldar	1845	0	0	0	0	4	1
13.	СКО North kazakhstan Oblast	1337	13	1	4	0.3	21	1.5
14.	ЮКО South Kazakhstan Oblast	18042	17	0.1	5	0.02	99	0.5
15.	г. Алматы Almaty City	4026	113	2.4	745	18.5047	579	0
16.	г. Астана Astana City	1585	15	0.9	126	7.8	0	0
17.	ДГСЭН на тр. Others Reported to the State Epidemiological Services	0	0	0	0	0	0	0
18.	По республике Total for the Republic	58303	424	0.7	1539	2.6	1329	2.2
													5

## Sheet: таб 6
3. Антирабическая деятельность (продолжение № 3)
	3. Anti Rabies Activity – continued
№	Наименование областей District Designation	обратились за помощью по возрасту Bite victims by age
		Всего Total	0 - 5 лет 0-5 years	6 - 14 лет 6-14 years	15 - 17 лет 15-17 years	18 - 25 лет 18-25 years	26 - 30 лет 26-30 years	31 - 35 лет 31-35 years	36 - 40 лет 36-40 years	41 - 45 лет 41-45 years	старше 46 лет 46 years and older
1.	Акмолинская Akmola	2411	290	476	140	272	174	198	155	140	566
2.	Актюбинская Aktiobinsk	2039	161	418	123	262	134	149	159	143	490
3.	Алматинская Almaty	5147	582	1166	332	553	277	351	334	356	1196
4.	Атырауская Atirau	1359	124	270	103	144	88	108	117	118	287
5.	ВКО East Kazakhstan Oblast	4035	345	561	236	418	411	393	431	359	881
6.	Жамбылская Zhambul	3699	374	765	280	434	269	297	304	277	699
7.	ЗКО West Kazakhstan Oblast	2244	133	442	166	231	146	145	135	134	712
8.	Карагандинская Karaganda	3799	302	649	255	418	314	348	379	318	816
9.	Костанайская Kostanai	3323	295	687	159	485	271	234	297	252	643
10.	Кызылординская Kyzylordar	2561	341	738	165	268	175	211	143	115	405
11.	Мангистауская Mangistai	1743	202	488	145	202	135	124	118	94	235
12.	Павлодарская Pavoldar	1849	137	346	92	212	142	151	143	163	463
13.	СКО North kazakhstan Oblast	1371	108	237	62	183	95	110	113	78	385
14.	ЮКО South Kazakhstan Oblast	18158	2227	4679	1813	1878	1165	1116	1605	1103	2572
15.	г. Алматы Almaty City	4718	435	1001	177	672	367	345	324	262	1135
16.	г. Астана Astana City	1600	115	267	83	269	135	129	116	102	384
17.	ДГСЭН на тр. Others Reported to the State Epidemiological Services	0	0	0	0	0	0	0	0	0	0
18.	По республике Total for the Republic	60056	6171	13190	4331	6901	4298	4409	4873	4014	11869

## Sheet: таб 7
3. Антирабическая деятельность (продолжение № 4)
	3. Anti Rabies Activity – continued
№	Наименование областей District Designation	обратились за помощью по локализациям укуса Localization of bite injury
		Всего Total	Голова Head	Шея Neck	Лицо Face	Плечо Shoulder	Предплечье Forearm	кисти рук Hands	пальцы рук Fingers	Туловище Torso	нижние конечности Lower extremities	Ослюнение Licks	множественные укусы Multiple bite wounds
1.	Акмолинская Akmola	2411	47	5	123	71	316	322	153	141	1108	23	102
2.	Актюбинская Aktiobinsk	2039	16	7	62	59	214	225	91	86	1185	61	33
3.	Алматинская Almaty	5147	118	95	231	237	588	548	183	393	2638	29	87
4.	Атырауская Atirau	1359	11	1	30	122	51	228	120	109	557	98	32
5.	ВКО East Kazakhstan Oblast	4035	45	15	142	264	744	485	223	235	1780	48	54
6.	Жамбылская Zhambul	3699	36	22	19	137	559	306	238	193	1902	151	136
7.	ЗКО West Kazakhstan Oblast	2244	17	5	60	61	233	310	74	112	1100	200	72
8.	Карагандинская Karaganda	3799	90	77	187	162	443	588	184	200	1446	93	329
9.	Костанайская Kostanai	3323	31	3	174	115	759	610	127	282	1015	146	61
10.	Кызылординская Kyzylordar	2561	31	4	93	40	177	145	70	74	1798	48	81
11.	Мангистауская Mangistai	1743	13	8	54	48	117	163	49	90	1034	73	94
12.	Павлодарская Pavoldar	1849	19	3	74	75	179	364	109	96	838	15	77
13.	СКО North kazakhstan Oblast	1371	28	0	70	41	165	219	66	51	652	23	56
14.	ЮКО South Kazakhstan Oblast	18158	258	48	575	648	1482	878	1388	1006	10553	514	808
15.	г. Алматы Almaty City	4718	62	11	162	126	489	664	224	154	2779	0	47
16.	г. Астана Astana City	1600	14	7	66	34	155	203	154	51	860	8	48
17.	ДГСЭН на тр. Others Reported to the State Epidemiological Services	0	0	0	0	0	0	0	0	0	0	0	0
18.	По республике Total for the Republic	60056	836	311	2122	2240	6671	6258	3453	3273	31245	1530	2117
												7

## Sheet: таб 8
3. Антирабическая деятельность (продолжение № 5)
	3. Anti Rabies Activity – continued
№	Наименование областей District Designation	по дням обрашаемости When they sort medical treatment after being bitten					по видам животных нанесших укусы, оцарапывания, ослюнения Occording to species of animal inflicting bite injury
		Всего Total	0 - 4 день 0-4 days	5 - 7 день 5-7 days	8 - 14 день 8-14 days	позже 15 дней 15 days or later	Собаки Dogs	Кошки Cats	лисы, карсаки Red of corsak fox	Лошади Horses	Волки Wolf	Крс Cattle	Прочие Others
1.	Акмолинская Akmola	2411	2219	151	33	8	2048	283	15	10	2	9	44
2.	Актюбинская Aktiobinsk	2039	2006	21	10	2	1802	150	6	1	3	32	45
3.	Алматинская Almaty	5147	4988	92	45	22	4781	113	11	18	0	14	210
4.	Атырауская Atirau	1359	1293	40	16	10	1198	67	7	2	3	59	23
5.	ВКО East Kazakhstan Oblast	4035	3944	63	19	9	3317	663	0	8	8	19	20
6.	Жамбылская Zhambul	3699	3686	12	1	0	3660	11	1	7	0	8	12
7.	ЗКО West Kazakhstan Oblast	2244	2070	79	72	23	1805	256	10	1	4	109	59
8.	Карагандинская Karaganda	3799	3712	61	21	5	3442	331	1	3	1	0	21
9.	Костанайская Kostanai	3323	3082	177	58	6	2667	453	3	2	1	17	180
10.	Кызылординская Kyzylordar	2561	2357	130	45	29	2458	45	8	3	2	26	19
11.	Мангистауская Mangistai	1743	1632	87	18	6	1616	37	3	0	0	0	87
12.	Павлодарская Pavoldar	1849	1669	83	77	20	1571	203	13	5	0	21	36
13.	СКО North kazakhstan Oblast	1371	1324	23	14	10	1168	162	6	9	0	0	26
14.	ЮКО South Kazakhstan Oblast	18158	16935	875	266	82	16725	646	16	107	5	180	479
15.	г. Алматы Almaty City	4718	4567	107	44	0	4197	359	1	2	0	0	159
16.	г. Астана Astana City	1600	1568	10	15	7	1357	212	0	6	1	0	24
17.	ДГСЭН на тр. Others Reported to the State Epidemiological Services	0	0	0	0	0	0	0	0	0	0	0	0
18.	По республике Total for the Republic	60056	57052	2011	754	239	53812	3991	101	184	30	494	1444
												8

## Sheet: таб 9
4. Работа в очагах бешенства
	4. Work in Rabies Foci
№		противоэпидемисеские и профилактические мероприятия в очагах бешенства Control measures in rabies foci
	Наименование областей District Designation	выявлено очагов бешенства Identified rabies foci					обсл. совм. с ветслужбой Investigations by veterinary services	заболело и пало с/х животных Cases in farm animals	заболело людей Human cases	источник инфекции Source of infection	пути и факторы передачи Transmisison known	выявлено контактных лиц Contact tracing	охвачено профлечением Covered by treatment	привито в очагах бешенства Vaccinated following disease outbreak
		всего Total	с/х животных Farm animals	Собак Dogs	Кошек Cats	диких животных Wild animals								Всего Total	с/х животных Farm animals	Собак Dogs	Кошек Cats
1.	Акмолинская Akmola	7	2	4	0	1	7	3	0	0	0	16	16	163	113	50	0
2.	Актюбинская Aktiobinsk	9	6	2	0	1	9	12	0	0	0	40	40	2152	2142	0	10
3.	Алматинская Almaty	4	3	1	0	0	4	6	0	0	0	26	26	4661	4409	252	0
4.	Атырауская Atirau	11	6	2	0	3	11	4	1	1	1	41	41	5782	5321	289	172
5.	ВКО East Kazakhstan Oblast	3	3	0	0	0	3	11	0	0	0	30	30	1635	1628	6	1
6.	Жамбылская Zhambul	35	17	12	4	2	35	17	0	0	0	136	136	5012	4837	122	53
7.	ЗКО West Kazakhstan Oblast	11	7	1	1	2	11	12	0	0	0	92	92	4717	4643	63	11
8.	Карагандинская Karaganda	0	0	0	0	0	0	0	0	0	0	0	0	0	0	0	0
9.	Костанайская Kostanai	45	18	19	2	6	45	18	0	0	0	141	141	27906	25248	1450	1208
10.	Кызылординская Kyzylordar	4	0	4	0	0	4	0	1	1	1	10	10	9	1	8	0
11.	Мангистауская Mangistai	0	0	0	0	0	0	0	0	0	0	0	0	0	0	0	0
12.	Павлодарская Pavoldar	2	1	1	0	0	2	32	0	0	0	47	47	4590	4499	91	0
13.	СКО North kazakhstan Oblast	2	0	1	0	1	2	0	0	0	0	6	6	2403	1657	305	441
14.	ЮКО South Kazakhstan Oblast	5	2	3	0	0	5	5	4	4	4	81	81	3863	3382	464	17
15.	г. Алматы Almaty City	0	0	0	0	0	0	0	0	0	0	0	0	0	0	0	0
16.	г. Астана Astana City	0	0	0	0	0	0	0	0	0	0	0	0	0	0	0	0
17.	ДГСЭН на тр. Others reported to the state Epidemiological Services	0	0	0	0	0	0	0	0	0	0	0	0	0	0	0	0
18.	По республике Total for the Republic	138	65	50	7	16	138	120	6	6	6	666	666	62893	57880	3100	1913

## Sheet: таб 10
5. Движение антирабической вакцины и иммуноглобулина
	5. Movement of rabies vaccine and immunoglobulin
№	Наименование областей District Designation	Антирабическая вакцина Antirabies vaccination							Антирабический иммуноглобулин Anti rabies immunoglobulin
		ост. На о1.01.10 Stock on 01.01.10	Приход Vaccines purchased	Расход Vaccines used	Списано Write offs	остаток на 01.01.11 Stock on 01.01.11	привито всего Total Vaccinated	расх. на 1 прививаемого Consumption ratio	остаток на 01.01.10 Stock on 01.01.10	Приход Purchases	Расход Used	списано write offs	остаток на 01.01.11 Stock on 01.01.11.	привито treated	расх. На 1 прививаемого Consumption ratio(doses per case)
1.	Акмолинская Akmola	8311	12840	9722	1600	9829	9722	1	12510	15000	15150	0	12360	788	19.2
2.	Актюбинская Aktiobinsk	4702	5650	7549	0	2803	7549	1	2540	5250	4750	0	3040	412	11.5
3.	Алматинская Almaty	13990	21900	17992	3000	14898	17992	1	1445	15000	6050	0	10395	640	9.4
4.	Атырауская Atirau	7275	7650	6340	0	8585	6340	1	3046	5400	5280	0	3166	380	13.8
5.	ВКО East Kazakhstan Oblast	11069	19125	15430	0	14764	15430	1	10366	10700	16577	0	4489	1388	11.9
6.	Жамбылская Zhambul	3229	25500	13331	2300	13098	13331	1	3602	16200	10347	0	9455	862	12
7.	ЗКО West Kazakhstan Oblast	4265	10750	9674	650	4691	9674	1	2915	7500	7180	0	3235	602	12
8.	Карагандинская Karaganda	4017	9500	10615	0	2902	10615	1	4275	9800	9845	0	4230	821	11.99
9.	Костанайская Kostanai	12851	16800	12846	4500	12305	12846	1	7870	14020	14030	0	7860	1117	12.5
10.	Кызылординская Kyzylordar	4909	13870	9426	0	9353	9426	1	1765	3000	3765	0	1000	671	5.6
11.	Мангистауская Mangistai	3659	9500	6737	1	6421	6737	1.0	3950	4800	3210	0	5540	381	8.0
12.	Павлодарская Pavoldar	6659	11025	6509	0	11175	6509	1	2415	9600	5778	0	6237	438	13.1
13.	СКО North kazakhstan Oblast	6184	5510	5442	500	5752	5442	1	2373	12000	6478	0	7895	714	9
14.	ЮКО South Kazakhstan Oblast	40608	62500	63994	0	39114	63994	1	12588	42000	39804	0	14784	3933	10.1
15.	г. Алматы Almaty City	2600	19200	17890	0	3910	17890	1	2150	11000	12940	0	210	902	14.3
16.	г. Астана Astana City	1450	8950	7175	0	3225	7175	1	6560	1200	7410	0	350	525	14.1
17.	ДГСЭН на тр. Others Reported to the State Epidemiological Services	0	0	0	0	0	0	0	0	0	0	0	0	0	0
18.	По республике Total for the Republic	135778	260270	220672	12551	162825	220672	1	80370	182470	168594	0	94246	14574	11.6
														10

[truncated: 4 more sheets: таб 11, таб 12, таб 13, таб 14]
