# Supplementary material for: Rabies in Kazakhstan
Source: PLoS Negl Trop Dis. 2016 Aug 3;10(8):e0004889. doi: 10.1371/journal.pntd.0004889 (PMC4972401; doi:10.1371/journal.pntd.0004889)
Supplement: S1 Dataset — This folder contains all the data used in the manuscript. The file also includes the R code used to estimate the burden of disease, economic losses and regional incidences. Relevant shape files used to generate the maps and associated R code are also provided. (ZIP) [file pntd.0004889.s001.zip › supplementary data/Data/data-2011E.xls]

## Sheet: Оргметод
Программа АСУ "Эпидемиологический надзор за бешенством" за 2011 год
ASU program "Surveillance of rabies" in 2011
1. Организационно-методическая работа
1. Organizational and methodical work
	Исх. № 41 - 06 / 19 - 407 от 18 января 2012 года
№	Наименование областей District Designation	Принято решений Акима Agreed Decisions by Local Government Head	Проведено коллегии Staff Assignments				Издано приказов Orders Made			Проведено семинаров Seminars Conducted	Подготовлено Prepared by		Штрафные санкции Fines	Передано в прокуратуру Submitted to prosecutors office
			ЧПК Emergency Epidemic Commission	ОУЗ Regional Health Authority	ДГСЭН Department for State Sanitary and Epidemiological Surveillance	совм. с ветслужбой Veterinary Services	ОУЗ Regional Health Authority	ЦРБ Central Oblast Hospital	ДГСЭН Department for State Sanitary and Epidemiologicaö Surveillance		Врачей Doctors	СМР Nurses
1.	Акмолинская Akmola	5	0	1	5	8	5	10	6	43	343	1090	46	1
2.	Актюбинская Aktiobinsk	21	0	3	1	5	0	5	5	39	381	864	8	0
3.	Алматинская Almaty	17	4	8	4	4	5	17	5	37	776	1570	71	7
4.	Атырауская Atirau	9	0	2	5	7	1	7	7	22	281	961	12	0
5.	ВКО East Kazakhstan Oblast	28	9	4	13	26	9	5	5	51	536	1310	29	4
6.	Жамбылская Zhambul	12	4	3	3	7	1	5	1	32	591	986	11	4
7.	ЗКО West Kazakhstan Oblast	11	1	0	2	1	0	5	1	35	295	1060	24	0
8.	Карагандинская Karaganda	11	3	0	4	5	0	9	1	49	521	972	3	0
9.	Костанайская Kostanai	10	0	1	2	2	0	21	9	49	462	1619	4	0
10.	Кызылординская Kyzylordar	18	19	4	9	10	6	7	11	24	337	966	33	3
11.	Мангистауская Mangistai	7	0	7	4	2	1	8	8	13	142	337	0	0
12.	Павлодарская Pavoldar	7	4	1	1	3	0	7	1	68	2193	2424	20	0
13.	СКО North kazakhstan Oblast	12	1	3	6	4	1	16	9	25	147	664	4	2
14.	ЮКО South Kazakhstan Oblast	40	27	2	15	40	2	7	12	699	6367	16155	80	2
15.	г. Алматы Almaty City	10	5	0	3	2	0	2	1	58	662	635	10	0
16.	г. Астана Astana City	0	0	0	0	0	1	0	1	3	13	24	3	0
17.	ДГСЭН на тр. Others reported to the State Epidemiological Services	1	1	0	0	1	0	1	0	3	24	114	5	0
18.	По республике Total for the Republic	219	78	39	77	127	32	132	83	1250	14071	31751	363	23

## Sheet: таб 2
2. Мероприятия по профилактике бешенства среди собак, кошек и сельскохозяйственных животных
	2. Measures for the prevention of rabies in dogs, cats and farm animals
№	Наименование областей District Designation	К-тво бригад по отстрелу и отлову бродячих животных. Number of crews shooting and catching stray animals	Отстрелено и отловлено Numbers shot or caught					Выделено средств от Акиматов по отстрелу и отлову бродячих и диких животных Allocated funds for shooting and catching of animals
			Собак Dogs	Кошек Cats	Волков Wolves	Лис Foxes	др. плотоядных животных Unspecified Carnivores
1.	Акмолинская Akmola	62	8503	593	0	80	0	8600652
2.	Актюбинская Aktiobinsk	29	18321	65	324	0	0	28095655
3.	Алматинская Almaty	30	20393	244	1016	0	33	17364900
4.	Атырауская Atirau	29	20334	432	35	6	0	28456386
5.	ВКО East Kazakhstan Oblast	87	30606	441	82	53	44	35021709
6.	Жамбылская Zhambul	12	18111	37	0	0	0	19634000
7.	ЗКО West Kazakhstan Oblast	58	21706	1138	711	0	0	31487021
8.	Карагандинская Karaganda	20	10070	2781	0	0	3	13293000
9.	Костанайская Kostanai	39	8381	145	38	161	447	15560000
10.	Кызылординская Kyzylordar	30	24174	346	2	0	0	22883504
11.	Мангистауская Mangistai	8	8845	179	2	1	10	21224640
12.	Павлодарская Pavoldar	23	12583	308	14	107	52	23619926
13.	СКО North kazakhstan Oblast	109	15933	441	0	127	165	15891000
14.	ЮКО South Kazakhstan Oblast	29	88055	4433	14	0	18	70124000
15.	г. Алматы Almaty City	16	32629	22	0	0	0	125752449
16.	г. Астана Astana City	3	5377	0	0	0	0	15554000
17.	ДГСЭН на тр. Others Reported to the State Epidemiological Services	0	0	0	0	0	0	0
18.	По республике Total for the Republic	584	344021	11605	2238	535	772	492562842
								2

## Sheet: таб 3
3. Антирабическая деятельность
	3. Anti Rabies activity
№	Наименование областей District Designation	Всего обратилось с укусом, оцарапанием, ослюнением Number of reported bites	в т.ч. от животных с установленным диагнозом бешенства From animals with proven rabies diagnosis		в т.ч. дикими животными From wild animals		показатель на 100 тысяч населения Incidence per 100,000 population	Обратилось Bite victims		обратилось сельских жи телей Bite victims from rural areas
			Всего Total	%	Всего Total	%		Муж Male	Жен Female	Всего Total	%
1.	Акмолинская Akmola	2738	7	0.25	7	0.25	373.9	1531	1207	1255	45.83
2.	Актюбинская Aktiobinsk	2072	1	0.048	5	0.24	265.1	1134	938	794	38.3
3.	Алматинская Almaty	6504	182	2.7	5	0.07	344.1	3733	2771	4545	69.9
4.	Атырауская Atirau	1294	36	2.7	0	0	240.9	740	554	746	57.6
5.	ВКО East Kazakhstan Oblast	4695	74	1.5	4	0.08	336.2	2696	1999	1337	33.3
6.	Жамбылская Zhambul	4920	494	10	149	0.3	468.2	2886	2034	2992	60.9
7.	ЗКО West Kazakhstan Oblast	2381	25	1	25	1	390.2	1363	1018	1240	52
8.	Карагандинская Karaganda	4133	0	0	3	0.07	305.2	2448	1685	598	14.5
9.	Костанайская Kostanai	3607	30	0.8	11	0.3	409.6	1954	1653	1541	42.7
10.	Кызылординская Kyzylordar	3894	0	0	0	0	551.4	2355	1539	1481	38
11.	Мангистауская Mangistai	1676	3	0.2	0	0	313.6	1015	661	1064	63.5
12.	Павлодарская Pavoldar	2334	40	1.71	23	0.99	312.7	1175	1159	682	29.22
13.	СКО North kazakhstan Oblast	1552	9	0.58	9	0.0058	264.5	781	771	784	50.5
14.	ЮКО South Kazakhstan Oblast	18520	53	0.2	28	0.15	714	11381	7139	11782	63.6
15.	г. Алматы Almaty City	5462	0	0	183	3.35042	381.8	2877	2585	0	0
16.	г. Астана Astana City	1901	0	0	31	1.6	265	872	1029	0	0
17.	ДГСЭН на тр. Others Reported to the State Epidemiological Services	0	0	0	0	0	0	0	0	0	0
18.	По республике Total for the Republic	67683	954	1.4	483	0.7	467.2	38941	28742	30841	45.6
											3

## Sheet: таб4
3. Антирабическая деятельность (продолжение № 1)
	3. Anti Rabies Activity - continued
№	Наименование областей District Designation	госпитализироваено обратившихся. Hospitalized bite victims		получили назначения на прививки Vaccinated		в том числе Of these including				получили прививки Received vaccine		в том числе Of these including
		всего Total	%	Всего Total	%	условный курс Conditional Course	%	безусловный курс Unconditional course	%	Всего Total	%	антираб вакцина Antirabies vaccine	%	иммуногл + а / в Immunoglobulin and antirabies vaccination	%
1.	Акмолинская Akmola	261	9.53	2705	98.79	1790	66.17	915	33.82	2627	97.11	1844	70.19	783	29.8
2.	Актюбинская Aktiobinsk	371	18.05	2066	99.7	1385	67	681	33	2066	100	1634	79	432	21
3.	Алматинская Almaty	247	3.8	6490	99.8	4101	63.2	2389	36.8	6484	99.9	4854	74.8	1630	25.2
4.	Атырауская Atirau	2	0.1	1292	99.8	896	69.3	396	30.7	1290	99.7	818	63.4	472	36.6
5.	ВКО East Kazakhstan Oblast	290	6.2	4695	100	2753	58.6	1942	41.3	4695	100	2914	61.9	1781	37.9
6.	Жамбылская Zhambul	448	9.1	4920	100	2945	59.8	1975	40.2	4920	100	3627	100	1293	26.3
7.	ЗКО West Kazakhstan Oblast	251	10.5	2369	99.5	1256	53	1113	47	2365	99.8	1730	73.1	635	26.8
8.	Карагандинская Karaganda	141	2.9	3995	97.1	2661	66.5	1334	33.5	3980	99.2	2997	75.3	983	24.7
9.	Костанайская Kostanai	479	13.3	3589	99.5	1946	54.2	1643	45.8	3576	99.6	2304	64.4	1272	35.6
10.	Кызылординская Kyzylordar	392	10	3894	100	1836	47.1	2058	52.8	3894	100	2821	100	1073	27.5
11.	Мангистауская Mangistai	310	18.5	1663	99.2	1004	60.4	659	39.6	1659	99.8	1322	80	337	21.5
12.	Павлодарская Pavoldar	110	4.71	2324	99.7	1226	52.5	1098	47.2	2324	99.6	1528	65.5	796	34.1
13.	СКО North kazakhstan Oblast	285	0.184	1518	97.8	814	53.6	704	46.4	1510	99.5	928	61.5	582	38.5
14.	ЮКО South Kazakhstan Oblast	2721	14.6	18504	99.9	13633	73.7	4871	26.3	18504	100	14434	78	4070	22
15.	г. Алматы Almaty City	91	1.7	5459	99.9	2145	39.2929	3314	60.7071	5395	98.8276	4172	83.2	1223	16
16.	г. Астана Astana City	10	0.5	1901	100	622	32.7	1279	67.2	1883	99	1252	66.4	631	33.5
17.	ДГСЭН на тр. Others Reported to the State Epidemiological Services	0	0	0	0	0	0	0	0	0	0	0	0	0	0
18.	По республике Total for the Republic	6409	9.5	67384	99.6	41013	60.9	26371	39.1	67172	99.7	49179	73.2	17993	26.8

## Sheet: таб 5
3. Антирабическая деятельность (продолжение № 2)
	3. Anti Rabies Activity – continued
№	Наименование областей District Designation	п о л у ч и л и Received vaccination	отказались от прививок –Refused vaccination		прекратили прививки самовольно – Voluntarily stopped vaccination		прививки неназначались vaccinations assignable
		Всего Total	Всего Total	%	Всего Total	%	Всего Total	%
1.	Акмолинская Akmola	2627	78	2.9	39	1.42	33	1.205
2.	Актюбинская Aktiobinsk	2066	0	0	0	0	6	0.2
3.	Алматинская Almaty	6484	6	0.09	36	1.2	14	0.2
4.	Атырауская Atirau	1290	2	0.2	4	0.3	2	0.2
5.	ВКО East Kazakhstan Oblast	4695	0	0	0	0	0	0
6.	Жамбылская Zhambul	4920	0	0.04	5	0.1	0	0
7.	ЗКО West Kazakhstan Oblast	2365	4	0.1	18	0.7	12	0.5
8.	Карагандинская Karaganda	3980	15	0.3	238	6	138	3.3
9.	Костанайская Kostanai	3576	13	0.1	23	0.6	18	0.5
10.	Кызылординская Kyzylordar	3894	0	0	34	0.87	0	0
11.	Мангистауская Mangistai	1659	4	0.2	37	2.2	13	0.8
12.	Павлодарская Pavoldar	2324	0	0.0860585	5	0.215146	10	0.342759
13.	СКО North kazakhstan Oblast	1510	8	0.5	0	0	34	0.022
14.	ЮКО South Kazakhstan Oblast	18504	0	0	0	0	16	0.08
15.	г. Алматы Almaty City	5395	64	1.2	205	3.79981	3	0
16.	г. Астана Astana City	1883	18	0.9	116	6.2	0	0
17.	ДГСЭН на тр. Others Reported to the State Epidemiological Services	0	0	0	0	0	0	0
18.	По республике Total for the Republic	67172	212	0.3	760	1.1	299	0.4
													5

## Sheet: таб 6
3. Антирабическая деятельность (продолжение № 3)
	3. Anti Rabies Activity – continued
№	Наименование областей District Designation	обратились за помощью по возрасту Bite victims by age
		Всего Total	0 - 5 лет 0-5 years	6 - 14 лет 6-14 years	15 - 17 лет 15-17 years	18 - 25 лет 18-25 years	26 - 30 лет 26-30 years	31 - 35 лет 31-35 years	36 - 40 лет 36-40 years	41 - 45 лет 41-45 years	старше 46 лет 46 years and older
1.	Акмолинская Akmola	2738	263	590	145	287	215	183	163	178	714
2.	Актюбинская Aktiobinsk	2072	185	493	117	231	147	166	160	131	442
3.	Алматинская Almaty	6504	815	1432	383	710	469	473	394	361	1467
4.	Атырауская Atirau	1294	134	288	100	142	97	85	87	100	261
5.	ВКО East Kazakhstan Oblast	4695	334	869	249	476	571	410	485	391	910
6.	Жамбылская Zhambul	4920	420	1167	347	471	504	491	436	358	726
7.	ЗКО West Kazakhstan Oblast	2381	166	513	148	292	144	152	145	125	696
8.	Карагандинская Karaganda	4133	248	748	212	577	407	350	301	248	1042
9.	Костанайская Kostanai	3607	317	687	164	462	271	235	237	202	1032
10.	Кызылординская Kyzylordar	3894	513	914	235	446	264	257	304	277	684
11.	Мангистауская Mangistai	1676	198	471	84	194	118	172	131	84	224
12.	Павлодарская Pavoldar	2334	209	437	142	243	182	178	162	167	614
13.	СКО North kazakhstan Oblast	1552	125	243	53	213	127	98	134	103	456
14.	ЮКО South Kazakhstan Oblast	18520	2316	5219	1484	1820	1228	1141	1104	1099	3109
15.	г. Алматы Almaty City	5462	453	985	323	745	496	391	348	299	1422
16.	г. Астана Astana City	1901	166	332	72	291	173	155	114	158	440
17.	ДГСЭН на тр. Others Reported to the State Epidemiological Services	0	0	0	0	0	0	0	0	0	0
18.	По республике Total for the Republic	67683	6862	15388	4258	7600	5413	4937	4705	4281	14239
											6

## Sheet: таб 7
3. Антирабическая деятельность (продолжение № 4)
	3. Anti Rabies Activity – continued
№	Наименование областей District Designation	обратились за помощью по локализациям укуса Localization of bite injury
		Всего Total	Голова Head	Шея Neck	Лицо Face	Плечо Shoulder	Предплечье Forearm	кисти рук Hands	пальцы рук Fingers	Туловище Torso	нижние конечности Lower extremities	Ослюнение Licks	множественные укусы Multiple bite wounds
1.	Акмолинская Akmola	2738	26	8	117	88	338	374	161	199	1306	35	86
2.	Актюбинская Aktiobinsk	2072	25	6	73	81	249	215	99	182	1106	8	28
3.	Алматинская Almaty	6504	102	19	247	245	621	748	263	330	3624	201	104
4.	Атырауская Atirau	1294	17	6	26	115	118	255	99	91	435	71	61
5.	ВКО East Kazakhstan Oblast	4695	30	15	126	355	660	582	469	284	1898	214	62
6.	Жамбылская Zhambul	4920	43	11	137	245	441	454	219	249	2465	518	138
7.	ЗКО West Kazakhstan Oblast	2381	35	0	54	63	227	358	60	126	1308	56	94
8.	Карагандинская Karaganda	4133	46	9	157	98	540	658	274	150	1854	56	291
9.	Костанайская Kostanai	3607	48	7	190	109	410	545	355	146	1548	163	86
10.	Кызылординская Kyzylordar	3894	53	14	149	140	270	228	207	120	2483	60	170
11.	Мангистауская Mangistai	1676	22	8	48	75	205	125	56	115	877	67	78
12.	Павлодарская Pavoldar	2334	25	7	63	64	259	565	112	148	973	30	88
13.	СКО North kazakhstan Oblast	1552	25	9	58	44	158	334	61	76	692	33	62
14.	ЮКО South Kazakhstan Oblast	18520	290	55	570	579	1295	1125	1376	1114	10335	955	826
15.	г. Алматы Almaty City	5462	54	9	188	131	542	709	448	126	3178	3	74
16.	г. Астана Astana City	1901	30	7	86	62	199	293	150	62	975	4	33
17.	ДГСЭН на тр. Others Reported to the State Epidemiological Services	0	0	0	0	0	0	0	0	0	0	0	0
18.	По республике Total for the Republic	67683	871	190	2289	2494	6532	7568	4409	3518	35057	2474	2281
												7

## Sheet: таб 8
3. Антирабическая деятельность (продолжение № 5)
	3. Anti Rabies Activity – continued
№	Наименование областей District Designation	по дням обрашаемости When they sort medical treatment after being bitten					по видам животных нанесших укусы, оцарапывания, ослюнения According to species of animal inflicting bite injury
		Всего Total	0 - 4 день 0-4 days	5 - 7 день 5-7 days	8 - 14 день 8-14 days	позже 15 дней 15 days or later	Собаки Dogs	Кошки Cats	лисы, карсаки Red of corsak fox	Лошади Horses	Волки Wolf	Крс Cattle	Прочие Others
1.	Акмолинская Akmola	2738	2635	81	22	0	2394	275	13	12	0	8	36
2.	Актюбинская Aktiobinsk	2072	2008	44	15	5	1898	136	2	4	3	0	29
3.	Алматинская Almaty	6504	6353	78	42	31	5936	212	3	27	5	118	203
4.	Атырауская Atirau	1294	1235	23	24	12	1200	47	8	0	0	32	7
5.	ВКО East Kazakhstan Oblast	4695	4502	153	34	6	4060	469	14	4	2	78	68
6.	Жамбылская Zhambul	4920	4552	345	14	9	4354	105	17	269	0	94	81
7.	ЗКО West Kazakhstan Oblast	2381	2295	51	27	8	2058	251	10	5	9	24	24
8.	Карагандинская Karaganda	4133	3972	124	23	14	3600	476	3	13	0	3	38
9.	Костанайская Kostanai	3607	3464	80	29	34	2827	636	11	7	8	59	59
10.	Кызылординская Kyzylordar	3894	3451	321	68	54	3464	346	28	5	5	17	29
11.	Мангистауская Mangistai	1676	1589	44	28	15	1543	70	3	6	0	0	54
12.	Павлодарская Pavoldar	2334	2223	78	21	12	1944	323	11	9	1	21	25
13.	СКО North kazakhstan Oblast	1552	1515	19	11	7	1311	185	9	15	0	4	28
14.	ЮКО South Kazakhstan Oblast	18520	17479	637	291	113	16557	906	14	92	14	326	611
15.	г. Алматы Almaty City	5462	5277	116	51	18	4765	473	2	0	0	1	221
16.	г. Астана Astana City	1901	1865	14	14	8	1592	264	0	3	0	2	40
17.	ДГСЭН на тр. Others Reported to the State Epidemiological Services	0	0	0	0	0	0	0	0	0	0	0	0
18.	По республике Total for the Republic	67683	64415	2208	714	346	59503	5174	148	471	47	787	1553
												8

## Sheet: таб 9
4. Работа в очагах бешенства Work in rabies foci
№		противоэпидемисеские и профилактические мероприятия в очагах бешенства Control measures in rabies foci
	Наименование областей District Designation	выявлено очагов бешенства Identified rabies foci					обсл. совм. с ветслужбой Investigations by veterinary services	заболело и пало с/х животных Cases in farm animals	заболело людей Human cases	источник инфекции Source of infection	пути и факторы передачи Transmisison known	выявлено контактных лиц Contact tracing	охвачено профлечением Covered by treatment	привито в очагах бешенства Vaccinated following disease outbreak
		всего Total	с/х животных Farm animals	Собак Dogs	Кошек Cats	диких животных Wild animals								Всего Total	с/х животных Farm animals	Собак Dogs	Кошек Cats
1.	Акмолинская Akmola	4	2	2	0	0	4	2	0	0	0	25	25	2037	1940	22	59
2.	Актюбинская Aktiobinsk	3	2	1	0	0	3	3	0	0	0	14	6	5574	4477	1085	12
3.	Алматинская Almaty	17	14	2	0	1	17	17	1	1	1	199	193	25671	24803	530	338
4.	Атырауская Atirau	10	7	1	2	0	10	10	0	0	0	36	36	4873	4373	266	234
5.	ВКО East Kazakhstan Oblast	74	66	3	1	4	74	74	0	0	0	347	347	54757	53469	941	347
6.	Жамбылская Zhambul	75	52	16	2	5	75	52	0	0	0	468	468	47921	47739	173	9
7.	ЗКО West Kazakhstan Oblast	4	3	1	0	0	4	4	1	1	1	25	25	3086	2777	270	39
8.	Карагандинская Karaganda	0	0	0	0	0	0	0	0	0	0	0	0	0	0	0	0
9.	Костанайская Kostanai	11	5	3	3	0	9	11	0	0	0	43	43	1706	1272	353	84
10.	Кызылординская Kyzylordar	3	0	3	0	0	3	0	3	3	3	123	123	460	276	166	37
11.	Мангистауская Mangistai	3	3	0	0	0	3	3	0	0	0	0	0	2500	2500	0	0
12.	Павлодарская Pavoldar	1	0	1	0	0	1	0	0	0	0	40	40	311	278	18	15
13.	СКО North kazakhstan Oblast	1	0	1	0	0	1	0	0	0	0	9	9	327	309	9	9
14.	ЮКО South Kazakhstan Oblast	10	0	5	3	2	10	0	3	3	3	88	88	3847	1629	1907	311
15.	г. Алматы Almaty City	0	0	0	0	0	0	0	0	0	0	0	0	0	0	0	0
16.	г. Астана Astana City	0	0	0	0	0	0	0	0	0	0	0	0	0	0	0	0
17.	ДГСЭН на тр. Others Reported to the State Epidemiological Services	0	0	0	0	0	0	0	0	0	0	0	0	0	0	0	0
18.	По республике Total for the Republic	216	154	39	11	12	214	176	8	8	8	1417	1403	153070	145842	5740	1494
																9

## Sheet: таб 10
5. Движение антирабической вакцины и иммуноглобулина
	5. Movement of rabies vaccine and immunoglobulin
№	Наименование областей District Designation	Антирабическая вакцина Antirabies vaccination							Антирабический иммуноглобулин Anti rabies immunoglobulin
		ост. На о1.01.11 Stock on 01.01.11	Приход Vaccines purchased	Расход Vaccines used	Списано Write offs	остаток на 01.01.11 Stock on 01.01.11	привито всего Total Vaccinated	расх. на 1 прививаемого Consumption ratio	остаток на 01.01.10 Stock on 01.01.10	Приход Purchases	Расход Used	списано write offs	остаток на 01.01.11 Stock on 01.01.11.	привито treated	расх. На 1 прививаемого Consumption ratio(doses per case)
1.	Акмолинская Akmola	9829	15500	10412	1042	13875	10412	1	12360	14000	11055	3000	12305	557	19.8
2.	Актюбинская Aktiobinsk	2803	11200	7553	0	6450	7553	1	3040	6650	4560	0	5130	432	10.6
3.	Алматинская Almaty	14898	17300	24330	6	7862	24330	1	10395	13515	16840	0	7070	1630	10.3
4.	Атырауская Atirau	6459	7700	6439	1057	6663	6439	1	1835	6000	5828	0	2007	472	12.3
5.	ВКО East Kazakhstan Oblast	14764	24000	19764	0	19000	19764	1	4489	21700	20974	0	5215	1781	11.78
6.	Жамбылская Zhambul	13098	28200	19790	0	21508	4920	1	8455	18000	13930	0	12525	1293	10.7
7.	ЗКО West Kazakhstan Oblast	4691	9300	10176	853*	2962	10176	1	3235	10050	7670	1000*	4615	635	12
8.	Карагандинская Karaganda	2902	20200	13438	500	9664	13438	1	4230	15700	12150	0	7780	983	12.3
9.	Костанайская Kostanai	12305	10500	16401	0	6404	16401	1	7860	14250	16562	0	5548	1272	13
10.	Кызылординская Kyzylordar	9353	16200	15885	0	9668	15885	1	1000	8200	7819	0	1381	1073	7.2
11.	Мангистауская Mangistai	5421	10400	7345	1	8475	6584	1	5540	4764	3074	0	7230	337	10
12.	Павлодарская Pavoldar	11175	11300	9566	2000	10909	9380	1	6237	10000	8827		7410	796	11.09
13.	СКО North kazakhstan Oblast	5752	6200	6445	0	5507	1510	1,0	7895	10000	7555	0	10340	582	1900-01-13
14.	ЮКО South Kazakhstan Oblast	39114	91000	66024	0	64090	66024	1	13784	48005	46534	3000	12255	4070	11.4
15.	г. Алматы Almaty City	6023	28700	22135	0	12588	22135	1	1180	21130	16339	0	5971	1223	13.4
16.	г. Астана Astana City	3225	10100	8040	0	5285	8040	1	400	10900	8305	0	2995	631	13.1
17.	ДГСЭН на тр. Others Reported to the State Epidemiological Services	0	0	0	0	0	0	0	0	0	0	0	0	0	0
18.	По республике Total for the Republic	161812	317800	263743	4606	210910	242991	1	91935	232864	208022	6000	109777	17767	11.7
														10

[truncated: 4 more sheets: таб 11, таб 12, таб 13, таб 14]
