# Supplementary material for: Rabies in Kazakhstan
Source: PLoS Negl Trop Dis. 2016 Aug 3;10(8):e0004889. doi: 10.1371/journal.pntd.0004889 (PMC4972401; doi:10.1371/journal.pntd.0004889)
Supplement: S1 Dataset — This folder contains all the data used in the manuscript. The file also includes the R code used to estimate the burden of disease, economic losses and regional incidences. Relevant shape files used to generate the maps and associated R code are also provided. (ZIP) [file pntd.0004889.s001.zip › supplementary data/Data/data-2012E.xls]

## Sheet: Оргметод
	Исх. 41-06/19 - 781 от 28.01.2013г
Программа АСУ "Эпидемиологический надзор за бешенством" за 2012 год
ASU program "Surveillance of rabies" in 2012
1. Организационно-методическая работа
1. Organizational and methodical work
№	Наименование областей District Designation	Принято решений Акима Agreed Decisions by Local Government Head	Проведено коллегии Staff Assignments				Издано приказов Orders Made			Проведено семинаров Seminars Conducted	Подготовлено Prepared by		Штрафные санкции Fines	Передано в прокуратуру Submitted to prosecutors office
			ЧПК Emergency Epidemic Commission	ОУЗ Regional Health Authority	ДГСЭН Department for State Sanitary and Epidemiological Surveillance	совм. с ветслужбой Veterinary Services	ОУЗ Regional Health Authority	ЦРБ Central Oblast Hospital	ДГСЭН Department for State Sanitary and Epidemiologicaö Surveillance		Врачей Doctors	СМР Nurses
1	Акмолинская Akmola	11	0	1	4	0	0	10	4	23	148	547	3	0
2	Актюбинская Aktiobinsk	17	1	3	7	8	0	4	3	31	366	495	18	0
3	Алматинская Almaty	15	2	5	6	5	0	18	18	23	740	2064	105	0
4	Атырауская Atirau	11	0	0	4	6	1	2	3	24	312	722	13	0
5	ВКО East Kazakhstan Oblast	23	10	3	3	10	10	22	22	86	713	161	29	1
6	Жамбылская Zhambul	16	10	4	1	5	2	8	3	24	371	1180	8	1
7	ЗКО West Kazakhstan Oblast	6	0	0	3	1	0	0	0	25	158	546	9	0
8	Карагандинская Karaganda	7	0	0	0	1	0	4	0	31	494	1085	10	0
9	Костанайская Kostanai	4	0	1	1	0	0	14	7	52	385	1771	6	0
10	Кызылординская Kyzylordar	11	11	6	9	7	13	15	13	35	1087	1361	46	1
11	Мангистауская Mangistai	3	0	2	2	2	3	5	7	16	83	197	7	0
12	Павлодарская Pavoldar	10	2	1	3	4	2	5	3	71	2202	886	34	0
13	СКО North kazakhstan Oblast	11	1	0	4	1	0	12	4	21	130	690	3	0
14	ЮКО South Kazakhstan Oblast	34	11	4	15	23	2	10	13	648	3724	11485	86	1
15	г. Алматы Almaty City	7	5	0	0	0	3	1	0	37	1316	2556	8	0
16	г. Астана Astana City	0	0	0	0	0	1	0	1	6	46	54	4	0
17	ДГСЭН на тр. Others reported to the State Epidemiological Services	1	0	1	0	0	1	0	0	13	103	375	4	1
	По республике Total for the Republic	187	53	31	62	73	38	130	101	1166	12378	26175	393	5

## Sheet: таб 2
2. Мероприятия по профилактике бешенства среди собак, кошек и сельскохозяйственных животных
	2. Measures for the prevention of rabies in dogs, cats and farm animals
№	Наименование областей District Designation	К-тво бригад по отстрелу и отлову бродячих животных. Number of crews shooting and catching stray animals	Отстрелено и отловлено Numbers shot or caught					Выделено средств от Акиматов по отстрелу и отлову бродячих и диких животных Allocated funds for shooting and catching of animals
			Собак Dogs	Кошек Cats	Волков Wolves	Лис Foxes	др. плотоядных животных Unspecified Carnivores
1	Акмолинская Akmola	66	11604	391	0	0	0	15744000
2	Актюбинская Aktiobinsk	39	15750	114	697	0	0	32873000
3	Алматинская Almaty	19	23212	199	976	0	0	30882000
4	Атырауская Atirau	24	17221	325	0	1	0	27085770
5	ВКО East Kazakhstan Oblast	60	34579	989	25	0	107	45454000
6	Жамбылская Zhambul	21	20882	37	0	0	0	23064000
7	ЗКО West Kazakhstan Oblast	68	13509	837	457	0	0	41634600
8	Карагандинская Karaganda	20	7105	1308	0	0	0	19544800
9	Костанайская Kostanai	32	7602	316	0	84	252	21234086
10	Кызылординская Kyzylordar	9	27323	659	6	2	9	25300605
11	Мангистауская Mangistai	8	7323	166	0	1	18	21001830
12	Павлодарская Pavoldar	38	14387	267	14	68	0	33825270
13	СКО North kazakhstan Oblast	69	11159	422	0	2800	264	15156000
14	ЮКО South Kazakhstan Oblast	31	82949	4937	23	15	0	71108000
15	г. Алматы Almaty City	16	25827	30	0	0	0	108808000
16	г. Астана Astana City	6	7625	2125	0	0	0	27300000
17	ДГСЭН на тр. Others Reported to the State Epidemiological Services	0	0	0	0	0	0	0
	По республике Total for the Republic	526	328057	13122	2198	2971	650	560015961
								2

## Sheet: таб 3
3. Антирабическая деятельность
	3. Anti Rabies activity
№	Наименование областей District Designation	Всего обратилось с укусом, оцарапанием, ослюнением Number of reported bites	в т.ч. от животных с установленным диагнозом бешенства From animals with proven rabies diagnosis		в т.ч. дикими животными From wild animals		показатель на 100 тысяч населения Incidence per 100,000 population	Обратилось Bite victims		обратилось сельских жи телей Bite victims from rural areas
			Всего Total	%	Всего Total	%		Муж Male	Жен Female	Всего Total	%
1	Акмолинская Akmola	2579	0	0	7	0.271423	352.6	1499	1080	1177	45.6378
2	Актюбинская Aktiobinsk	2048	17	0.830078	0	0	259.5	1180	868	922	45.0195
3	Алматинская Almaty	6838	156	2.28137	5	0.0731208	357	3754	3084	4981	72.8429
4	Атырауская Atirau	1262	12	0.950872	0	0	233.2	725	537	686	54.3582
5	ВКО East Kazakhstan Oblast	4300	67	1.55814	3	0.0697674	308.1	2398	1902	1718	39.9535
6	Жамбылская Zhambul	5660	137	2.42049	36	0.636042	536.4	3494	2166	2651	46.8375
7	ЗКО West Kazakhstan Oblast	2132	6	0.281426	0	0	348	1199	933	1136	53.2833
8	Карагандинская Karaganda	4003	0	0	1	0.0249813	294.1	2401	1602	671	16.7624
9	Костанайская Kostanai	3186	7	0.219711	14	0.439422	362.2	1709	1477	1368	42.9379
10	Кызылординская Kyzylordar	3789	0	0	0	0	523.6	2292	1497	1606	42.3859
11	Мангистауская Mangistai	1666	2	0.120048	1	0.060024	276.7	1001	665	1011	60.6843
12	Павлодарская Pavoldar	2392	0	0	0	0	318.9	1335	1057	676	28.2609
13	СКО North kazakhstan Oblast	1553	0	0	2	0.128783	265.7	849	704	760	48.9375
14	ЮКО South Kazakhstan Oblast	18382	15	0.0816016	48	0.261125	684.7	11402	6980	11058	60.1567
15	г. Алматы Almaty City	4706	0	0	206	4.37739	310.82	2511	2195	0	0
16	г. Астана Astana City	1872	0	0	37	1.9765	246.9	1026	846	0	0
17	ДГСЭН на тр. Others Reported to the State Epidemiological Services	0	0	0	0	0	0	0	0	0	0
	По республике Total for the Republic	66368	419	0.631328	360	0.54243		38775	27593	30421	45.8368
											3

## Sheet: таб4
3. Антирабическая деятельность (продолжение № 1)
	3. Anti Rabies Activity - continued
№	Наименование областей District Designation	госпитализироваено обратившихся. Hospitalized bite victims		получили назначения на прививки Vaccinated		в том числе Of these including				получили прививки Received vaccine		в том числе Of these including
		всего Total	%	Всего Total	%	условный курс Conditional Course	%	безусловный курс Unconditional course	%	Всего Total	%	антираб вакцина Antirabies vaccine	%	иммуногл + а / в Immunoglobulin and antirabies vaccination	%
1	Акмолинская Akmola	171	6.63048	2570	99.651	1713	66.6537	857	33.3463	2553	99.3385	1662	65.0999	891	34.9001
2	Актюбинская Aktiobinsk	315	15.3809	2045	99.8535	1263	61.7604	782	38.2396	2045	100	1585	77.5061	460	22.4939
3	Алматинская Almaty	226	3.30506	6831	99.8976	4310	63.0947	2521	36.9053	6831	100	4710	68.9504	2121	31.0496
4	Атырауская Atirau	0	0	1261	99.9208	780	61.8557	481	38.1443	1259	99.8414	769	61.0802	490	38.9198
5	ВКО East Kazakhstan Oblast	323	7.51163	4300	100	2804	65.2093	1496	34.7907	4300	100	2720	63.2558	1580	36.7442
6	Жамбылская Zhambul	374	6.60777	5660	100	3491	61.6784	2169	38.3216	5660	100	5660	100	1254	22.1555
7	ЗКО West Kazakhstan Oblast	241	11.3039	2128	99.8124	1308	61.4662	820	38.5338	2120	99.6241	1457	68.7264	663	31.2736
8	Карагандинская Karaganda	135	3.37247	3979	99.4004	2307	57.9794	1672	42.0206	3979	100	2863	71.9528	1116	28.0472
9	Костанайская Kostanai	131	4.11174	3148	98.8073	1845	58.6086	1303	41.3914	3136	99.6188	2027	64.6365	1109	35.3635
10	Кызылординская Kyzylordar	147	3.87965	3786	99.9208	2773	73.2435	1013	26.7565	3786	100	3786	100	726	19.1759
11	Мангистауская Mangistai	207	12.425	1666	100	798	47.8992	868	52.1008	1662	99.7599	1318	79.302	344	20.698
12	Павлодарская Pavoldar	72	3.01003	2387	99.791	1486	62.2539	901	37.7461	2383	99.8324	1649	69.1985	734	30.8015
13	СКО North kazakhstan Oblast	251	16.1623	1543	99.3561	928	60.1426	615	39.8574	1531	99.2223	976	63.7492	555	36.2508
14	ЮКО South Kazakhstan Oblast	2579	14.03	18375	99.9619	13934	75.8313	4441	24.1687	18365	99.9456	13470	73.346	4895	26.654
15	г. Алматы Almaty City	105	2.23119	4706	100	1786	37.9516	2920	62.0484	4654	98.895	3268	70.2192	1386	29.7808
16	г. Астана Astana City	6	0.320513	1872	100	843	45.0321	1029	54.9679	1867	99.7329	1278	68.4521	589	31.5479
17	ДГСЭН на тр. Others Reported to the State Epidemiological Services	0	0	0	0	0	0	0	0	0	0	0	0	0	0
18	По республике Total for the Republic	5283	7.96016	66257	99.8328	42369	63.9465	23888	36.0535	66131	99.8098	49198	74.3948	18913	28.5993
														4

## Sheet: таб 5
3. Антирабическая деятельность (продолжение № 2)
	3. Anti Rabies Activity – continued
№	Наименование областей District Designation	отказались от прививок Refused vaccinations		прекратили прививки самовольно Arbitrarily stopped vaccinations		прививки не назначались vaccinations not administered		Проведение плановых антирабических прививок декретированным контингентам Undertaking of contingency vaccinations
		Всего Total	%	Всего Total	%	Всего Total	%	План Plan	Выполнение Achieved	%
1	Акмолинская Akmola	17	0.661479	6	0.233463	9	0.348972	0	0	0
2	Актюбинская Aktiobinsk	0	0	3	0.146699	3	0.146484	0	0	0
3	Алматинская Almaty	2	0.0292783	6	0.0878349	7	0.102369	30	30	100
4	Атырауская Atirau	2	0.158604	2	0.158604	1	0.0792393	0	0	0
5	ВКО East Kazakhstan Oblast	0	0	0	0	0	0	560	560	100
6	Жамбылская Zhambul	0	0	3	0.0530035	0	0	1057	0	0
7	ЗКО West Kazakhstan Oblast	8	0.37594	24	1.12782	4	0.187617	0	0	0
8	Карагандинская Karaganda	0	0	39	0.980146	24	0.59955	0	0	0
9	Костанайская Kostanai	12	0.381194	43	1.36595	38	1.19272	0	0	0
10	Кызылординская Kyzylordar	0	0	10	0.264131	0	0	0	0	0
11	Мангистауская Mangistai	4	0.240096	14	0.840336	0	0	0	0	0
12	Павлодарская Pavoldar	4	0.167574	1	0.0418936	5	0.20903	0	0	0
13	СКО North kazakhstan Oblast	8	0.518471	4	0.259235	10	0.643915	0	0	0
14	ЮКО South Kazakhstan Oblast	10	0.0544218	6	0.0326531	7	0.0380807	41	11	26.8293
15	г. Алматы Almaty City	52	1.10497	286	6.07735	0	0	52	52	100
16	г. Астана Astana City	5	0.267094	124	6.62393	0	0	0	0	0
17	ДГСЭН на тр. Others reported to the State Epidemiological Services	0	0	0	0	0	0	0	0	0
	По республике Total for the Republic	124	0.18715	571	0.861796	108	0.162729	1740	653	37.5287
										5

## Sheet: таб 6
3. Антирабическая деятельность (продолжение № 3)
	3. Anti Rabies Activity – continued
№	Наименование областей District Designation	обратились за помощью по возрасту Bite victims by age
		Всего Total	0 - 5 лет 0-5 years	6 - 14 лет 6-14 years	15 - 17 лет 15-17 years	18 - 25 лет 18-25 years	26 - 30 лет 26-30 years	31 - 35 лет 31-35 years	36 - 40 лет 36-40 years	41 - 45 лет 41-45 years	старше 46 лет 46 years and older
1	Акмолинская Akmola	2579	231	612	130	270	168	176	169	160	663
2	Актюбинская Aktiobinsk	2048	205	464	115	252	157	143	136	123	453
3	Алматинская Almaty	6838	774	1504	462	734	538	507	461	440	1418
4	Атырауская Atirau	1262	156	253	107	134	115	111	86	103	197
5	ВКО East Kazakhstan Oblast	4300	359	683	269	491	364	372	359	452	951
6	Жамбылская Zhambul	5660	351	1304	485	892	654	627	419	320	608
7	ЗКО West Kazakhstan Oblast	2132	226	472	79	227	155	145	146	168	514
8	Карагандинская Karaganda	4003	294	776	203	466	333	368	275	249	1039
9	Костанайская Kostanai	3186	264	643	137	387	238	218	205	215	879
10	Кызылординская Kyzylordar	3789	499	979	232	370	250	253	236	205	765
11	Мангистауская Mangistai	1666	219	460	126	191	120	92	88	86	284
12	Павлодарская Pavoldar	2392	213	436	81	262	161	190	165	192	692
13	СКО North kazakhstan Oblast	1553	135	236	92	187	126	100	110	119	448
14	ЮКО South Kazakhstan Oblast	18382	2076	5666	1473	1874	1075	1133	1127	983	2975
15	г. Алматы Almaty City	4706	522	960	300	585	390	349	294	266	1040
16	г. Астана Astana City	1872	132	365	82	271	181	146	107	111	477
17	ДГСЭН на тр. Others Reported to the State Epidemiological Services	0	0	0	0	0	0	0	0	0	0
	По республике Total for the Republic	66368	6656	15813	4373	7593	5025	4930	4383	4192	13403
											6

## Sheet: таб 7
3. Антирабическая деятельность (продолжение № 4)
	3. Anti Rabies Activity – continued
№	Наименование областей District Designation	обратились за помощью по локализациям укуса Localization of bite injury
		Всего Total	Голова Head	Шея Neck	Лицо Face	Плечо Shoulder	Предплечье Forearm	кисти рук Hands	пальцы рук Fingers	Туловище Torso	нижние конечности Lower extremities	Ослюнение Licks	множественные укусы Multiple bite wounds
1	Акмолинская Akmola	2579	42	5	92	63	335	356	121	154	1203	99	109
2	Актюбинская Aktiobinsk	2048	36	22	82	78	226	238	77	92	1133	37	27
3	Алматинская Almaty	6838	96	12	262	276	663	829	283	379	3727	192	119
4	Атырауская Atirau	1262	9	2	26	53	136	191	155	99	467	26	98
5	ВКО East Kazakhstan Oblast	4300	56	20	150	336	612	564	341	258	1527	348	88
6	Жамбылская Zhambul	5660	95	26	239	234	717	325	232	368	2799	538	87
7	ЗКО West Kazakhstan Oblast	2132	29	7	93	50	225	335	57	93	1096	75	72
8	Карагандинская Karaganda	4003	38	8	177	113	460	737	191	125	1940	55	159
9	Костанайская Kostanai	3186	45	2	149	93	397	481	360	118	1406	32	103
10	Кызылординская Kyzylordar	3789	46	2	116	171	261	178	260	129	2323	70	233
11	Мангистауская Mangistai	1666	20	2	46	63	136	157	67	130	927	66	52
12	Павлодарская Pavoldar	2392	26	5	112	78	280	437	139	148	1049	33	85
13	СКО North kazakhstan Oblast	1553	19	1	60	45	199	281	82	84	704	16	62
14	ЮКО South Kazakhstan Oblast	18382	227	77	526	568	1412	1177	1380	1068	10386	519	1042
15	г. Алматы Almaty City	4706	54	14	168	154	550	738	388	142	2428	4	66
16	г. Астана Astana City	1872	26	2	82	54	165	241	178	50	1022	5	47
17	ДГСЭН на тр. Others Reported to the State Epidemiological Services	0	0	0	0	0	0	0	0	0	0	0	0
	По республике Total for the Republic	66368	864	207	2380	2429	6774	7265	4311	3437	34137	2115	2449
												7

## Sheet: таб 8
3. Антирабическая деятельность (продолжение № 5)
	3. Anti Rabies Activity – continued
№	Наименование областей District Designation	по дням обрашаемости When they sort medical treatment after being bitten					по видам животных нанесших укусы, оцарапывания, ослюнения According to species of animal inflicting bite injury
		Всего Total	0 - 4 день 0-4 days	5 - 7 день 5-7 days	8 - 14 день 8-14 days	позже 15 дней 15 days or later	Собаки Dogs	Кошки Cats	лисы, карсаки Red of corsak fox	Лошади Horses	Волки Wolf	Крс Cattle	Прочие Others
1	Акмолинская Akmola	2579	2515	42	18	4	2221	262	3	5	1	35	52
2	Актюбинская Aktiobinsk	2048	1971	40	24	13	1838	152	1	5	4	24	24
3	Алматинская Almaty	6838	6711	84	27	16	6133	215	3	29	12	167	279
4	Атырауская Atirau	1262	1202	27	23	10	1172	57	3	2	0	11	17
5	ВКО East Kazakhstan Oblast	4300	4137	129	29	5	3608	460	14	22	8	143	45
6	Жамбылская Zhambul	5660	5314	335	11	0	5431	90	1	24	1	39	74
7	ЗКО West Kazakhstan Oblast	2132	2063	39	19	11	1812	244	6	2	10	6	52
8	Карагандинская Karaganda	4003	3884	91	27	1	3639	342	1	0	0	0	21
9	Костанайская Kostanai	3186	3075	68	29	14	2513	542	11	9	0	8	103
10	Кызылординская Kyzylordar	3789	3561	171	50	7	3590	119	16	16	14	9	25
11	Мангистауская Mangistai	1666	1559	59	36	12	1538	81	4	2	0	5	36
12	Павлодарская Pavoldar	2392	2309	55	19	9	1969	338	1	17	4	13	50
13	СКО North kazakhstan Oblast	1553	1508	22	19	4	1321	179	2	4	0	11	36
14	ЮКО South Kazakhstan Oblast	18382	17173	930	167	112	16885	829	35	75	13	194	351
15	г. Алматы Almaty City	4706	4397	171	64	74	4046	444	6	1	1	0	208
16	г. Астана Astana City	1872	1839	12	13	8	1550	274	1	2	0	0	45
17	ДГСЭН на тр. Others Reported to the State Epidemiological Services	0	0	0	0	0	0	0	0	0	0	0	0
	По республике Total for the Republic	66368	63218	2275	575	300	59266	4628	108	215	68	665	1418
												8

## Sheet: таб 9
4. Работа в очагах бешенства Work in rabies foci
№	Наименование областей District Designation	противоэпидемисеские и профилактические мероприятия в очагах бешенства Control measures in rabies foci
		выявлено очагов бешенства Identified rabies foci						обсл. совм. с ветслужбой Investigations by veterinary services	заболело и пало с/х животных Cases in farm animals	выявлено контактных лиц Contact tracing	охвачены профилактическим лечением контактных лиц Contacts undergoing preventative treatment	привито в очагах бешенства Vaccinated following disease outbreak
		всего Total	с/х животных Farm animals	Собак Dogs	Кошек Cats	Людей Humans	диких животных Wild animals					Всего Total	с/х животных Farm animals	Собак Dogs	Кошек Cats
1	Акмолинская Akmola	6	6	0	0	0	0	6	6	24	24	1240	1046	71	77
2	Актюбинская Aktiobinsk	5	3	2	0	0	0	5	11	0	0	2886	2708	178	0
3	Алматинская Almaty	26	21	1	3	0	1	26	26	0	0	12526	12488	16	22
4	Атырауская Atirau	4	4	0	0	0	0	4	4	0	0	1070	1017	40	13
5	ВКО East Kazakhstan Oblast	67	49	8	7	0	3	67	67	235	235	30054	25824	2330	1900
6	Жамбылская Zhambul	43	21	18	1	1	2	43	40	0	0	6378	6172	184	22
7	ЗКО West Kazakhstan Oblast	3	0	1	2	0	0	3	4	9	6	0	0	0	0
8	Карагандинская Karaganda	1	1	0	0	0	0	1	1	0	0	945	738	105	102
9	Костанайская Kostanai	2	0	0	2	0	0	2	2	0	0	28	14	7	7
10	Кызылординская Kyzylordar	1	0	0	0	1	0	1	0	3	3	100	0	94	6
11	Мангистауская Mangistai	3	0	2	0	0	1	3	2	11	11	0	0	0	0
12	Павлодарская Pavoldar	0	0	0	0	0	0	0	0	0	0	0	0	0	0
13	СКО North kazakhstan Oblast	0	0	0	0	0	0	0	0	0	0	0	0	0	0
14	ЮКО South Kazakhstan Oblast	11	2	3		5	1	11	6	0	0	6574	4359	1797	418
15	г. Алматы Almaty City	0	0	0	0	0	0	0	0	0	0	0	0	0	0
16	г. Астана Astana City	0	0	0	0	0	0	0	0	0	0	0	0	0	0
17	ДГСЭН на тр. Others Reported to the State Epidemiological Services	0	0	0	0	0	0	0	0	0	0	0	0	0	0
	По республике Total for the Republic	172	107	35	15	7	8	172	169	282	279	61801	54366	4822	2567
														9

## Sheet: таб 10
		4. Работа в очагах бешенства (продолжение № 1)
		Work in foci of rabies
№	Наименование областей District Designation	Противоэпидемисеские и профилактические мероприятия в очагах бешенства Anti-epidemic and preventive measures in rabies foci
		Заболело людей Disease in humans	выявлен источник инфекции identified source of infection	выявлены пути и факторы передачи Identified transmission pathways	выявлены контактные лица identified contacts	охвачены профилактическим лечением контактных лиц Preventative treatment of contacts	выделено финансовые средства для отлова, отстрела бродячих животных в очаге allocated funds for the capture, shooting of stray animals in the outbreak	Отловлено, отстрелено бродячих животных в очаге Animals caught or shot during an outbreak
								Всего Total	с / х животных Domestic farm animals	собак Dogs	Кошек Cats	диких животных Wild animals
1	Акмолинская Akmola	0	0	0	0	0	0	0	0	0	0	0
2	Актюбинская Aktiobinsk	0	0	0	34	34	0	0	0	0	0	0
3	Алматинская Almaty	0	0	0	0	0	0	0	0	0	0	0
4	Атырауская Atirau	0	0	0	12	12	0	0	0	0	0	0
5	ВКО East Kazakhstan Oblast	0	0	0	0	0	129008	651	0	550	89	12
6	Жамбылская Zhambul	1	1	1	16	16	0	1	0	1	0	0
7	ЗКО West Kazakhstan Oblast	0	0	0	0	0	0	0	0	0	0	0
8	Карагандинская Karaganda	0	0	0	6	0	0	50	0	50	0	0
9	Костанайская Kostanai	0	0	0	0	0	0	0	0	0	0	0
10	Кызылординская Kyzylordar	1	1	1	3	3	1000000	12	0	12	0	0
11	Мангистауская Mangistai	0	0	0	0	0	0	0	0	0	0	0
12	Павлодарская Pavoldar	0	0	0	0	0	0	0	0	0	0	0
13	СКО North kazakhstan Oblast	0	0	0	0	0	0	0	0	0	0	0
14	ЮКО South Kazakhstan Oblast	5	5	5	101	101	666000	1131	0	1016	115	0
15	г. Алматы Almaty City	0	0	0	0	0	0	0	0	0	0	0
16	г. Астана Astana City	0	0	0	0	0	0	0	0	0	0	0
17	ДГСЭН на тр. Others Reported to the State Epidemiological Services	0	0	0	0	0	0	0	0	0	0	0
	По республике Total for the Republic	7	7	7	172	166	1795008	1845	0	1629	204	12
											10

[truncated: 5 more sheets: таб 11, таб 12, таб 13, таб 14, таб 15]
