# Supplementary material for: Rabies in Kazakhstan
Source: PLoS Negl Trop Dis. 2016 Aug 3;10(8):e0004889. doi: 10.1371/journal.pntd.0004889 (PMC4972401; doi:10.1371/journal.pntd.0004889)
Supplement: S1 Dataset — This folder contains all the data used in the manuscript. The file also includes the R code used to estimate the burden of disease, economic losses and regional incidences. Relevant shape files used to generate the maps and associated R code are also provided. (ZIP) [file pntd.0004889.s001.zip › supplementary data/Data/data-2013E.xls]

## Sheet: Оргметод
	29 қаңтар 2014 жыл, Шығыс № 41 - 10 / 19 - 6721
Программа АСУ "Эпидемиологический надзор за бешенством" за 2013 год
ASU program "Surveillance of rabies" in 2013
1. Организационно-методическая работа
1. Organizational and methodical work
№	Наименование областей District Designation	Принято решений Акима Agreed Decisions by Local Government Head	Проведено коллегии Staff Assignments				Издано приказов Orders Made			Проведено семинаров Seminars Conducted	Подготовлено Prepared by		Штрафные санкции Fines	Передано в прокуратуру Submitted to prosecutors office
			ЧПК Emergency Epidemic Commission	ОУЗ Regional Health Authority	ДГСЭН Department for State Sanitary and Epidemiological Surveillance	совм. с ветслужбой Veterinary Services	ОУЗ Regional Health Authority	ЦРБ Central Oblast Hospital	ДГСЭН Department for State Sanitary and Epidemiological Surveillance		Врачей Doctors	СМР Nurses
1.	Акмолинская Akmola	11	3	1	2	0	0	7	4	20	189	514	7	0
2.	Актюбинская Aktiobinsk	14	2	4	12	8	1	0	2	28	283	858	8	0
3.	Алматинская Almaty	22	5	5	12	7	0	20	20	33	588	1174	46	1
4.	Атырауская Atirau	13	0	0	4	8	0	2	2	33	421	927	4	0
5.	ВКО East Kazakhstan Oblast	16	9	2	1	9	3	6	2	71	503	1400	31	0
6.	Жамбылская Zhambul	17	11	4	5	10	2	12	17	31	672	1753	25	0
7.	ЗКО West Kazakhstan Oblast	12	0	3	9	5	0	4	3	36	200	766	7	0
8.	Карагандинская Karaganda	13	2	1	2	2	1	34	1	31	297	594	13	0
9.	Костанайская Kostanai	8	0	0	3	1	1	15	7	31	178	1121	0	0
10.	Кызылординская Kyzylordar	20	7	7	9	5	15	6	26	48	674	2760	42	25
11.	Мангистауская Mangistai	11	0	0	8	2	1	3	7	12	96	331	3	0
12.	Павлодарская Pavoldar	15	4	1	19	8	1	14	1	52	802	2022	26	0
13.	СКО North kazakhstan Oblast	8	2	0	8	2	2	10	10	21	170	661	2	0
14.	ЮКО South Kazakhstan Oblast	180	45	28	94	67	27	133	102	447	5073	14881	214	26
15.	г. Алматы Almaty City	4	2	1	0	0	0	2	1	35	951	1108	5	0
16.	г. Астана Astana City	0	0	0	0	0	1	0	1	11	53	65	0	0
17.	ДГСЭН на тр. Others reported to the State Epidemiological Services	0	0	0	0	0	0	0	0	18	126	405	0	0
18.	По республике Total for the Republic	364	92	57	188	134	55	268	206	958	11276	31340	433	52

## Sheet: таб 2
2. Мероприятия по профилактике бешенства среди собак, кошек и сельскохозяйственных животных
	2. Measures for the prevention of rabies in dogs, cats and farm animals
№	Наименование областей District Designation	К-тво бригад по отстрелу и отлову бродячих животных. Number of crews shooting and catching stray animals	Отстрелено и отловлено Numbers shot or caught					Выделено средств от Акиматов по отстрелу и отлову бродячих и диких животных Allocated funds for shooting and catching of animals
			Собак Dogs	Кошек Cats	Волков Wolves	Лис Foxes	др. плотоядных животных Unspecified Carnivores
1.	Акмолинская Akmola	22	13214	232	34	48	0	18782200
2.	Актюбинская Aktiobinsk	28	13933	641	0	0	711	34717604
3.	Алматинская Almaty	19	27253	221	686	0	315	51940000
4.	Атырауская Atirau	17	19113	683	1	0	0	22540898
5.	ВКО East Kazakhstan Oblast	49	43940	1226	184	193	31	48346000
6.	Жамбылская Zhambul	17	24871	117	75	0	9	29592200
7.	ЗКО West Kazakhstan Oblast	72	15926	360	27	0	0	41024700
8.	Карагандинская Karaganda	20	12699	3459	0	0	0	35547000
9.	Костанайская Kostanai	20	10238	769	2	135	0	25279632
10.	Кызылординская Kyzylordar	9	24408	1480	0	0	0	32806000
11.	Мангистауская Mangistai	8	9693	192	0	0	0	24821029
12.	Павлодарская Pavoldar	14	19647	826	30	37	225	37123000
13.	СКО North kazakhstan Oblast	51	11696	597	0	627	0	16343000
14.	ЮКО South Kazakhstan Oblast	24	83910	5915	7	0	0	89776000
15.	г. Алматы Almaty City	14	23073	132	0	0	0	124536594
16.	г. Астана Astana City	3	11005	768	0	0	0	54427000
17.	ДГСЭН на тр. Others Reported to the State Epidemiological Services	0	0	0	0	0		0
18.	По республике Total for the Republic	387	364619	17618	1046	1040	1291	687602857
								2

## Sheet: таб 3
3. Антирабическая деятельность
	3. Anti Rabies activity
№	Наименование областей District Designation	Всего обратилось с укусом, оцарапанием, ослюнением Number of reported bites	в т.ч. от животных с установленным диагнозом бешенства From animals with proven rabies diagnosis		в т.ч. дикими животными From wild animals		показатель на 100 тысяч населения Incidence per 100,000 population	Обратилось Bite victims		обратилось сельских жи телей Bite victims from rural areas
			Всего Total	%	Всего Total	%		Муж Male	Жен Female	Всего Total	%
1.	Акмолинская Akmola	2700	2	0.07	11	0.4	369.2	1544	1156	1379	51.1
2.	Актюбинская Aktiobinsk	2613	40	1.5	2	0.07	330.2	1542	1071	1125	43.1
3.	Алматинская Almaty	7801	120	1.53826	14	0.1	397.4	4521	3280	5829	74.7212
4.	Атырауская Atirau	1409	32	2.3	0	0	253.8	837	572	796	56.5
5.	ВКО East Kazakhstan Oblast	4610	36	0.8	17	0.4	330,0	2666	1944	1585	34.4
6.	Жамбылская Zhambul	6012	92	1.5	93	1.5	559.6	3621	2391	3169	52.7
7.	ЗКО West Kazakhstan Oblast	2729	76	2.8	20	0.7	438.9	1523	1206	1634	59.9
8.	Карагандинская Karaganda	4298	2	0.0465333	1	0.0232666	315.4	2595	1703	667	15.5188
9.	Костанайская Kostanai	3356	40	1.2	22	0.655542	381.431	1784	1572	1652	49.2253
10.	Кызылординская Kyzylordar	3685	0	0	0	0	535.3	2294	1391	1517	41.2
11.	Мангистауская Mangistai	1776	4	0.23	1	0.06	285.2	1098	678	1038	58.4
12.	Павлодарская Pavoldar	2487	87	3.5	37	1.5	332	1454	1033	860	34.6
13.	СКО North kazakhstan Oblast	1666	4	0.2	4	0.2	287.5	927	739	1004	60.3
14.	ЮКО South Kazakhstan Oblast	19775	20	0.1	6	0.03	727.8	12491	7284	12977	65.6
15.	г. Алматы Almaty City	4801	0	0	142	2.95772	312.718	2613	2188	0	0
16.	г. Астана Astana City	1865	6	0.3	32	1.7	230.7	1029	836	0	0
17.	ДГСЭН на тр. Others Reported to the State Epidemiological Services	0	0	0	0	0	0	0	0	0	0
18.	По республике Total for the Republic	71583	561	0.8	402	0.6	426.3	42539	29044	35232	49.2
											3

## Sheet: таб4
3. Антирабическая деятельность (продолжение № 1)
	3. Anti Rabies Activity - continued
№	Наименование областей District Designation	госпитализироваено обратившихся. Hospitalized bite victims		получили назначения на прививки Vaccinated		в том числе Of these including				получили прививки Received vaccine		в том числе Of these including
		всего Total	%	Всего Total	%	условный курс Conditional Course	%	безусловный курс Unconditional course	%	Всего Total	%	антираб вакцина Antirabies vaccine	%	иммуногл + а / в Immunoglobulin and antirabies vaccination	%
1.	Акмолинская Akmola	65	2.4	2683	99.4	1755	65.4	928	34.6	2669	99.5	1757	67.8	912	32.2
2.	Актюбинская Aktiobinsk	228	8.7	2610	99.9	1562	59.8	1048	40.2	2609	99.9	1867	71.6	742	28.4
3.	Алматинская Almaty	210	2.69196	7797	99.9487	4441	57	3356	43	7792	99.9	5976	76.7	1816	23.3
4.	Атырауская Atirau	6	0.4	1408	99.9	813	57.7	595	42.3	1405	99.8	969	68.9	436	31.1
5.	ВКО East Kazakhstan Oblast	194	4.2	4610	100	3090	67	1520	33	4610	100	3055	66,3	1555	33.7
6.	Жамбылская Zhambul	446	7.4	6012	100	3790	63	2222	37	6012	100	4308	71.7	1704	28.3
7.	ЗКО West Kazakhstan Oblast	210	7.7	2727	99.9	1686	61.8	1041	38.2	2723	99.9	1942	71.3	781	28.7
8.	Карагандинская Karaganda	94	2.18706	4253	98.953	2480	58.3118	1773	41.6882	4253	100	2965	69.7155	1288	30.2845
9.	Костанайская Kostanai	30	0.9	3305	98.4803	334	10.1059	2971	89.8941	3293	99.6	2093	63.5591	1200	36.4409
10.	Кызылординская Kyzylordar	352	9.6	3685	100	2681	72.8	1004	27.2	3684	99.9	2825	76.7	859	23.3
11.	Мангистауская Mangistai	162	9.1	1774	99.9	892	50.3	882	49.7	1772	99.9	1392	78.6	380	21.4
12.	Павлодарская Pavoldar	120	4.8	2480	99.7	1290	52	1190	48	2478	99.9	1560	63	918	37
13.	СКО North kazakhstan Oblast	209	12.5	1655	99.3	1002	60.5	653	39.5	1646	99.5	906	55	740	45
14.	ЮКО South Kazakhstan Oblast	2826	14.3	19764	99.9	15402	77.9	4362	22.1	19759	99.9	14027	71	5732	29
15.	г. Алматы Almaty City	83	1.76371	4801	100	1753	36.5132	3048	63.4868	4759	99.1252	3613	75.9193	1146	24.0807
16.	г. Астана Astana City	5	0.3	1865	100	689	36.9	1176	63.1	1857	99.6	1217	65.5	640	34.5
17.	ДГСЭН на тр. Others Reported to the State Epidemiological Services	0	0	0	0	0	0	0	0	0	0	0	0	0	0
18.	По республике Total for the Republic	5240	7.3	71429	99.8	43660	61.1	27769	38.9	71321	99.8	50472	70.8	20849	29.2
															4

## Sheet: таб 5
3. Антирабическая деятельность (продолжение № 2)
	3. Anti Rabies Activity – continued
№	Наименование областей District Designation	отказались от прививок Refused vaccinations		прекратили прививки самовольно Arbitrarily stopped vaccinations		прививки не назначались vaccinations not administered		Проведение плановых антирабических прививок декретированным контингентам Undertaking of contingency vaccinations
		Всего Total	%	Всего Total	%	Всего Total	%	План Plan	Выполнение Achieved	%
1.	Акмолинская Akmola	14	0.5	10	0.4	17	0.6	0	0	0
2.	Актюбинская Aktiobinsk	1	0.04	1	0.07	3	0.1	0	0	0
3.	Алматинская Almaty	5	0.06	5	0.0631512	4	0.05	438	229	52.3
4.	Атырауская Atirau	3	0.2	2	0.14	1	0.1	670	515	76.9
5.	ВКО East Kazakhstan Oblast	0	0	5	0.1	0	0	678	678	100
6.	Жамбылская Zhambul	0	0	0	0	0	0	1057	54	5.1
7.	ЗКО West Kazakhstan Oblast	4	0.1	16	0.6	2	0.1	720	450	62.5
8.	Карагандинская Karaganda	0	0	0	0	45	1.047	20	20	100
9.	Костанайская Kostanai	12	0.357569	10	0.303674	51	1.51967	368	44	11.9565
10.	Кызылординская Kyzylordar	1	0.1	27	0.7	0	0	0	0	0
11.	Мангистауская Mangistai	2	0.1	15	0.8	2	0.1	0	0	0
12.	Павлодарская Pavoldar	2	0.1	4	0.2	7	0.3	0	0	0
13.	СКО North kazakhstan Oblast	9	0.5	0	0	11	0.7	0	0	0
14.	ЮКО South Kazakhstan Oblast	5	0.1	0	0	11	0.1	0	0	0
15.	г. Алматы Almaty City	42	0.892478	549	11.5	0	0	71	71	100
16.	г. Астана Astana City	8	0.4	40	2.2	0	0	0	0	0
17.	ДГСЭН на тр. Others reported to the State Epidemiological Services	0	0	0	0	0	0	0	0	0
18.	По республике Total for the Republic	108	0.2	684	1	154	0.2	4022	2061	51.2
										5

## Sheet: таб 6
3. Антирабическая деятельность (продолжение № 3)
	3. Anti Rabies Activity – continued
№	Наименование областей District Designation	обратились за помощью по возрасту Bite victims by age
		Всего Total	0 - 5 лет 0-5 years	6 - 14 лет 6-14 years	15 - 17 лет 15-17 years	18 - 25 лет 18-25 years	26 - 30 лет 26-30 years	31 - 35 лет 31-35 years	36 - 40 лет 36-40 years	41 - 45 лет 41-45 years	старше 46 лет 46 years and older
1.	Акмолинская Akmola	2700	250	676	113	272	173	159	192	161	704
2.	Актюбинская Aktiobinsk	2613	329	648	155	271	186	180	139	147	558
3.	Алматинская Almaty	7801	842	1946	427	748	613	578	544	527	1576
4.	Атырауская Atirau	1409	139	328	104	134	134	96	117	114	243
5.	ВКО East Kazakhstan Oblast	4610	396	872	298	515	506	416	319	383	905
6.	Жамбылская Zhambul	6012	617	1423	432	669	538	485	378	369	1101
7.	ЗКО West Kazakhstan Oblast	2729	265	543	135	255	203	172	201	213	742
8.	Карагандинская Karaganda	4298	314	798	220	560	392	296	300	330	1088
9.	Костанайская Kostanai	3356	284	718	138	357	291	225	211	204	928
10.	Кызылординская Kyzylordar	3685	469	1058	218	374	217	213	204	236	696
11.	Мангистауская Mangistai	1776	238	567	118	182	126	99	96	82	268
12.	Павлодарская Pavoldar	2487	197	441	102	253	216	174	186	197	721
13.	СКО North kazakhstan Oblast	1666	158	311	64	138	129	106	132	109	519
14.	ЮКО South Kazakhstan Oblast	19775	2469	6259	1200	1955	1244	1085	1019	1030	3514
15.	г. Алматы Almaty City	4801	433	1058	247	641	455	371	342	311	943
16.	г. Астана Astana City	1865	160	378	72	270	173	140	140	114	418
17.	ДГСЭН на тр. Others Reported to the State Epidemiological Services	0	0	0	0	0	0	0	0	0	0
18.	По республике Total for the Republic	71583	7560	18024	4043	7594	5596	4795	4520	4527	14924
											6

## Sheet: таб 7
3. Антирабическая деятельность (продолжение № 4)
	3. Anti Rabies Activity – continued
№	Наименование областей District Designation	обратились за помощью по локализациям укуса Localization of bite injury
		Всего Total	Голова Head	Шея Neck	Лицо Face	Плечо Shoulder	Предплечье Forearm	кисти рук Hands	пальцы рук Fingers	Туловище Torso	нижние конечности Lower extremities	Ослюнение Licks	множественные укусы Multiple bite wounds
1.	Акмолинская Akmola	2700	28	8	114	83	297	434	160	141	1208	124	103
2.	Актюбинская Aktiobinsk	2613	45	11	93	119	289	293	150	161	1318	110	24
3.	Алматинская Almaty	7801	82	27	241	344	824	903	366	433	4344	125	112
4.	Атырауская Atirau	1409	16	0	25	128	141	189	138	80	528	94	70
5.	ВКО East Kazakhstan Oblast	4610	72	14	169	434	875	563	369	277	1571	163	103
6.	Жамбылская Zhambul	6012	66	28	164	298	553	217	649	665	3199	76	97
7.	ЗКО West Kazakhstan Oblast	2729	33	9	82	76	254	397	97	151	1206	348	76
8.	Карагандинская Karaganda	4298	52	8	166	133	664	701	276	170	1932	64	132
9.	Костанайская Kostanai	3356	31	14	173	73	395	549	342	142	1349	181	107
10.	Кызылординская Kyzylordar	3685	35	4	120	119	273	189	327	244	2136	56	182
11.	Мангистауская Mangistai	1776	28	7	53	97	199	155	99	123	941	30	44
12.	Павлодарская Pavoldar	2487	27	6	101	70	255	496	160	133	938	235	66
13.	СКО North kazakhstan Oblast	1666	31	2	88	39	176	299	116	74	710	76	55
14.	ЮКО South Kazakhstan Oblast	19775	235	82	649	825	1363	879	2011	1131	10812	515	1273
15.	г. Алматы Almaty City	4801	79	36	154	166	700	664	401	285	2206	1	109
16.	г. Астана Astana City	1865	23	5	78	45	202	274	152	53	973	13	47
17.	ДГСЭН на тр. Others Reported to the State Epidemiological Services	0	0	0	0	0	0	0	0	0	0	0	0
18.	По республике Total for the Republic	71583	883	261	2470	3049	7460	7202	5813	4263	35371	2211	2600
													7

## Sheet: таб 8
3. Антирабическая деятельность (продолжение № 5)
	3. Anti Rabies Activity – continued
№	Наименование областей District Designation	по дням обрашаемости When they sort medical treatment after being bitten					по видам животных нанесших укусы, оцарапывания, ослюнения According to species of animal inflicting bite injury
		Всего Total	0 - 4 день 0-4 days	5 - 7 день 5-7 days	8 - 14 день 8-14 days	позже 15 дней 15 days or later	Собаки Dogs	Кошки Cats	лисы, карсаки Red of corsak fox	Лошади Horses	Волки Wolf	Крс Cattle	Прочие Others
1.	Акмолинская Akmola	2700	2587	62	35	16	2225	325	10	23	0	33	84
2.	Актюбинская Aktiobinsk	2613	2459	77	39	38	2227	251	9	6	0	52	68
3.	Алматинская Almaty	7801	7391	221	79	110	7096	258	0	30	8	65	344
4.	Атырауская Atirau	1409	1365	26	14	4	1262	55	11	16	6	49	10
5.	ВКО East Kazakhstan Oblast	4610	4459	116	22	13	3785	703	24	7	1	49	41
6.	Жамбылская Zhambul	6012	5866	119	22	5	5658	210	2	25	6	29	82
7.	ЗКО West Kazakhstan Oblast	2729	2495	89	87	58	2020	367	37	13	6	203	83
8.	Карагандинская Karaganda	4298	4068	162	60	8	3727	508	3	3	0	1	56
9.	Костанайская Kostanai	3356	3158	124	54	20	2580	586	25	26	0	41	98
10.	Кызылординская Kyzylordar	3685	3482	118	47	38	3481	143	6	11	0	19	25
11.	Мангистауская Mangistai	1776	1663	68	37	8	1637	87	6	5	0	7	34
12.	Павлодарская Pavoldar	2487	2407	58	14	8	1942	329	35	21	0	96	64
13.	СКО North kazakhstan Oblast	1666	1590	35	34	7	1375	233	13	11	0	3	31
14.	ЮКО South Kazakhstan Oblast	19775	19000	537	177	61	17892	1170	4	94	4	132	479
15.	г. Алматы Almaty City	4801	4596	153	45	7	4138	479	1	1	2	0	180
16.	г. Астана Astana City	1865	1847	6	4	8	1467	344	4	2	2	4	42
17.	ДГСЭН на тр. Others Reported to the State Epidemiological Services	0	0	0	0	0	0	0	0	0	0	0	0
18.	По республике Total for the Republic	71583	68433	1971	770	409	62512	6048	190	294	35	783	1721
													8

## Sheet: таб 9
4. Работа в очагах бешенства Work in rabies foci
№	Наименование областей District Designation	противоэпидемисеские и профилактические мероприятия в очагах бешенства Control measures in rabies foci
		выявлено очагов бешенства Identified rabies foci						обсл. совм. с ветслужбой Investigations by veterinary services	заболело и пало с/х животных Cases in farm animals	выявлено контактных лиц Contact tracing	охвачены профилактическим лечением контактных лиц Contacts undergoing preventative treatment	привито в очагах бешенства Vaccinated following disease outbreak
		всего Total	с/х животных Farm animals	Собак Dogs	Кошек Cats	Людей Humans	диких животных Wild animals					Всего Total	с/х животных Farm animals	Собак Dogs	Кошек Cats
1.	Акмолинская Akmola	101	49	36	7	0	9	101	133	162	113	8630	8000	319	311
2.	Актюбинская Aktiobinsk	17	6	4	2	1	4	16	32	90	90	9117	6957	1878	282
3.	Алматинская Almaty	22	16	2	1	1	2	22	22	142	142	10658	10558	79	21
4.	Атырауская Atirau	6	6	0	0	0	0	6	6	32	32	2068	2052	9	7
5.	ВКО East Kazakhstan Oblast	48	34	6	2	0	6	48	48	299	299	13992	13621	279	92
6.	Жамбылская Zhambul	18	3	11	2	1	1	18	16	77	77	3660	3476	150	34
7.	ЗКО West Kazakhstan Oblast	30	11	5	2	1	11	30	42	117	117	8191	8061	80	50
8.	Карагандинская Karaganda	2	0	1	1	0	0	2	2	0	0	2380	2207	96	77
9.	Костанайская Kostanai	18	10	4	3	0	1	18	18	0	0	1137	978	93	66
10.	Кызылординская Kyzylordar	2	0	0	1	1	0	2	1	87	87	0	0	0	0
11.	Мангистауская Mangistai	4	2	0	1	0	1	4	4	5	4	22317	21513	800	4
12.	Павлодарская Pavoldar	12	5	1	0	0	6	11	12	87	87	11488	10869	328	291
13.	СКО North kazakhstan Oblast	3	0	0	0	0	3	3	5	4	4	0	0	0	0
14.	ЮКО South Kazakhstan Oblast	11	1	9	0	1	0	11	10	39	39	4809	4090	599	120
15.	г. Алматы Almaty City	0	0	0	0	0	0	0	0	0	0	0	0	0	0
16.	г. Астана Astana City	1	0	0	0	0	1	1	1	3	3	159	0	78	81
17.	ДГСЭН на тр. Others Reported to the State Epidemiological Services	0	0	0	0	0	0	0	0	0	0	0	0	0	0
18.	По республике Total for the Republic	295	143	79	22	6	45	293	352	1144	1094	98606	92382	4788	1436
															9

## Sheet: таб 10
			4. Работа в очагах бешенства (продолжение № 1)
			Work in foci of rabies
№	Наименование областей District Designation	Противоэпидемисеские и профилактические мероприятия в очагах бешенства Anti-epidemic and preventive measures in rabies foci
		Заболело людей Disease in humans	выявлен источник инфекции identified source of infection	выявлены пути и факторы передачи Identified transmission pathways	выявлены контактные лица identified contacts	охвачены профилактическим лечением контактных лиц Preventative treatment of contacts	выделено финансовые средства для отлова, отстрела бродячих животных в очаге allocated funds for the capture, shooting of stray animals in the outbreak	Отловлено, отстрелено бродячих животных в очаге Animals caught or shot during an outbreak
								Всего Total	с / х животных Domestic farm animals	собак Dogs	Кошек Cats	диких животных Wild animals
1.	Акмолинская Akmola	0	0	0	0	0	0	0	0	0	0	0
2.	Актюбинская Aktiobinsk	1	1	1	13	13	0	156	5	140	11	0
3.	Алматинская Almaty	1	1	1	22	22	0	25	0	25	0	0
4.	Атырауская Atirau	0	0	0	0	0	0	0	0	0	0	0
5.	ВКО East Kazakhstan Oblast	0	0	0	0	0	310000	136	10	124	0	2
6.	Жамбылская Zhambul	1	1	1	12	12	0	59	0	59	0	0
7.	ЗКО West Kazakhstan Oblast	1	1	1	21	21	0	40	0	20	20	0
8.	Карагандинская Karaganda	0	0	0	0	0	0	180		157	22	1
9.	Костанайская Kostanai	0	0	0	0	0	0	0	0	0	0	0
10.	Кызылординская Kyzylordar	1	1	1	106	101	1991000	1540	0	1372	168	0
11.	Мангистауская Mangistai	0	0	0	0	0	0	0	0	0	0	0
12.	Павлодарская Pavoldar	0	0	0	0	0	2526394	1770	0	1756	14	0
13.	СКО North kazakhstan Oblast	0	0	0	0	0	1277000	3566	0	3432	0	133
14.	ЮКО South Kazakhstan Oblast	1	1	1	19	19	0	568	0	540	28	0
15.	г. Алматы Almaty City	0	0	0	0	0	0	0	0	0	0	0
16.	г. Астана Astana City	0	0	0	0	0	0	0	0	0	0	0
17.	ДГСЭН на тр. Others Reported to the State Epidemiological Services	0	0	0	0	0	0	0	0	0	0	0
18.	По республике Total for the Republic	6	6	6	193	188	6104394	8040	15	7625	263	136
												10

[truncated: 6 more sheets: таб 11, таб 12, таб 13, таб 14, таб 15, Лист1]
