# Supplementary material for: Rabies in Kazakhstan
Source: PLoS Negl Trop Dis. 2016 Aug 3;10(8):e0004889. doi: 10.1371/journal.pntd.0004889 (PMC4972401; doi:10.1371/journal.pntd.0004889)
Supplement: S1 Dataset — This folder contains all the data used in the manuscript. The file also includes the R code used to estimate the burden of disease, economic losses and regional incidences. Relevant shape files used to generate the maps and associated R code are also provided. (ZIP) [file pntd.0004889.s001.zip › supplementary data/Data/data-2014E.xls]

## Sheet: Оргметод
	15 қаңтар 2015 жыл, шығыс № 10 / 19 - 296
Программа АСУ "Эпидемиологический надзор за бешенством" за 2014 год
ASU program "Surveillance of rabies" in 2014
1. Организационно-методическая работа
1. Organizational and methodical work
№	Наименование областей District Designation	Принято решений Акима Agreed Decisions by Local Government Head	Проведено коллегии Staff Assignments				Издано приказов Orders Made			Проведено семинаров Seminars Conducted	Подготовлено Prepared by		Штрафные санкции Fines	Передано в прокуратуру Submitted to prosecutors office
			ЧПК Emergency Epidemic Commission	ОУЗ Regional Health Authority	ДГСЭН Department for State Sanitary and Epidemiological Surveillance	совм. с ветслужбой Veterinary Services	ОУЗ Regional Health Authority	ЦРБ Central Oblast Hospital	ДГСЭН Department for State Sanitary and Epidemiological Surveillance		Врачей Doctors	СМР Nurses
1.	Акмолинская Akmola	12	0	1	3	0	1	5	5	20	172	546	8	0
2.	Актюбинская Aktiobinsk	16	0	2	3	6	0	6	3	54	546	772	0	0
3.	Алматинская Almaty	18	1	2	11	9	0	17	17	24	526	1110	23	0
4.	Атырауская Atirau	14	0	0	5	10	0	2	3	28	277	706	11	12
5.	ВКО East Kazakhstan Oblast	19	2	2	1	8	0	7	2	49	569	1575	4	0
6.	Жамбылская Zhambul	16	5	14	14	6	3	15	14	25	388	1129	16	0
7.	ЗКО West Kazakhstan Oblast	7	0	0	7	7	0	5	3	44	261	936	9	0
8.	Карагандинская Karaganda	6	0	2	1	7	0	18	0	30	285	612	11	0
9.	Костанайская Kostanai	2	0	1	2	2	0	7	4	14	249	812	11	0
10.	Кызылординская Kyzylordar	12	12	6	11	7	17	13	19	36	988	2582	25	187
11.	Мангистауская Mangistai	13	0	1	7	2	1	4	2	16	101	377	5	0
12.	Павлодарская Pavoldar	10	0	0	13	7	1	6	2	24	503	1282	3	0
13.	СКО North kazakhstan Oblast	4	0	0	6	1	1	7	3	17	125	611	3	0
14.	ЮКО South Kazakhstan Oblast	28	6	8	9	24	7	5	9	424	3015	8952	59	1
15.	г. Алматы Almaty City	1	0	1	1	2	0	0	1	22	523	628	3	0
16.	г. Астана Astana City	0	0	0	0	0	1	0	1	8	67	81	0	0
17.	ДГСЭН на тр. Others reported to the State Epidemiological Services	1	0	0	0	0	0	0	0	3	35	70	0	0
18.	По республике Total for the Republic	179	26	40	94	98	32	117	88	838	8630	22781	191	200

## Sheet: таб 2
2. Мероприятия по профилактике бешенства среди собак, кошек и сельскохозяйственных животных
	2. Measures for the prevention of rabies in dogs, cats and farm animals
№	Наименование областей District Designation	К-тво бригад по отстрелу и отлову бродячих животных. Number of crews shooting and catching stray animals	Отстрелено и отловлено Numbers shot or caught					Выделено средств от Акиматов по отстрелу и отлову бродячих и диких животных Allocated funds for shooting and catching of animals
			Собак Dogs	Кошек Cats	Волков Wolves	Лис Foxes	др. плотоядных животных Unspecified Carnivores
1.	Акмолинская Akmola	24	14306	404	0	30	0	22271155
2.	Актюбинская Aktiobinsk	40	12480	542	726	0	0	41368820
3.	Алматинская Almaty	19	21060	279	0	0	1055	43117000
4.	Атырауская Atirau	15	22627	686	1	0	0	21680600
5.	ВКО East Kazakhstan Oblast	53	26199	996	329	1276	0	48275942
6.	Жамбылская Zhambul	20	31803	125	4	0	0	38057000
7.	ЗКО West Kazakhstan Oblast	39	18751	639	22	0	0	44468700
8.	Карагандинская Karaganda	20	13581	3367	0	0	0	41262290
9.	Костанайская Kostanai	20	11225	668	9	35	0	22957370
10.	Кызылординская Kyzylordar	9	19818	3690	1	0	17	32676819
11.	Мангистауская Mangistai	8	10778	148	0	0	0	28644037
12.	Павлодарская Pavoldar	19	22124	480	0	15	0	47743270
13.	СКО North kazakhstan Oblast	16	9605	426	0	0	0	21855300
14.	ЮКО South Kazakhstan Oblast	26	92050	5036	0	2	1	93 83 400
15.	г. Алматы Almaty City	16	20530	179	0	0	0	118182000
16.	г. Астана Astana City	6	10211	1472	0	0	0	72433000
17.	ДГСЭН на тр. Others Reported to the State Epidemiological Services
18.	По республике Total for the Republic	350	357148	19137	1092	1358	1073	654376703
								2

## Sheet: таб 3
3. Антирабическая деятельность
	3. Anti Rabies activity
№	Наименование областей District Designation	Всего обратилось с укусом, оцарапанием, ослюнением Number of reported bites	в т.ч. от животных с установленным диагнозом бешенства From animals with proven rabies diagnosis		в т.ч. дикими животными From wild animals		показатель на 100 тысяч населения Incidence per 100,000 population	Обратилось Bite victims		обратилось сельских жи телей Bite victims from rural areas
			Всего Total	%	Всего Total	%		Муж Male	Жен Female	Всего Total	%
1.	Акмолинская Akmola	2081	0	0	13	0.6	284.5	1181	900	1022	49.1
2.	Актюбинская Aktiobinsk	2380	13	0.54	4	0.16	296.6	1412	968	942	39.6
3.	Алматинская Almaty	7298	113	1.5	29	0.4	364	4360	2938	5406	74
4.	Атырауская Atirau	1365	25	1.8	3	0.2	241.2	791	574	586	42.9
5.	ВКО East Kazakhstan Oblast	4034	0	0	6	0.15	289.3	2265	1769	1381	34.2
6.	Жамбылская Zhambul	4821	36	0.7	18	0.4	444.7	2858	1963	3199	66.4
7.	ЗКО West Kazakhstan Oblast	2166	72	3.3	5	0.2	346.5	1230	936	1214	56
8.	Карагандинская Karaganda	3899	0	0	3	0.0769428	283.4	2370	1529	685	17.5686
9.	Костанайская Kostanai	2891	1	0.03	9	0.3	328.4	1584	1307	1222	42.3
10.	Кызылординская Kyzylordar	3033	0	0	0	0	426	1952	1081	1383	45.6
11.	Мангистауская Mangistai	1473	0	0	0	0	228.8	916	557	1059	71.9
12.	Павлодарская Pavoldar	2323	109	4.7	18	0.8	309.7	1368	955	794	34.2
13.	СКО North kazakhstan Oblast	1426	0	0	0	0	248.1	746	680	720	50.5
14.	ЮКО South Kazakhstan Oblast	16398	31	0.19	4	0.02	587.5	10433	5965	9937	60.6
15.	г. Алматы Almaty City	4179	0	0	171	4.09189	273.105	2261	1918	0	0
16.	г. Астана Astana City	1772	0	0	47	2.6	209.2	1075	697	0	0
17.	ДГСЭН на тр. Others Reported to the State Epidemiological Services
18.	По республике Total for the Republic	61539	400	0.6	330	0.5	361.2	36802	24737	29550	48
											3

## Sheet: таб4
3. Антирабическая деятельность (продолжение № 1)
	3. Anti Rabies Activity - continued
№	Наименование областей District Designation	госпитализироваено обратившихся. Hospitalized bite victims		получили назначения на прививки Vaccinated		в том числе Of these including				получили прививки Received vaccine		в том числе Of these including
		всего Total	%	Всего Total	%	условный курс Conditional Course	%	безусловный курс Unconditional course	%	Всего Total	%	антираб вакцина Antirabies vaccine	%	иммуногл + а / в Immunoglobulin and antirabies vaccination	%
1.	Акмолинская Akmola	144	6.9	2078	99.9	1439	69.3	639	30.7	2071	99.7	1299	62.7	772	37.3
2.	Актюбинская Aktiobinsk	166	7	2377	99.9	1426	60	951	40	2376	99.9	1789	75.3	587	24.7
3.	Алматинская Almaty	254	3.5	7293	99.9	4562	62.6	2731	37.4	7293	100	5497	75.4	1796	24.6
4.	Атырауская Atirau	2	0.1	1364	99.9	882	64.7	482	35.3	1362	99.9	858	63	504	37
5.	ВКО East Kazakhstan Oblast	1170	29	4034	100	2476	65.4	1558	34.6	4033	99.9	2322	57.6	1711	42.4
6.	Жамбылская Zhambul	366	7.6	4821	100	2831	58.7	1990	41.3	4821	100	3425	71.0434	1396	28.9566
7.	ЗКО West Kazakhstan Oblast	105	4.8	2166	100	1166	53.8	1000	46.1	2159	99.7	1452	67.3	707	32.7
8.	Карагандинская Karaganda	92	2.35958	3868	99.2049	2261	58.454	1607	41.546	3861	99.819	2722	70.4999	1139	29.5001
9.	Костанайская Kostanai	132	4.6	2877	99.5	1824	63.4	1053	36.6	2869	99.7	1816	63.3	1053	36.7
10.	Кызылординская Kyzylordar	117	3.9	3033	100	2137	70.5	896	29.5	3033	100	2186	72.1	847	27.9
11.	Мангистауская Mangistai	196	13.3	1471	99.9	662	45	809	55	1471	100	1034	70.3	437	29.7
12.	Павлодарская Pavoldar	70	3	2320	99.9	1243	53.6	1077	46.4	2320	100	1459	62.9	861	37.1
13.	СКО North kazakhstan Oblast	219	15.4	1416	99.3	800	56.5	616	43.5	1411	99.6	831	57.7	580	42.3
14.	ЮКО South Kazakhstan Oblast	2348	14.3	16395	99.9	12723	77.6	3672	22.4	16393	99.9	11528	70.3	4865	29.8
15.	г. Алматы Almaty City	55	1.3	4179	100	1621	38.8	2558	61.2108	4144	99.1625	3031	73.1419	1113	26.8581
16.	г. Астана Astana City	10	0.5	1772	100	655	36.9	1117	63	1764	99.5	1127	63.8	637	36.1
17.	ДГСЭН на тр. Others Reported to the State Epidemiological Services
18.	По республике Total for the Republic	5446	8.8	61464	99.9	38708	63	22756	37	61381	99.9	42376	69	19005	31
															4

## Sheet: таб 5
3. Антирабическая деятельность (продолжение № 2)
	3. Anti Rabies Activity – continued
№	Наименование областей District Designation	отказались от прививок Refused vaccinations		прекратили прививки самовольно Arbitrarily stopped vaccinations		прививки не назначались vaccinations not administered		Проведение плановых антирабических прививок декретированным контингентам Undertaking of contingency vaccinations
		Всего Total	%	Всего Total	%	Всего Total	%	План Plan	Выполнение Achieved	%
1.	Акмолинская Akmola	7	0.3	10	0.5	3	0.1	20	17	85
2.	Актюбинская Aktiobinsk	1	0.1	2	0.08	3	0.12	0	0	0
3.	Алматинская Almaty	0	0	0	0	5	0.1	430	411	95.5
4.	Атырауская Atirau	2	0.1	4	0.3	1	0.1	523	523	100
5.	ВКО East Kazakhstan Oblast	1	0.1	0	0	0	0	515	515	100
6.	Жамбылская Zhambul	0	0	0	0	0	0	1057	54	5.1
7.	ЗКО West Kazakhstan Oblast	7	0.3	20	0.9	0	0	402	327	81.3
8.	Карагандинская Karaganda	7	0.180972	0	0	31	0.795076	96	95	98.9583
9.	Костанайская Kostanai	8	0.3	13	0.45	14	0.48	455	362	79.6
10.	Кызылординская Kyzylordar	0	0	25	0.8	0	0	0	0	0
11.	Мангистауская Mangistai	0	0	4	0.3	2	0.1	0	0	0
12.	Павлодарская Pavoldar	0	0	7	0	3	0.1	0	0	0
13.	СКО North kazakhstan Oblast	5	0.4	8	0.5	10	0.7	0	0	0
14.	ЮКО South Kazakhstan Oblast	2	0.1	2	0.1	3	0.1	0	0	0
15.	г. Алматы Almaty City	35	0.837521	582	14	0	0	44	44	100
16.	г. Астана Astana City	8	0.4	61	3.4	0	0	0	0	0
17.	ДГСЭН на тр. Others reported to the State Epidemiological Services
18.	По республике Total for the Republic	83	0.1	738	1.2	75	0.1	3542	2348	66.3
										5

## Sheet: таб 6
3. Антирабическая деятельность (продолжение № 3)
	3. Anti Rabies Activity – continued
№	Наименование областей District Designation	обратились за помощью по возрасту Bite victims by age
		Всего Total	0 - 5 лет 0-5 years	6 - 14 лет 6-14 years	15 - 17 лет 15-17 years	18 - 25 лет 18-25 years	26 - 30 лет 26-30 years	31 - 35 лет 31-35 years	36 - 40 лет 36-40 years	41 - 45 лет 41-45 years	старше 46 лет 46 years and older
1.	Акмолинская Akmola	2081	210	515	93	198	172	119	120	118	536
2.	Актюбинская Aktiobinsk	2380	251	643	108	240	155	122	153	149	559
3.	Алматинская Almaty	7298	715	2018	673	699	587	459	468	422	1257
4.	Атырауская Atirau	1365	144	283	104	142	121	96	108	110	257
5.	ВКО East Kazakhstan Oblast	4034	307	650	223	409	479	313	368	311	974
6.	Жамбылская Zhambul	4821	418	1085	414	542	479	402	369	310	802
7.	ЗКО West Kazakhstan Oblast	2166	195	483	66	196	164	131	147	152	632
8.	Карагандинская Karaganda	3899	292	813	151	451	351	296	289	237	1019
9.	Костанайская Kostanai	2891	280	604	116	279	213	224	207	197	771
10.	Кызылординская Kyzylordar	3033	384	897	159	290	201	159	167	165	611
11.	Мангистауская Mangistai	1473	196	553	57	144	89	77	72	72	213
12.	Павлодарская Pavoldar	2323	179	436	106	270	213	180	151	173	615
13.	СКО North kazakhstan Oblast	1426	155	290	42	132	119	93	90	84	421
14.	ЮКО South Kazakhstan Oblast	16398	1817	5880	1021	1476	921	927	872	691	2793
15.	г. Алматы Almaty City	4179	335	731	223	547	424	369	330	304	916
16.	г. Астана Astana City	1772	181	384	58	227	199	135	108	103	377
17.	ДГСЭН на тр. Others Reported to the State Epidemiological Services
18.	По республике Total for the Republic	61539	6059	16265	3614	6242	4887	4102	4019	3598	12753
											6

## Sheet: таб 7
3. Антирабическая деятельность (продолжение № 4)
	3. Anti Rabies Activity – continued
№	Наименование областей District Designation	обратились за помощью по локализациям укуса Localization of bite injury
		Всего Total	Голова Head	Шея Neck	Лицо Face	Плечо Shoulder	Предплечье Forearm	кисти рук Hands	пальцы рук Fingers	Туловище Torso	нижние конечности Lower extremities	Ослюнение Licks	множественные укусы Multiple bite wounds
1.	Акмолинская Akmola	2081	39	5	80	68	300	332	118	119	908	37	75
2.	Актюбинская Aktiobinsk	2380	31	4	78	99	239	272	171	100	1314	40	32
3.	Алматинская Almaty	7298	125	69	224	448	828	777	388	452	3301	332	354
4.	Атырауская Atirau	1365	10	1	32	68	141	202	130	131	433	131	86
5.	ВКО East Kazakhstan Oblast	4034	88	3	149	261	655	606	335	188	1530	122	97
6.	Жамбылская Zhambul	4821	62	21	138	160	381	235	517	426	2661	49	171
7.	ЗКО West Kazakhstan Oblast	2166	24	5	87	57	235	369	67	122	1015	164	21
8.	Карагандинская Karaganda	3899	44	13	167	127	536	715	291	161	1728	4	113
9.	Костанайская Kostanai	2891	43	7	134	74	331	458	323	160	1240	33	88
10.	Кызылординская Kyzylordar	3033	56	8	121	255	181	100	358	257	1501	52	144
11.	Мангистауская Mangistai	1473	23	2	48	54	144	159	100	122	745	2	74
12.	Павлодарская Pavoldar	2323	20	5	99	50	278	486	85	74	879	198	149
13.	СКО North kazakhstan Oblast	1426	22	1	90	42	203	269	86	65	562	14	72
14.	ЮКО South Kazakhstan Oblast	16398	215	50	555	672	1336	779	1788	1197	8440	263	1103
15.	г. Алматы Almaty City	4179	40	21	151	164	408	684	416	194	2009	3	89
16.	г. Астана Astana City	1772	36	5	87	64	198	262	224	57	806	1	32
17.	ДГСЭН на тр. Others Reported to the State Epidemiological Services
18.	По республике Total for the Republic	61539	878	220	2240	2663	6394	6705	5397	3825	29072	1445	2700
													7

## Sheet: таб 8
3. Антирабическая деятельность (продолжение № 5)
	3. Anti Rabies Activity – continued
№	Наименование областей District Designation	по дням обрашаемости When they sort medical treatment after being bitten					по видам животных нанесших укусы, оцарапывания, ослюнения According to species of animal inflicting bite injury
		Всего Total	0 - 4 день 0-4 days	5 - 7 день 5-7 days	8 - 14 день 8-14 days	позже 15 дней 15 days or later	Собаки Dogs	Кошки Cats	лисы, карсаки Red of corsak fox	Лошади Horses	Волки Wolf	Крс Cattle	Прочие Others
1.	Акмолинская Akmola	2081	2030	31	17	3	1774	251	4	12	0	5	35
2.	Актюбинская Aktiobinsk	2380	2275	65	28	12	2107	182	4	5	2	40	40
3.	Алматинская Almaty	7298	7158	92	22	26	6613	261	12	56	25	58	273
4.	Атырауская Atirau	1365	1326	27	9	3	1170	81	12	0	5	54	43
5.	ВКО East Kazakhstan Oblast	4034	3919	85	25	5	3343	559	7	5	5	42	73
6.	Жамбылская Zhambul	4821	4737	51	20	13	4391	227	0	25	2	43	133
7.	ЗКО West Kazakhstan Oblast	2166	2041	54	41	30	1637	347	26	3	0	112	41
8.	Карагандинская Karaganda	3899	3647	196	46	10	3415	422	3	4	0	0	55
9.	Костанайская Kostanai	2891	2819	36	20	16	2316	493	7	4	0	20	51
10.	Кызылординская Kyzylordar	3033	2857	134	36	6	2806	153	3	9	1	12	49
11.	Мангистауская Mangistai	1473	1427	42	2	2	1376	83	2	0	0	1	11
12.	Павлодарская Pavoldar	2323	2270	27	16	10	1731	379	61	8	0	84	60
13.	СКО North kazakhstan Oblast	1426	1382	30	8	6	1180	200	6	3	0	0	37
14.	ЮКО South Kazakhstan Oblast	16398	15989	268	93	48	14884	969	7	83	2	78	375
15.	г. Алматы Almaty City	4179	4056	96	23	4	3507	493	1	4	3	0	171
16.	г. Астана Astana City	1772	1751	8	12	1	1391	321	5	8	1	0	46
17.	ДГСЭН на тр. Others Reported to the State Epidemiological Services
18.	По республике Total for the Republic	61539	59684	1242	418	195	53641	5421	160	229	46	549	1493
													8

## Sheet: таб 9
4. Работа в очагах бешенства Work in rabies foci
№	Наименование областей District Designation	противоэпидемисеские и профилактические мероприятия в очагах бешенства Control measures in rabies foci
		выявлено очагов бешенства Identified rabies foci						обсл. совм. с ветслужбой Investigations by veterinary services	заболело и пало с/х животных Cases in farm animals	выявлено контактных лиц Contact tracing	охвачены профилактическим лечением контактных лиц Contacts undergoing preventative treatment	привито в очагах бешенства Vaccinated following disease outbreak
		всего Total	с/х животных Farm animals	Собак Dogs	Кошек Cats	Людей Humans	диких животных Wild animals					Всего Total	с/х животных Farm animals	Собак Dogs	Кошек Cats
1.	Акмолинская Akmola	7	4	2	1	0	0	7	7	21	21	62	0	22	40
2.	Актюбинская Aktiobinsk	17	10	5	0	1	1	17	20	51	51	1453	1397	43	13
3.	Алматинская Almaty	9	6	0	0	0	3	9	9	113	113	4503	4133	369	1
4.	Атырауская Atirau	10	7	0	1	0	2	10	12	60	60	1993	1927	40	26
5.	ВКО East Kazakhstan Oblast	23	18	3	0	0	2	23	28	184	184	12327	12036	281	10
6.	Жамбылская Zhambul	8	1	5	1	1	0	8	7	43	43	1005	839	165	1
7.	ЗКО West Kazakhstan Oblast	35	22	4	4	0	5	35	42	77	77	2380	835	1542	3
8.	Карагандинская Karaganda	0	0	0	0	0	0	0	0	0	0	0	0	0	0
9.	Костанайская Kostanai	1	1	0	0	0	0	1	1	1	1	47	41	2	4
10.	Кызылординская Kyzylordar	1	0	0	0	1	0	1	0	16	16	614	540	60	14
11.	Мангистауская Mangistai	0	0	0	0	0	0	0	0	0	0	0	0	0	0
12.	Павлодарская Pavoldar	18	8	4	2	0	4	18	21	117	117	38724	37638	737	349
13.	СКО North kazakhstan Oblast	0	0	0	0	0	0	0	0	0	0	0	0	0	0
14.	ЮКО South Kazakhstan Oblast	16	3	11	2			16	16	31	31	3758	2828	776	154
15.	г. Алматы Almaty City	0	0	0	0	0	0	0	0	0	0	0	0	0	0
16.	г. Астана Astana City	0	0	0	0	0	0	0	0	0	0	0	0	0	0
17.	ДГСЭН на тр. Others Reported to the State Epidemiological Services
18.	По республике Total for the Republic	145	80	34	11	3	17	145	163	714	714	66866	62214	4037	615
															9

## Sheet: таб 10
		4. Работа в очагах бешенства (продолжение № 1)
		Work in foci of rabies
№	Наименование областей District Designation	Противоэпидемисеские и профилактические мероприятия в очагах бешенства Anti-epidemic and preventive measures in rabies foci
		Заболело людей Disease in humans	выявлен источник инфекции identified source of infection	выявлены пути и факторы передачи Identified transmission pathways	выявлены контактные лица identified contacts	охвачены профилактическим лечением контактных лиц Preventative treatment of contacts	выделено финансовые средства для отлова, отстрела бродячих животных в очаге allocated funds for the capture, shooting of stray animals in the outbreak	Отловлено, отстрелено бродячих животных в очаге Animals caught or shot during an outbreak
								Всего Total	с / х животных Domestic farm animals	собак Dogs	Кошек Cats	диких животных Wild animals
1.	Акмолинская Akmola	0	0	0	0	0	0	0	0	0	0	0
2.	Актюбинская Aktiobinsk	0	0	0	0	0	0	7	5	0	2	0
3.	Алматинская Almaty	0	0	0	0	0	0	0	0	0	0	0
4.	Атырауская Atirau	0	0	0	0	0	0	0	0	0	0	0
5.	ВКО East Kazakhstan Oblast	0	0	0	0	0	70000	635	0	635	0	0
6.	Жамбылская Zhambul	1	0	1	7	7	0	0	0	0	0	0
7.	ЗКО West Kazakhstan Oblast	0	0	0	0	0	0	0	0	0	0	0
8.	Карагандинская Karaganda	0	0	0	0	0	0	0	0	0	0	0
9.	Костанайская Kostanai	0	0	0	0	0	0	1	1	0	0	0
10.	Кызылординская Kyzylordar	2	0	2	16	16	0	59	0	39	20	0
11.	Мангистауская Mangistai	0	0	0	0	0	0	0	0	0	0	0
12.	Павлодарская Pavoldar	0	0	0	0	0	0	0	0	0	0	0
13.	СКО North kazakhstan Oblast	0	0	0	0	0	0	0	0	0	0	0
14.	ЮКО South Kazakhstan Oblast	0	0	0	0	0	0	996	1	941	54	0
15.	г. Алматы Almaty City	0	0	0	0	0	0	0	0	0	0	0
16.	г. Астана Astana City	0	0	0	0	0	0	0	0	0	0	0
17.	ДГСЭН на тр. Others Reported to the State Epidemiological Services
18.	По республике Total for the Republic	3	0	3	23	23	70000	1698	7	1615	76	0
												10

[truncated: 6 more sheets: таб 11, таб 12, таб 13, таб 14, таб 15, Лист1]
