# Supplementary material for: Rabies in Kazakhstan
Source: PLoS Negl Trop Dis. 2016 Aug 3;10(8):e0004889. doi: 10.1371/journal.pntd.0004889 (PMC4972401; doi:10.1371/journal.pntd.0004889)
Supplement: S1 Dataset — This folder contains all the data used in the manuscript. The file also includes the R code used to estimate the burden of disease, economic losses and regional incidences. Relevant shape files used to generate the maps and associated R code are also provided. (ZIP) [file pntd.0004889.s001.zip › supplementary data/Data/data-2015E.xls]

## Sheet: Оргметод
		Шығыс № 10 / 19 - 192, 12 - ші қаңтар 2016 жыл
1. Организационно-методическая работа
1. Organizational and methodical work
№	Наименование областей District Designation	Принято решений Акима Agreed Decisions by Local Government Head	Проведено коллегии Staff Assignments				Издано приказов Orders Made			Проведено семинаров Seminars Conducted	Подготовлено Prepared by		Штрафные санкции Fines	Передано в прокуратуру Submitted to prosecutors office
			ЧПК Emergency Epidemic Commission	ОУЗ Regional Health Authority	ДГСЭН Department for State Sanitary and Epidemiological Surveillance	совм. с ветслужбой Veterinary Services	ОУЗ Regional Health Authority	ЦРБ Central Oblast Hospital	ДГСЭН Department for State Sanitary and Epidemiological Surveillance		Врачей Doctors	СМР Nurses
1.	Акмолинская Akmola	8	0	0	0	1	0	6	20	31	113	360	0	0
2.	Актюбинская Aktiobinsk	17	0	1	3	0	0	3	3	63	605	1530	7	0
3.	Алматинская Almaty	13	0	0	8	8	0	20	20	29	657	1345	27	0
4.	Атырауская Atirau	8	0	0	5	7	0	2	3	17	187	747	2	1
5.	ВКО East Kazakhstan Oblast	22	8	1	5	16	1	8	2	51	475	1548	7	0
6.	Жамбылская Zhambul	13	6	18	14	16	2	14	17	41	416	1094	8	0
7.	ЗКО West Kazakhstan Oblast	6	0	0	1	1	0	2	1	32	176	521	7	0
8.	Карагандинская Karaganda	8	1	1	1	4	0	16	1	34	305	683	1	1
9.	Костанайская Kostanai	11	0	0	0	2	0	8	8	26	167	720	6	0
10.	Кызылординская Kyzylordar	10	12	5	13	7	21	12	30	48	1394	2548	4	160
11.	Мангистауская Mangistai	5	0	2	2	2	1	5	1	28	212	590	1	0
12.	Павлодарская Pavoldar	18	1	0	14	7	1	7	28	58	579	1467	6	3
13.	СКО North kazakhstan Oblast	4	0	0	5	3	0	7	9	27	178	602	1	0
14.	ЮКО South Kazakhstan Oblast	27	9	9	27	18	7	11	26	417	1947	8141	42	1
15.	г. Алматы Almaty City	5	0	5	0	0	0	2	1	47	779	1403	2	0
16.	г. Астана Astana City	0	0	0	0	0	1	0	1	9	54	97	1	0
17.	ДГСЭН на тр. Others reported to the State Epidemiological Services	0	0	0	0	1	0	0	0	12	71	221	0	0
18.	По республике Total for the Republic	175	37	42	98	93	34	123	171	970	8315	23617	122	166

## Sheet: таб 2
2. Мероприятия по профилактике бешенства среди собак, кошек и сельскохозяйственных животных
	2. Measures for the prevention of rabies in dogs, cats and farm animals
№	Наименование областей District Designation	К-тво бригад по отстрелу и отлову бродячих животных. Number of crews shooting and catching stray animals	Отстрелено и отловлено Numbers shot or caught					Выделено средств от Акиматов по отстрелу и отлову бродячих и диких животных Allocated funds for shooting and catching of animals
			Собак Dogs	Кошек Cats	Волков Wolves	Лис Foxes	др. плотоядных животных Unspecified Carnivores
1.	Акмолинская Akmola	26	13920	556	0	46	0	23159425
2.	Актюбинская Aktiobinsk	22	15297	638	0	0	0	36808220
3.	Алматинская Almaty	19	34588	451	0	0	1055	47900000
4.	Атырауская Atirau	14	21820	3096	0	0	0	26848835
5.	ВКО East Kazakhstan Oblast	57	25469	883	69	1038	0	52717577
6.	Жамбылская Zhambul	20	29441	470	0	0	0	27779000
7.	ЗКО West Kazakhstan Oblast	38	17745	670	0	0	0	47382128
8.	Карагандинская Karaganda	20	12816	3540	0	0	0	45732968
9.	Костанайская Kostanai	21	11547	1197	0	20	2	27585458
10.	Кызылординская Kyzylordar	10	22159	5518	29	0	225	39463319
11.	Мангистауская Mangistai	13	14857	144	0	0	0	39872789
12.	Павлодарская Pavoldar	24	18917	458	0	0	0	44630816
13.	СКО North kazakhstan Oblast	16	12298	750	0	0	0	20531463
14.	ЮКО South Kazakhstan Oblast	28	85389	3333	0	0	0	82758000
15.	г. Алматы Almaty City	8	21569	53	0	0	0	150000000
16.	г. Астана Astana City	3	8124	1484	0	0	0	58151000
17.	ДГСЭН на тр. Others Reported to the State Epidemiological Services	0	0	0	0	0	0	0
18.	По республике Total for the Republic	339	365956	23241	98	1104	1282	771320998
								2

## Sheet: таб 3
3. Антирабическая деятельность
	3. Anti Rabies activity
№	Наименование областей District Designation	Всего обратилось с укусом, оцарапанием, ослюнением Number of reported bites	в т.ч. от животных с установленным диагнозом бешенства From animals with proven rabies diagnosis		в т.ч. дикими животными From wild animals		показатель на 100 тысяч населения Incidence per 100,000 population	Обратилось Bite victims		обратилось сельских жи телей Bite victims from rural areas
			Всего Total	%	Всего Total	%		Муж Male	Жен Female	Всего Total	%
1.	Акмолинская Akmola	2266	5	0.2	4	0.2	307.6	1303	963	1092	48.2
2.	Актюбинская Aktiobinsk	2290	18	0.8	0	0	277.2	1320	970	937	40.9
3.	Алматинская Almaty	6913	78	1.12831	0	0	351.759	4032	2881	4936	71.4017
4.	Атырауская Atirau	1327	16	1.2	10	0.7	224	848	479	710	53.5
5.	ВКО East Kazakhstan Oblast	4253	14	0.329179	7	0.16459	304.831	2408	1845	1487	34.9636
6.	Жамбылская Zhambul	5065	73	1.44126	26	0.5	461.1	3192	1873	2603	51.4
7.	ЗКО West Kazakhstan Oblast	2435	18	0.7	0	0	383	1366	1069	1204	49.4
8.	Карагандинская Karaganda	3960	1	0.0252525	9	0.227273	284.616	2312	1648	735	18.5606
9.	Костанайская Kostanai	3132	73	2.33078	23	0.734355	355.458	1634	1498	1388	44.3167
10.	Кызылординская Kyzylordar	2917	4	0.1	2	0.07	382.3	1922	995	1188	40.7
11.	Мангистауская Mangistai	1567	0	0	0	0	235.9	1014	553	1121	71.538
12.	Павлодарская Pavoldar	2547	34	1.3	80	3.1	338.3	1497	1050	1006	39.5
13.	СКО North kazakhstan Oblast	1460	2	0.16	1	0.0007	256.3	800	660	778	53.3
14.	ЮКО South Kazakhstan Oblast	15387	43	0.27	21	0.11	549.4	9906	5481	9115	59.2
15.	г. Алматы Almaty City	4184	0	0	196	4.68451	273.432	2343	1841	0	0
16.	г. Астана Astana City	1875	5	0.2	50	2.6	218	1055	820	0	0
17.	ДГСЭН на тр. Others Reported to the State Epidemiological Services	0	0	0	0	0	0	0	0	0	0
18.	По республике Total for the Republic	61578	384	0.6	429	0.7	361.5	36952	24626	28300	45.9
											3

## Sheet: таб4
3. Антирабическая деятельность (продолжение № 1)
	3. Anti Rabies Activity - continued
№	Наименование областей District Designation	госпитализироваено обратившихся. Hospitalized bite victims		получили назначения на прививки Vaccinated		в том числе Of these including				получили прививки Received vaccine		в том числе Of these including
		всего Total	%	Всего Total	%	условный курс Conditional Course	%	безусловный курс Unconditional course	%	Всего Total	%	антираб вакцина Antirabies vaccine	%	иммуногл + а / в Immunoglobulin and antirabies vaccination	%
1.	Акмолинская Akmola	51	2.2	2266	99.8	1388	61.25	878	38	2257	99.6	1425	62.8	832	36.86
2.	Актюбинская Aktiobinsk	88	3.8	2288	99.9	1436	62.7	852	37.3	2288	100	1717	75	571	25
3.	Алматинская Almaty	293	4.23839	6912	99.9	4597	66.5075	2315	33.4925	6907	99.9	4987	72.2021	1920	27.7979
4.	Атырауская Atirau	0	0	1327	100	726	54.7	601	45.3	1324	99.7	701	52.9	623	47
5.	ВКО East Kazakhstan Oblast	155	3.64449	4253	100	2877	67.6464	1376	32.3536	4253	100	2405	56.5	1848	43.5
6.	Жамбылская Zhambul	220	4.34353	5065	100	2875	56.7621	2190	43.2379	5065	100	3473	100	1592	31.4314
7.	ЗКО West Kazakhstan Oblast	84	3.4	2434	99.9	1143	46.9	1291	53	2427	99.7	1664	68.5	763	31.4
8.	Карагандинская Karaganda	65	1.64141	3953	99.8232	2252	56.9694	1701	43.0306	3944	99.7723	2424	61.4604	1520	38.5396
9.	Костанайская Kostanai	121	3.86335	3115	99.4572	1829	58.7159	1286	41.2841	3092	99.2616	1868	60.414	1224	39.586
10.	Кызылординская Kyzylordar	132	4.5	2917	100	1981	67.9	936	32	2916	99.9	2090	99.9	826	28.3
11.	Мангистауская Mangistai	130	8.29611	1565	99.8724	658	42.0447	907	57.9553	1565	100	1227	78.4026	338	21.5974
12.	Павлодарская Pavoldar	85	3.3	2537	99.6	1320	52	1217	47.9	2535	99.8	1461	57.6	1074	42.3
13.	СКО North kazakhstan Oblast	153	0.105	1448	99.2	837	57.8	611	42.2	1443	99.7	932	64.6	511	45.4
14.	ЮКО South Kazakhstan Oblast	1635	10.6	15386	100	11651	75.7	3735	24.2	15385	99.9	10473	68	4912	31.9
15.	г. Алматы Almaty City	48	1.01997	4184	100	1720	41.109	2464	58.891	4159	99.4025	2873	69.0791	1286	30.9209
16.	г. Астана Astana City	5	0.2	1875	100	741	39.5	1134	60.4	1865	99.4	1157	62	708	37.9
17.	ДГСЭН на тр. Others Reported to the State Epidemiological Services	0	0	0	0	0	0	0	0	0	0	0	0	0	0
18.	По республике Total for the Republic	3265	5.3	61525	99.9	38031	61.8	23494	38.2	61425	99.8	40877	66.5	20548	33.5
															4

## Sheet: таб 5
3. Антирабическая деятельность (продолжение № 2)
	3. Anti Rabies Activity – continued
№	Наименование областей District Designation	отказались от прививок Refused vaccinations		прекратили прививки самовольно Arbitrarily stopped vaccinations		прививки не назначались vaccinations not administered		Проведение плановых антирабических прививок декретированным контингентам Undertaking of contingency vaccinations
		Всего Total	%	Всего Total	%	Всего Total	%	План Plan	Выполнение Achieved	%
1.	Акмолинская Akmola	9	0.4	4	0.1	0	0	38	38	100
2.	Актюбинская Aktiobinsk	0	0	0	0	2	0.08	0	0	0
3.	Алматинская Almaty	5	0.07	0	0	1	0.01	10	10	100
4.	Атырауская Atirau	3	0.2	6	0.4	0	0	360	360	100
5.	ВКО East Kazakhstan Oblast	0	0	0	0	0	0	1293	1283	99
6.	Жамбылская Zhambul	0	0	1	0.02	0	0	1408	916	65.0568
7.	ЗКО West Kazakhstan Oblast	7	0.2	32	1.3	1	0.04	352	149	42.3
8.	Карагандинская Karaganda	9	0.227675	0	0	7	0.176768	69	69	100
9.	Костанайская Kostanai	23	0.738363	14	0.449438	17	0.542784	418	251	60.0478
10.	Кызылординская Kyzylordar	1	0.03	12	0.4	0	0	0	0	0
11.	Мангистауская Mangistai	0	0	2	0.127796	2	0.127632	0	0	0
12.	Павлодарская Pavoldar	2	0.3	6	0.3	10	0.6	0	0	0
13.	СКО North kazakhstan Oblast	5	0.3	2	0.1	12	0.8	0	0	0
14.	ЮКО South Kazakhstan Oblast	1	0.006	0	0	1	0.006	0	0	0
15.	г. Алматы Almaty City	25	0.597514	330	7.9	0		24	24	100
16.	г. Астана Astana City	10	0.5	95	5.1	0	0	0	0	0
17.	ДГСЭН на тр. Others reported to the State Epidemiological Services	0	0	0	0	0	0	0	0	0
18.	По республике Total for the Republic	100	0.2	504	0.8	53	0.1	3972	3100	78
										5

## Sheet: таб 6
3. Антирабическая деятельность (продолжение № 3)
	3. Anti Rabies Activity – continued
№	Наименование областей District Designation	обратились за помощью по возрасту Bite victims by age
		Всего Total	0 - 5 лет 0-5 years	6 - 14 лет 6-14 years	15 - 17 лет 15-17 years	18 - 25 лет 18-25 years	26 - 30 лет 26-30 years	31 - 35 лет 31-35 years	36 - 40 лет 36-40 years	41 - 45 лет 41-45 years	старше 46 лет 46 years and older
1.	Акмолинская Akmola	2266	226	555	87	209	156	150	142	155	586
2.	Актюбинская Aktiobinsk	2290	235	606	85	235	158	150	127	159	535
3.	Алматинская Almaty	6913	695	1766	424	633	629	523	527	460	1256
4.	Атырауская Atirau	1327	117	469	143	112	47	60	132	59	188
5.	ВКО East Kazakhstan Oblast	4253	327	743	277	421	394	406	295	347	1043
6.	Жамбылская Zhambul	5065	645	1307	313	520	422	481	377	383	617
7.	ЗКО West Kazakhstan Oblast	2435	226	587	97	228	168	151	139	157	682
8.	Карагандинская Karaganda	3960	285	841	155	433	337	311	273	270	1055
9.	Костанайская Kostanai	3132	280	654	120	306	239	217	202	184	930
10.	Кызылординская Kyzylordar	2917	363	894	124	258	197	176	160	152	593
11.	Мангистауская Mangistai	1567	173	624	75	138	96	69	68	71	253
12.	Павлодарская Pavoldar	2547	174	551	130	271	222	199	204	167	629
13.	СКО North kazakhstan Oblast	1460	134	297	55	136	103	121	115	101	398
14.	ЮКО South Kazakhstan Oblast	15387	1841	5161	861	1317	850	859	790	781	2927
15.	г. Алматы Almaty City	4184	339	980	212	473	408	368	331	274	799
16.	г. Астана Astana City	1875	167	470	56	223	208	140	132	113	366
17.	ДГСЭН на тр. Others Reported to the State Epidemiological Services	0	0	0	0	0	0	0	0	0	0
18.	По республике Total for the Republic	61578	6227	16505	3214	5913	4634	4381	4014	3833	12857
											6

## Sheet: таб 7
3. Антирабическая деятельность (продолжение № 4)
	3. Anti Rabies Activity – continued
№	Наименование областей District Designation	обратились за помощью по локализациям укуса Localization of bite injury
		Всего Total	Голова Head	Шея Neck	Лицо Face	Плечо Shoulder	Предплечье Forearm	кисти рук Hands	пальцы рук Fingers	Туловище Torso	нижние конечности Lower extremities	Ослюнение Licks	множественные укусы Multiple bite wounds
1.	Акмолинская Akmola	2266	39	4	96	58	327	398	118	154	893	103	76
2.	Актюбинская Aktiobinsk	2290	24	5	81	61	246	288	149	133	1184	98	21
3.	Алматинская Almaty	6913	117	92	228	449	822	795	396	485	3137	254	138
4.	Атырауская Atirau	1327	10	12	42	97	278	76	130	189	329	42	122
5.	ВКО East Kazakhstan Oblast	4253	121	13	188	272	610	608	239	284	1558	306	54
6.	Жамбылская Zhambul	5065	53	20	103	235	277	91	404	368	3362	78	74
7.	ЗКО West Kazakhstan Oblast	2435	18	4	101	76	259	429	84	164	1074	211	15
8.	Карагандинская Karaganda	3960	37	3	187	113	498	876	306	206	1587	64	83
9.	Костанайская Kostanai	3132	34	8	155	85	393	529	326	108	1225	170	99
10.	Кызылординская Kyzylordar	2917	28	12	88	137	355	91	325	310	1357	38	176
11.	Мангистауская Mangistai	1567	26	2	54	56	161	112	76	123	888	1	68
12.	Павлодарская Pavoldar	2547	24	3	116	72	293	479	214	95	848	268	135
13.	СКО North kazakhstan Oblast	1460	14	7	67	35	218	269	75	91	600	35	49
14.	ЮКО South Kazakhstan Oblast	15387	182	40	510	634	1260	859	1569	1101	7776	419	1037
15.	г. Алматы Almaty City	4184	51	49	201	177	449	667	428	125	1896	4	137
16.	г. Астана Astana City	1875	30	2	77	57	209	335	228	61	805	9	62
17.	ДГСЭН на тр. Others Reported to the State Epidemiological Services	0	0	0	0	0	0	0	0	0	0	0	0
18.	По республике Total for the Republic	61578	808	276	2294	2614	6655	6902	5067	3997	28519	2100	2346
													7

## Sheet: таб 8
3. Антирабическая деятельность (продолжение № 5)
	3. Anti Rabies Activity – continued
№	Наименование областей District Designation	по дням обрашаемости When they sort medical treatment after being bitten					по видам животных нанесших укусы, оцарапывания, ослюнения According to species of animal inflicting bite injury
		Всего Total	0 - 4 день 0-4 days	5 - 7 день 5-7 days	8 - 14 день 8-14 days	позже 15 дней 15 days or later	Собаки Dogs	Кошки Cats	лисы, карсаки Red of corsak fox	Лошади Horses	Волки Wolf	Крс Cattle	Прочие Others
1.	Акмолинская Akmola	2266	2194	41	24	7	1790	340	10	31	1	47	47
2.	Актюбинская Aktiobinsk	2290	2193	58	27	12	1950	197	9	6	0	102	26
3.	Алматинская Almaty	6913	6816	68	21	8	6348	227	1	22	3	81	231
4.	Атырауская Atirau	1327	1313	9	1	4	1238	51	6	1	4	16	11
5.	ВКО East Kazakhstan Oblast	4253	4097	128	23	5	3356	582	4	33	14	160	104
6.	Жамбылская Zhambul	5065	4977	60	20	8	4689	225	8	36	6	38	63
7.	ЗКО West Kazakhstan Oblast	2435	2319	64	28	24	1337	901	27	5	0	115	50
8.	Карагандинская Karaganda	3960	3776	165	15	4	3331	527	6	9	1	20	66
9.	Костанайская Kostanai	3132	2962	97	36	37	2266	655	17	21	0	90	83
10.	Кызылординская Kyzylordar	2917	2837	51	23	6	2679	173	7	17	0	23	18
11.	Мангистауская Mangistai	1567	1541	19	6	1	1458	90	1	0	2	3	13
12.	Павлодарская Pavoldar	2547	2421	88	17	21	1803	456	95	23	0	102	68
13.	СКО North kazakhstan Oblast	1460	1428	20	8	4	1207	195	20	8	0	1	29
14.	ЮКО South Kazakhstan Oblast	15387	15156	146	59	26	13817	980	20	114	1	123	332
15.	г. Алматы Almaty City	4184	4076	77	26	5	3447	536	4	0	0	1	196
16.	г. Астана Astana City	1875	1852	6	12	5	1457	352	0	3	0	0	63
17.	ДГСЭН на тр. Others Reported to the State Epidemiological Services	0	0	0	0	0	0	0	0	0	0	0	0
18.	По республике Total for the Republic	61578	59958	1097	346	177	52173	6487	235	329	32	922	1400
													8

## Sheet: таб 9
4. Работа в очагах бешенства Work in rabies foci
№	Наименование областей District Designation	противоэпидемисеские и профилактические мероприятия в очагах бешенства Control measures in rabies foci
		выявлено очагов бешенства Identified rabies foci						обсл. совм. с ветслужбой Investigations by veterinary services	заболело и пало с/х животных Cases in farm animals	выявлено контактных лиц Contact tracing	охвачены профилактическим лечением контактных лиц Contacts undergoing preventative treatment	привито в очагах бешенства Vaccinated following disease outbreak
		всего Total	с/х животных Farm animals	Собак Dogs	Кошек Cats	Людей Humans	диких животных Wild animals					Всего Total	с/х животных Farm animals	Собак Dogs	Кошек Cats
1.	Акмолинская Akmola	15	10	3	0	0	2	15	23	94	94	2635	2185	354	96
2.	Актюбинская Aktiobinsk	10	2	5	3	0	0	10	10	90	90	1028	919	90	19
3.	Алматинская Almaty	8	8	0	0	0	0	8	16	78	78	19006	17900	1003	103
4.	Атырауская Atirau	6	5	1	0	0	0	6	16	16	16	3286	3132	122	32
5.	ВКО East Kazakhstan Oblast	61	45	6	2	1	7	61	72	359	359	24514	23866	546	102
6.	Жамбылская Zhambul	16	8	7	0	0	1	16	15	73	73	3375	3342	33	0
7.	ЗКО West Kazakhstan Oblast	11	5	1	3	0	2	11	11	18	18	154	151	1	2
8.	Карагандинская Karaganda	7	3	2	0	1	1	7	21	53	53	812	726	85	1
9.	Костанайская Kostanai	16	10	2	1	1	2	13	15	74	74	3770	3626	86	58
10.	Кызылординская Kyzylordar	3	0	1	0	0	2	3	3	7	7	130	72	41	17
11.	Мангистауская Mangistai	0	0	0	0	0	0	0	0	0	0	0	0	0	0
12.	Павлодарская Pavoldar	9	3	0	1	1	4	9	3	69	69	6880	6551	316	13
13.	СКО North kazakhstan Oblast	2	0	1	0	0	1	2	2	10	10	56	38	18	0
14.	ЮКО South Kazakhstan Oblast	14	1	9	1	2	1	14	12	45	45	14856	12849	1355	652
15.	г. Алматы Almaty City	0	0	0	0	0	0	0	0	0	0	0	0	0	0
16.	г. Астана Astana City	2	0	2	0	0	0	2	2	5	5	866	0	546	320
17.	ДГСЭН на тр. Others Reported to the State Epidemiological Services	0	0	0	0	0	0	0	0	0	0	0	0	0	0
18.	По республике Total for the Republic	180	100	40	11	6	23	177	198	991	991	81368	75357	4596	1415
															9

## Sheet: таб 10
		4. Работа в очагах бешенства (продолжение № 1)
		Work in foci of rabies
№	Наименование областей District Designation	Противоэпидемисеские и профилактические мероприятия в очагах бешенства Anti-epidemic and preventive measures in rabies foci
		Заболело людей Disease in humans	выявлен источник инфекции identified source of infection	выявлены пути и факторы передачи Identified transmission pathways	выявлены контактные лица identified contacts	охвачены профилактическим лечением контактных лиц Preventative treatment of contacts	выделено финансовые средства для отлова, отстрела бродячих животных в очаге allocated funds for the capture, shooting of stray animals in the outbreak	Отловлено, отстрелено бродячих животных в очаге Animals caught or shot during an outbreak
								Всего Total	с / х животных Domestic farm animals	собак Dogs	Кошек Cats	диких животных Wild animals
1.	Акмолинская Akmola	0	0	0	0	0	0	57	0	57	0	0
2.	Актюбинская Aktiobinsk	0	0	0	0	0	0	147	1	146	0	0
3.	Алматинская Almaty	0	0	0	0	0	0	0	0	0	0	0
4.	Атырауская Atirau	0	0	0	0	0	0	0	0	0	0	0
5.	ВКО East Kazakhstan Oblast	1	1	1	3	3	115000	85	0	81	4	0
6.	Жамбылская Zhambul	0	0	0	0	0	0	0	0	0	0	0
7.	ЗКО West Kazakhstan Oblast	0	0	0	0	0	0	0	0	0	0	0
8.	Карагандинская Karaganda	1	1	1	5	5	0	0	0	0	0	0
9.	Костанайская Kostanai	1	1	1	4	4	0	14	9	2	1	2
10.	Кызылординская Kyzylordar	0	0	0	0	0	0	0	0	0	0	0
11.	Мангистауская Mangistai	0	0	0	0	0	0	0	0	0	0	0
12.	Павлодарская Pavoldar	1	1	1	12	12	0	2	0	2	0	0
13.	СКО North kazakhstan Oblast	0	0	0	10	10	1000663	160	0	160	0	0
14.	ЮКО South Kazakhstan Oblast	2	2	2	21	21	0	32		32	0	0
15.	г. Алматы Almaty City	0	0	0	0	0	0	0	0	0	0	0
16.	г. Астана Astana City	0	0	0	0	0	0	0	0	0	0	0
17.	ДГСЭН на тр. Others Reported to the State Epidemiological Services	0	0	0	0	0	0	0	0	0	0	0
18.	По республике Total for the Republic	6	6	6	55	55	1115663	497	10	480	5	2
												10

[truncated: 6 more sheets: таб 11, таб 12, таб 13, таб 14, таб 15, Лист1]
