# Supplementary material for: Rabies in Kazakhstan
Source: PLoS Negl Trop Dis. 2016 Aug 3;10(8):e0004889. doi: 10.1371/journal.pntd.0004889 (PMC4972401; doi:10.1371/journal.pntd.0004889)
Supplement: S1 Dataset — This folder contains all the data used in the manuscript. The file also includes the R code used to estimate the burden of disease, economic losses and regional incidences. Relevant shape files used to generate the maps and associated R code are also provided. (ZIP) [file pntd.0004889.s001.zip › supplementary data/Data/rabies-GIS.xls]

## Sheet: РК
selsky okrug	rayon	oblast	year	species	quantit _ill	disease	lat_dd	lon_dd
Minsky	Akkolsky	Akmolinskaya	2007-04-06	cow	1	rabies	52.15	72.25
Novorybinsky	Akkolsky	Akmolinskaya	2007-03-24	horse	1	rabies	51.85	71.25
Akbulak	Arshalinski	Akmolinskaya	2012	cow	1	rabies	50.7333	72.0167
Akbulak	Arshalinski	Akmolinskaya	2012	cow	1	rabies	50.7333	72.0167
Shalgai	Arshalinski	Akmolinskaya	2012	cow	1	rabies	50.7333	67.7833
Zhibek Zholy	Arshalinski	Akmolinskaya	2010	fox	1	rabies	51.0692	71.7773
Turgen	Arshalinski	Akmolinskaya	2011	fox	1	rabies	50.7623	72.3293
Zhibek zholy	Arshalinski	Akmolinskaya	2013	fox	1	rabies	51.0667	71.7667
Novocherkaskoe	Astrahanski	Akmolinskaya	2013	fox	1	rabies	51.4275	69.8834
Kabanbai	Celinogradski	Akmolinskaya	2011	cow	1	rabies	50.8554	71.359
Egindikol	Egindikolski	Akmolinskaya	2013	cow	1	rabies	50.7167	69.5167
Abai	Egindikolski	Akmolinskaya	2013	fox	1	rabies	50.7167	69.5167
Aksu	Enbekshildinski	Akmolinskaya	2011	cow	2	rabies	52.5137	72.3063
Novodolinsk	Ereimentauski	Akmolinskaya	2011	cow	1	rabies	51.2008	72.5914
Amangeldi	Korgalzhinski	Akmolinskaya	2011	cow	1	rabies	50.5814	69.8788
Kenbidayik	Korgalzhinski	Akmolinskaya	2013	cow	1	rabies	50.7375	70.6106
Arikti	Korgalzhinski	Akmolinskaya	2014	fox	1	rabies	50.6345	70.5599
Korgalzhin	Korgalzhinski	Akmolinskaya	2012	horse	1	rabies	50.5414	69.494
Arikti	Korgalzhinski	Akmolinskaya	2013	horse	1	rabies	50.6345	70.5599
Arikti	Korgalzhinski	Akmolinskaya	2013	horse	1	rabies	50.6345	70.5599
Arikti	Korgalzhinski	Akmolinskaya	2013	horse	1	rabies	50.6345	70.5599
Bektau	Shortandinski	Akmolinskaya	2013	cow	1	rabies	51.7667	71.2167
Zholymbet	Shortandinski	Akmolinskaya	2013	cow	1	rabies	51.7333	71.7
Bektau	Shortandinski	Akmolinskaya	2010	dog	1	rabies	51.7707	71.2247
Borovoe	Shukhinsky	Akmolinskaya	2007-06-06	fox	1	rabies	53.0667	70.3167
Komsomol	Aitekebiyski	Aktubinskaya	2013	fox	1	rabies	50.4332	60.5077
Aktobe	Aktobe	Aktubinskaya	2013	cow	1	rabies	50.298	57.1861
Aktobe	Aktobe	Aktubinskaya	2013	dog	1	rabies	50.298	57.1861
Aktobe	Aktobe	Aktubinskaya	2013	fox	1	rabies	50.298	57.1861
Aktobe	Aktobe	Aktubinskaya	2013	fox	1	rabies	50.298	57.1861
Zabasak	Aytekebiyski	Aktubinskaya	2005	cow	3	rabies	50.3833	61.5667
Karauilkeldi	Baiganinski	Aktubinskaya	2012	camel	2	rabies	48.7	55.8667
Miyli	Baiganinski	Aktubinskaya	2013	camel	1	rabies	47.25	55.55
Koltaban	Baiganinski	Aktubinskaya	2010	cow	2	rabies	47.3435	56.7828
Karauylkeldi	Baiganinski	Aktubinskaya	2012	cow	2	rabies	48.7	55.8667
Karauylkeldi	Baiganinski	Aktubinskaya	2013	cow	1	rabies	48.6833	55.8667
Karauylkeldi	Baiganinski	Aktubinskaya	2012	dog	1	rabies	48.7	55.8667
Zharkamys	Baiganinski	Aktubinskaya	2013	fox	1	rabies	47.8333	56.2
Kopinski	Bayganinski	Aktubinskaya	2003	cow	1	rabies	48.2167	55.8
Kokbulak	Bayganinski	Aktubinskaya	2005	cow	1	rabies	48.4167	56.2833
Kopinski	Bayganinski	Aktubinskaya	2003	dog	1	rabies	48.25	55.6167
Kurayliyski	Bayganinski	Aktubinskaya	2003	dog	1	rabies	48.6	55.9167
Kyzylbulakski	Bayganinski	Aktubinskaya	2003	sheep	1	rabies	48.3167	56.7
Kyzylbulakski	Bayganinski	Aktubinskaya	2003	sheep	1	rabies	48.4333	56.35
Kyzylbulakski	Bayganinski	Aktubinskaya	2003	sheep	1	rabies	48.2667	56.6333
Biltabanovski	Hobdinski	Aktubinskaya	2009	cow	1	rabies	50.6333	54.9333
Amankol	Irgizski	Aktubinskaya	2007	cow	1	rabies	48.3	61.9
Kyzylzar	Irgizski	Aktubinskaya	2007	cow	1	rabies	48.6333	61.1167
Nurinski	Irgizski	Aktubinskaya	2003	dog	2	rabies	48.7833	62.2667
Nura	Irgizski	Aktubinskaya	2012	fox	1	rabies	48.8833	62.3
Zharsai	Kobdinski	Aktubinskaya	2010	cow	2	rabies	50.3666	55.6704
Isatai	Kobdinski	Aktubinskaya	2012	cow	2	rabies	50.1467	55.6546
Aksu	Martokski	Aktubinskaya	2010	cow	1	rabies	50.6808	56.4016
Baynassai	Martokski	Aktubinskaya	2010	cow	1	rabies	50.5107	56.1041
Gornovodsk	Martokski	Aktubinskaya	2010	cow	2	rabies	50.5136	56.2117
Martukski	Martukski	Aktubinskaya	2003	dog	1	rabies	50.7333	56.4833
Bashenkol	Mugalzarski	Aktubinskaya	2005	cow	3	rabies	48.4167	57.1667
Kumzarganski	Mugalzarski	Aktubinskaya	2005	cow	4	rabies	49.4667	58.45
Kumsai	Mugalzharski	Aktubinskaya	2013	other	1	rabies	49.4833	58.5
Mugalzhar	Mugalzharski	Aktubinskaya	2013	other	1	rabies	48.5667	58.45
Byrlyk	Mugalzharski	Aktubinskaya	2011	sheep	1	rabies	48.5956	57.9045
Akkora	Shalkarski	Aktubinskaya	2010	camel	2	rabies	47.1649	59.4537
Aishuak	Shalkarski	Aktubinskaya	2010	camel	4	rabies	46.7821	58.8158
Zaltyr	Shalkarski	Aktubinskaya	2003	dog	1	rabies	47.8667	59.8
Shubarshinski	Temirski	Aktubinskaya	2005	camel	1	rabies	48.6	57.1667
Kuygen	Temirski	Aktubinskaya	2003	cow	1	rabies	49.1333	56.3167
Shubarshinski	Temirski	Aktubinskaya	2005	cow	2	rabies	48.5833	57.15
Shubarshinski	Temirskyi	Aktubinskaya	2010	cow	2	rabies	48.9638	54.2531
Aksai	Temirskyi	Aktubinskaya	2011	cow	1	rabies	49.4393	56.4894
Akkemir	Uilski	Aktubinskaya	2003	cow	1	rabies	49.6333	54.85
Sarbie	Uilski	Aktubinskaya	2003	cow	1	rabies	49.2629	53.9494
Ushkaty	Uilski	Aktubinskaya	2005	horse	1	rabies	49.0333	55.05
Koptogai	Uiylski	Aktubinskaya	2013	cow	1	rabies	48.9	54.4
Koptogai	Uiylski	Aktubinskaya	2013	fox	1	rabies	48.9	54.4
Aksu	Aksuiski	Almatinskaya	2013	cow	1	rabies	45.4167	79.5333
Karakoz	Aksuiski	Almatinskaya	2013	cow	1	rabies	45.6333	79.7333
Matai	Aksuiski	Almatinskaya	2010	fox	1	rabies	45.8966	78.7206
Kapal	Aksuiski	Almatinskaya	2013	fox	1	rabies	45.1333	79.05
Intali	Alakolski	Almatinskaya	2010	cow	2	rabies	46.0622	81.0388
Beskol	Alakolski	Almatinskaya	2012	cow	1	rabies	46.178	81.0983
Kamiskala	Alakolski	Almatinskaya	2012	cow	1	rabies	46.45	81.5333
Zhagatal	Alakolski	Almatinskaya	2012	cow	5	rabies	46.2	81.0167
Koktuma	Alakolski	Almatinskaya	2013	fox	1	rabies	45.8718	81.6428
Baiseit	Enbekshikazakski	Almatinskaya	2013	cow	1	rabies	43.5667	78.3333
Koram	Enbekshikazakski	Almatinskaya	2013	cow	1	rabies	43.5411	78.1689
Karaturyk	Enbekshildinski	Almatinskaya	2013	cow	1	rabies	43.5561	78.0021
Baktybai	Eskeldinski	Almatinskaya	2010	sheep	2	rabies	44.9641	78.2423
Akzhar	Karatalski	Almatinskaya	2011	cow	1	rabies	46.0151	77.2039
Bestobe	Karatalski	Almatinskaya	2011	cow	1	rabies	45.2641	77.9736
Bestobe	Karatalski	Almatinskaya	2011	cow	1	rabies	45.2641	77.9736
Eskeldi	Karatalski	Almatinskaya	2011	cow	1	rabies	45.191	78.0134
Kanabakty	Karatalski	Almatinskaya	2011	cow	1	rabies	46.0151	77.2039
Kanabakty	Karatalski	Almatinskaya	2011	cow	1	rabies	46.0151	77.2039
Kanabakty	Karatalski	Almatinskaya	2011	cow	1	rabies	46.0151	77.2039
Kanbakti	Karatalski	Almatinskaya	2012	cow	1	rabies	45.7857	76.8988
Kizilbalik	Karatalski	Almatinskaya	2012	cow	4	rabies	45.7857	76.8988
Eskeldi	Karatalski	Almatinskaya	2012	horse	1	rabies	45.0056	78.7115
Aitu	Karatalski	Almatinskaya	2013	horse	1	rabies	45.2078	77.9369
Kyzylzhar	Kerbulakski	Almatinskaya	2011	cow	1	rabies	44.4408	78.1435
Zholaman	Kerbulakski	Almatinskaya	2011	cow	1	rabies	44.2616	77.5638
Zholaman	Kerbulakski	Almatinskaya	2011	cow	1	rabies	44.2616	77.5638
Altinemel	Kerbulakski	Almatinskaya	2012	cow	1	rabies	44.3333	78.45
Togizkuduk	Kerbulakski	Almatinskaya	2012	cow	1	rabies	44.2936	77.4551
Shankhanai	Kerbulakski	Almatinskaya	2012	cow	5	rabies	44.247	78.2507
Basshi	Kerbulakski	Almatinskaya	2013	cow	1	rabies	44.1589	78.7519
Sarybastau	Kerbulakski	Almatinskaya	2013	cow	1	rabies	44.1967	77.8828
Eginsu	Kerbulakski	Almatinskaya	2011	fox	1	rabies	44.6643	78.9393
Karashoky	Kerbulakski	Almatinskaya	2011	fox	1	rabies	44.1086	77.9413
Zholaman	Kerbulakski	Almatinskaya	2011	sheep	1	rabies	44.2616	77.5638
Aydarly	Panfilovski	Almatinskaya	2013	cow	1	rabies	44.0167	79.5167
Usharal	Panfilovski	Almatinskaya	2013	cow	1	rabies	44.1447	79.9558
Usharal	Panfilovski	Almatinskaya	2013	other	NA	rabies	44.1447	79.9558
Dardamty	Uigurski	Almatinskaya	2013	cow	1	rabies	43.4775	80.0689
Kishi Dikhan	Uygirski	Almatinskaya	2012	cow	1	rabies	43.5157	79.9228
Samsi	Zhambylski	Almatinskaya	2012	dog	1	rabies	43.3181	76.0959
Zhanbai	Isatai	Atirauskaya	2010	cow	1	rabies	47.0441	50.8054
Narin	Isatayski	Atirauskaya	2011	cat	1	rabies	47.0408	50.5256
Isatai	Isatayski	Atirauskaya	2012	cow	1	rabies	46.7984	50.0685
Kamyskala	Isatayski	Atirauskaya	2010	fox	1	rabies	47.3492	51.2039
Tuchikudyk	Isatayski	Atirauskaya	2013	sheep	1	rabies	47.25	51.0667
Enbekshi	Kurmangazinski	Atirauskaya	2011	cow	1	rabies	47.8161	47.2785
Kirov	Kurmangazinski	Atirauskaya	2011	cow	1	rabies	48.2099	47.1629
Makash	Kurmangazinski	Atirauskaya	2011	cow	1	rabies	47.9035	48.8022
Nurzhan	Kurmangazinski	Atirauskaya	2011	cow	1	rabies	46.6017	49.1274
Makash	Kurmangazinski	Atirauskaya	2012	cow	1	rabies	47.4745	48.9496
Enbekshi	Kurmangazinski	Atirauskaya	2010	fox	1	rabies	46.6234	49.3472
Kirov	Kurmangazinski	Atirauskaya	2011	fox	1	rabies	48.2099	47.1629
Shortanbay	Kurmangazinski	Atirauskaya	2011	fox	1	rabies	46.606	48.6453
Azgyr	Kurmangazinski	Atirauskaya	2011	sheep	1	rabies	47.8373	47.9094
Mukir	Kyzylkoginski	Atirauskaya	2010	cow	1	rabies	48.0423	54.4948
Sagiz	Kyzylkoginski	Atirauskaya	2010	cow	1	rabies	48.2304	54.884
Mukir	Kyzylkoginski	Atirauskaya	2011	cow	1	rabies	48.0436	54.4967
Kozdykara	Kyzylkoginski	Atirauskaya	2013	cow	1	rabies	46.9667	53.5833
Zhangeldin	Kyzylkoginski	Atirauskaya	2010	sheep	1	rabies	48.9511	53.7458
Mukir	Kyzylkoginski	Atirauskaya	2010	sheep	30	rabies	48.0423	54.4948
Sagyz	Kyzylkoginski	Atirauskaya	2013	sheep	1	rabies	48.2167	54.8667
Sarashayshyk	Mahambetski	Atirauskaya	2010	cow	1	rabies	47.4983	51.7366
Sarytorgai	Mahambetski	Atirauskaya	2010	fox	1	rabies	47.7252	51.5865
Shatpakol	Zhilioy	Atirauskaya	2012	camel	1	rabies	46.6909	53.3606
Zhem	Zhilioy	Atirauskaya	2011	cow	1	rabies	46.3832	54.0148
Turgizba	Zhilioy	Atirauskaya	2012	cow	1	rabies	47	53.8167
Kulsary	Zhilioy	Atirauskaya	2013	cow	1	rabies	46.9833	54.0167
Zhem	Zhilioy	Atirauskaya	2013	cow	1	rabies	46.9667	53.5833
Kara-Arna	Zhilioy	Atirauskaya	2013	horse	1	rabies	47.0472	53.9231
Kara-Arna	Zhilioy	Atirauskaya	2010	sheep	16	rabies	47.0458	54.3576
Gulshat	Balhash-city	Karagandinskaya	2008-05-14	cow	1	rabies	46.6	74.3833
Sayak	Balkhashski	Karagandinskaya	2012	cow	1	rabies	47	77.2667
Shiderty	Osakarovski	Karagandinskaya	2005-07-23	cow	1	rabies	50.6167	73.6167
Zvezdni	Osakarovski	Karagandinskaya	2013	fox	1	rabies	50.4667	73.2333
Uspenskoe	Shetski	Karagandinskaya	2010	cow	7	rabies	48.6667	72.7
Akadyr	Shetsky	Karagandinskaya	2007-04-02	dog	1	rabies	47.9	74.0333
Rudniy-city	Rudniy	Kostanayskaya	2008-10-03	dog	1	rabies	53.2	63.5667
Rudniy-city	Rudniy	Kostanayskaya	2008-10-03	dog	1	rabies	53.2	63.6
Sverdlovka	Altinsarinski	Kostanayskaya	2013	cow	1	rabies	53.1167	64.65
Zuevka	Altynsarinski	Kostanayskaya	2005-04-09	cow	1	rabies	53.2	64.5667
Mayakovsky	Altynsarinsky	Kostanayskaya	2007-05-24	dog	4	rabies	52.9167	64.5167
Zhaldama	Amangeldinckii	Kostanayskaya	2006-06-08	dog	1	rabies	50.4667	65.7333
Baigabyl	Amangeldinski	Kostanayskaya	2010	cow	1	rabies	49.8787	65.3508
Esir	Amangeldinski	Kostanayskaya	2010	cow	1	rabies	50.2005	65.2262
Urpek	Amangeldinski	Kostanayskaya	2010	cow	1	rabies	50.1	65.3167
Urnek	Amangeldinski	Kostanayskaya	2010	fox	1	rabies	53.3275	61.5286
Angarski s\o	Arkalykski	Kostanayskaya	2003-08-25	fox	1	rabies	50.1833	66.6667
Timofeevsky	Aulekolsky	Kostanayskaya	2008-10-10	fox	1	rabies	52.3	63.5167
K. Turginbaev	Auliekolski	Kostanayskaya	2010	cow	1	rabies	52.4217	64.0524
Timofeev	Auliekolski	Kostanayskaya	2010	cow	1	rabies	52.2999	63.5253
Timofeev	Auliekolski	Kostanayskaya	2010	cow	1	rabies	52.2999	63.5253
Timofeev	Auliekolski	Kostanayskaya	2011	fox	1	rabies	52.2974	63.5381
Turgambaev	Aulikolski	Kostanayskaya	2006-03-09	dog	1	rabies	52.3	64.0833
Novoselovka	Aulikolski	Kostanayskaya	2003-02-07	fox	1	rabies	52.3	64.0833
Zaltyr	Aulikolski	Kostanayskaya	2005-03-25	fox	1	rabies	52.3167	63.4
Denisov	Denisovski	Kostanayskaya	2010	cow	1	rabies	52.4465	61.7655
Krasnoarmeiski	Denisovski	Kostanayskaya	2011	cow	1	rabies	52.8011	61.5793
Krymskoe	Denisovski	Kostanayskaya	2003-01-15	cow	1	rabies	52.6833	62.0333
Perelesninski s\o	Denisovski	Kostanayskaya	2003-02-19	cow	1	rabies	52.7	61.2833
Kyrim	Denisovski	Kostanayskaya	2013	cow	1	rabies	52.6833	62.05
Nekrasov	Denisovski	Kostanayskaya	2013	cow	1	rabies	52.4167	61.75
Pokrov	Denisovski	Kostanayskaya	2013	cow	1	rabies	52.2667	62.2833
Pokrovskii	Denisovskii	Kostanayskaya	2004-09-29	cow	1	rabies	52.5167	62.2333
Burevestnikskii	Denisovskii	Kostanayskaya	2005-03-01	cow	1	rabies	52.75	61.4
Kalinovka	Denisovskii	Kostanayskaya	2005-08-09	cow	1	rabies	52.4833	61.4667
Denisovka	Denisovskii	Kostanayskaya	2005-08-17	dog	1	rabies	52.45	61.7667
Nekrasovskii	Denisovskii	Kostanayskaya	2006-05-19	dog	1	rabies	52.4	61.65
Prirehensky	Denisovsky	Kostanayskaya	2007-04-13	cow	1	rabies	52.6167	61.2833
Dosovka	Denisovsky	Kostanayskaya	2007-05-24	cow	1	rabies	52.35	62.0667
Nekrasovsky	Denisovsky	Kostanayskaya	2007-04-19	dog	1	rabies	52.4333	61.75
Krymskoe	Denisovsky	Kostanayskaya	2007-05-24	dog	1	rabies	52.6667	62.0333
Krasnoarmeysky	Denisovsky	Kostanayskaya	2008-09-28	dog	1	rabies	52.7833	61.5333
Lenin	Fedorovski	Kostanayskaya	2010	cow	2	rabies	54.0369	65.3354
Korzhinkol	Fedorovski	Kostanayskaya	2012	dog	1	rabies	53.6153	62.5562
Leninski s\o	Fedorovski	Kostanayskaya	2003-04-23	dog	1	rabies	53.8667	62.7333
Fedorovka	Fedorovski	Kostanayskaya	2005-05-03	dog	1	rabies	53.6	62.7167
Kosaralskii	Fedorovskii	Kostanayskaya	2004-04-29	fox	1	rabies	54.0667	63.1667
g. Kostanai	Kostanai	Kostanayskaya	2004-01-15	dog	1	rabies	53.2167	63.6333
Kostanay-city	Kostanai	Kostanayskaya	2007-05-24	dog	1	rabies	53.2	63.5833
Rudniy-city	Rudniy	Kostanayskaya	2008-09-22	dog	1	rabies	53.2	63.5833
Kostanay-city	Kostanai	Kostanayskaya	2008-09-22	dog	1	rabies	53.2	63.6167
Bestobe	Kamystinski	Kostanayskaya	2012	cow	2	rabies	51.9048	62.0539
Bestobe	Kamystinski	Kostanayskaya	2010	fox	1	rabies	51.9099	62.0298
Bestausky	Kamystinsky	Kostanayskaya	2007-07-12	cow	1	rabies	51.8833	62.05
Livanovka	Kamystinsky	Kostanayskaya	2007-04-18	dog	1	rabies	51.6	61.6667
Orkashsky	Kamystinsky	Kostanayskaya	2007-04-04	fox	1	rabies	51.7	62
Sverdlovsky	Kamystinsky	Kostanayskaya	2007-04-04	fox	1	rabies	51.5667	61.85
Statsionni	Karabalik	Kostanayskaya	2010	fox	1	rabies	53.8873	61.8808
Bozkol	Karabalikski	Kostanayskaya	2013	cow	1	rabies	53.7167	61.2667
Karabalik	Karabalikski	Kostanayskaya	2010	dog	1	rabies	53.7501	62.0635
Sarikol	Karabalikski	Kostanayskaya	2012	dog	1	rabies	53.3172	65.5369
Karabalik	Karabalikski	Kostanayskaya	2010	fox	1	rabies	53.7501	62.0635
Karabalik	Karabalikski	Kostanayskaya	2010	fox	1	rabies	53.7501	62.0635
Karabalik	Karabalikski	Kostanayskaya	2010	fox	1	rabies	53.7501	62.0635
Karabalyk	Karabalykski	Kostanayskaya	2011	cow	1	rabies	53.7495	62.0692
Kosoba	Karabalykski	Kostanayskaya	2005-06-08	cow	1	rabies	53.2833	62.2167
Pobeda	Karabalykski	Kostanayskaya	2010	dog	1	rabies	54.0667	61.3833
Karabalykskii	Karabalykskii	Kostanayskaya	2004-10-02	cow	1	rabies	53.7167	62.0167
Vostok	Karasayski	Kostanayskaya	2010	dog	1	rabies	52.6667	65.5167
Lublinski	Karasu	Kostanayskaya	2011	fox	1	rabies	52.4743	65.3605
Ushakov	Karasuiski	Kostanayskaya	2011	cow	1	rabies	51.4938	65.2431
Lublinski	Karasuiski	Kostanayskaya	2011	fox	1	rabies	52.4743	65.3605
Karasu	Karasuiski	Kostanayskaya	2013	fox	1	rabies	52.65	65.4833
Pavlov	Karasuiski	Kostanayskaya	2013	fox	1	rabies	53	65.9667
Vostochni	Karasuiski	Kostanayskaya	2013	fox	1	rabies	52.1093	65.6875
Vostochni	Karasuiski	Kostanayskaya	2013	other	1	rabies	52.1093	65.6875
Stepnoe	Karasuski	Kostanayskaya	2009-04-25	dog	1	rabies	53.8333	63.05
Tuntugur	Karasusky	Kostanayskaya	2007-05-15	dog	1	rabies	52.6167	65.0833
Mayskoe	Karasusky	Kostanayskaya	2007-03-27	fox	1	rabies	52.6833	65.6
Karamyrza	Karasuyski	Kostanayskaya	2013	cow	1	rabies	52.55	65.8167
Vladimerovskii	Kostanaiskii	Kostanayskaya	2004-06-25	cow	2	rabies	53.05	63.25
Shishkinskii	Kostanaiskii	Kostanayskaya	2004-10-05	cow	1	rabies	53.15	62.8333
Zarechinskii	Kostanaiskii	Kostanayskaya	2004-09-22	dog	1	rabies	53.2833	63.6
Zarechinskii	Kostanaiskii	Kostanayskaya	2004-11-12	dog	1	rabies	53.3	63.6
Kostanay	Kostanay	Kostanayskaya	2010	dog	1	rabies	53.2115	63.6292
Kostanay	Kostanay	Kostanayskaya	2010	dog	1	rabies	53.9086	61.7647
Kostanay	Kostanay	Kostanayskaya	2013	dog	1	rabies	53.2333	63.6333
Amangeldy	Kostanay	Kostanayskaya	2003-06-24	dog	1	rabies	53.2333	63.65
Kostanay	Kostanayski	Kostanayskaya	2005-03-08	cat	2	rabies	53.2333	63.6333
Kostanay	Kostanayski	Kostanayskaya	2005-05-13	cat	1	rabies	53.1833	63.6
Rudniy	Kostanayski	Kostanayskaya	2005-06-18	cat	1	rabies	52.9833	63.1667
Vladimirski	Kostanayski	Kostanayskaya	2009-02-07	cow	3	rabies	53.3667	63.6
Oktyabr	Kostanayski	Kostanayskaya	2010	dog	1	rabies	52.6046	62.6255
Zarechniy	Kostanayski	Kostanayskaya	2010	dog	1	rabies	53.237	63.7358
Zarechnoe	Kostanayski	Kostanayskaya	2009-04-16	dog	1	rabies	53.2667	63.7667
Moskva	Kostanayski	Kostanayskaya	2011	fox	1	rabies	53.4293	63.217
Nechaevka	Kostanayski	Kostanayskaya	2005-01-12	fox	1	rabies	52.3333	63.9667
Zatobolsk	Kostanaysky	Kostanayskaya	2008-05-15	cow	1	rabies	53.2	63.6833
Oktyabrsky	Kostanaysky	Kostanayskaya	2008-05-15	cow	2	rabies	53.2	63.8667
Aleksandrovka	Kostanaysky	Kostanayskaya	2007-04-30	dog	1	rabies	53.5333	63.8667
Sadchikovski	Kostanaysky	Kostanayskaya	2008-06-05	dog	1	rabies	53.0167	63.45
Mihurino	Kostanaysky	Kostanayskaya	2008-10-03	dog	1	rabies	53.15	63.3833
Zambyla	Kostanaysky	Kostanayskaya	2008-10-03	dog	1	rabies	53.1	63.8
Kostanay-city	Kostanai	Kostanayskaya	2007-05-23	dog	1	rabies	53.2167	63.5833
Aksuat	Mendekarinski	Kostanayskaya	2008-09-23	dog	1	rabies	53.9	64.6667
Budenovskii	Mendigarinskii	Kostanayskaya	2004-01-24	cow	2	rabies	53.95	63.7833
Budenovskii	Mendigarinskii	Kostanayskaya	2004-01-23	dog	1	rabies	53.9333	63.8
Krasnopresnin	Mendikarinski	Kostanayskaya	2011	cow	2	rabies	54.0951	64.7848
Borovskoi	Mendikarinski	Kostanayskaya	2010	fox	1	rabies	53.7853	64.1836
Tolengit	Mendikarinski	Kostanayskaya	2010	fox	1	rabies	49.8459	64.1782
Teniz	Mendikarinski	Kostanayskaya	2010	horse	1	rabies	51.3243	62.36
Pervomaiskii	Mendikarinskii	Kostanayskaya	2004-01-23	dog	1	rabies	53.8833	63.7833
Alishinskii	Mendikarinskii	Kostanayskaya	2004-07-22	dog	1	rabies	53.8333	63.7333
Karakuginskii	Mendikarinskii	Kostanayskaya	2004-09-21	dog	1	rabies	54.1	64.3667
Molodeznoe	Mendykarinski	Kostanayskaya	2003-06-19	dog	1	rabies	54.1167	64.3833
Borovoe	Mendykarinski	Kostanayskaya	2003-09-25	fox	1	rabies	53.6833	64.45
Russkiy	Mendykarinski	Kostanayskaya	2005-01-25	fox	1	rabies	53.7	63.9833
Kamenskoral	Mendykarinski	Kostanayskaya	2013	fox	1	rabies	53.8833	64.3833
Kumtobe	Mendykarinski	Kostanayskaya	2005-01-08	horse	1	rabies	53.6667	64.7167
Mikhaylovsky	Mendykarinsky	Kostanayskaya	2007-01-11	cow	1	rabies	53.6	64.2333
Aleshinsky	Mendykarinsky	Kostanayskaya	2007-07-12	cow	1	rabies	53.8667	63.75
Krasno-Presnensky	Mendykarinsky	Kostanayskaya	2007-07-15	cow	2	rabies	54.0667	64.7833
Pervomaysky	Mendykarinsky	Kostanayskaya	2007-04-03	dog	1	rabies	53.9	63.7833
Mikhaylovsky	Mendykarinsky	Kostanayskaya	2007-05-24	dog	1	rabies	53.6	64.25
Mikhaylovsky	Mendykarinsky	Kostanayskaya	2007-04-09	fox	1	rabies	53.6167	64.2333
Kostanay-city	Kostania	Kostanayskaya	2007-04-18	dog	1	rabies	53.1833	63.6167
Kostanay-city	Kostanai	Kostanayskaya	2008-05-29	cat	1	rabies	53.2	63.6
Ramazan-Karasu	Karasau	Kostanayskaya	2013	other	1	rabies	52.1093	65.6875
Damdinskii	Nauruzumskii	Kostanayskaya	2004-01-23	cow	2	rabies	51.1833	65.0333
Karamendinskii	Nauruzumskii	Kostanayskaya	2004-06-25	cow	7	rabies	51.2	65.2167
Ulendinskii	Nauruzumskii	Kostanayskaya	2004-11-12	cow	1	rabies	51.5167	63.7
Ulendinski s\o	Naurzumski	Kostanayskaya	2003-02-13	cow	1	rabies	49.6667	63.5667
Merekinski s\o, Staraya Kayga	Naurzumski	Kostanayskaya	2003-12-10	cow	1	rabies	50.5333	64.2167
Burevestnikskii	Naurzumskii	Kostanayskaya	2005-02-07	cow	1	rabies	51.1	63.5833
Oktayabrski	Naurzumskii	Kostanayskaya	2005-03-02	dog	1	rabies	51.4333	64.3333
Rudniy-city	Rudniy	Kostanayskaya	2008-10-03	dog	1	rabies	53.2	63.6167
Kostanay-city	Kostanai	Kostanayskaya	2008-04-18	dog	1	rabies	53.2	63.6333
Gornyatsk	Rudniy	Kostanayskaya	2010	dog	1	rabies	53.0392	63.0894
Kashar	Rudniy	Kostanayskaya	2010	dog	1	rabies	53.3906	62.9297
Kashar	Rudniy	Kostanayskaya	2010	horse	1	rabies	53.3906	62.9297
Timiryazev	Sarykolski	Kostanayskaya	2010	dog	1	rabies	53.7512	66.4872
Urizki	Sarykolski	Kostanayskaya	2005-04-20	dog	2	rabies	53.2833	65.5333
Sarykol	Sarykolski	Kostanayskaya	2011	fox	1	rabies	53.3167	65.5397
Mayaksky	Sarykolsky	Kostanayskaya	2007-07-18	cow	1	rabies	53.4167	65.9
Kostanay-city	Kostanai	Kostanayskaya	2008-05-16	dog	1	rabies	53.2	63.6167
Karamsa	Taranovski	Kostanayskaya	2005-06-17	cow	1	rabies	52.6333	62.95
Asenkritovsky	Taranovsky	Kostanayskaya	2007-06-13	cow	2	rabies	52.9167	62.2
Kozyrevka	Taranski	Kostanayskaya	2013	fox	1	rabies	52.6	62.6
Rudniy-city	Rudniy	Kostanayskaya	2008-08-11	dog	1	rabies	53.2	63.6
Kostanay-city	Kostanai	Kostanayskaya	2008-07-12	dog	1	rabies	53.2	63.6
Krasnyi Borok	Uzinkolski	Kostanayskaya	2010	dog	1	rabies	54.5766	66.0321
Fedorov	Uzinkolski	Kostanayskaya	2010	fox	1	rabies	53.6342	62.7086
Karaterek	Uzunkolski	Kostanayskaya	2005-04-16	cow	1	rabies	54	65.5167
Rossiyski	Uzunkolski	Kostanayskaya	2007-08-08	cow	1	rabies	54.45	65.3833
Kirovsky	Uzunkolski	Kostanayskaya	2007-04-19	dog	2	rabies	54.3	65.3333
Chapaevskii	Uzunkolskii	Kostanayskaya	2004-10-29	dog	1	rabies	54.1	65.0333
Suvorov	Uzunkolsky	Kostanayskaya	2008-04-17	dog	1	rabies	54.3167	65.8667
Uzynkol	Uzynkolski	Kostanayskaya	2013	fox	1	rabies	54.0333	65.3333
Kostanay-city	Kostanai	Kostanayskaya	2007-03-06	dog	1	rabies	53.2167	63.6
Torgay	Zangeldinski	Kostanayskaya	2006-03-03	cow	1	rabies	50.6333	70.4
Tokanay	Zangeldinski	Kostanayskaya	2005-11-21	dog	1	rabies	50.0667	64.45
Akkolsky	Zangeldinsky	Kostanayskaya	2008-03-24	dog	1	rabies	48.6833	64.2
Kostanay-city	Kostanai	Kostanayskaya	2007-05-23	dog	1	rabies	53.2	63.5833
Khozret	Zetikarinsky	Kostanayskaya	2007-05-11	cow	1	rabies	51.95	60.45
Akkara	Zetikarinsky	Kostanayskaya	2008-03-14	cow	1	rabies	51.8667	61.1167
Stepnoe	Zetikarinsky	Kostanayskaya	2007-04-30	fox	1	rabies	51.75	61
Kalam-Karasu	Zhangeldinski	Kostanayskaya	2010	cow	1	rabies	49.7028	63.6473
Kyzbel	Zhangeldinski	Kostanayskaya	2010	cow	1	rabies	51.0837	64.3171
Kalam-Karasu	Zhangeldinski	Kostanayskaya	2010	dog	1	rabies	49.8217	63.6895
Karasu	Zhangeldinski	Kostanayskaya	2010	fox	1	rabies	52.6626	65.4868
Akchiganskii	Zhangeldinskii	Kostanayskaya	2004-12-10	cow	1	rabies	49.25	62.7
Amangeldinskii	Zhangeldinskii	Kostanayskaya	2004-10-13	dog	1	rabies	49.9	64.1667
Akkarga	Zhetikara	Kostanayskaya	2010	cow	1	rabies	51.4417	61.3449
Prirechni	Zhetikarinski	Kostanayskaya	2010	cow	1	rabies	51.9258	61.5351
Stepnoy	Zhetikarinski	Kostanayskaya	2010	cow	1	rabies	52.9698	63.8847
Akzhigit	Beineuski	Mangistauskaya	2010	camel	1	rabies	45.0333	55.75
Borankyl	Beineuski	Mangistauskaya	2011	camel	1	rabies	46.205	54.4748
Borankyl	Beineuski	Mangistauskaya	2011	camel	1	rabies	46.205	54.4748
Sam	Beineuski	Mangistauskaya	2011	horse	1	rabies	45.2379	55.8813
Beyneu	Beyineuski	Mangistauskaya	2013	fox	1	rabies	45.3167	55.2
Sarga	Beyineuski	Mangistauskaya	2013	fox	1	rabies	45.4664	55.0686
Munaishi	Karakiyakski	Mangistauskaya	2013	camel	1	rabies	43.4833	52.1
Zhetibai	Karakiyakski	Mangistauskaya	2012	dog	1	rabies	43.4594	52.0976
Ondi	Mangistauski	Mangistauskaya	2012	cow	1	rabies	44.0679	52.4321
Taushik	Tupkaraganski	Mangistauskaya	2012	dog	1	rabies	44.3667	51.35
Karasor	Bayanaulski	Pavlodarskaya	2003-03-15	fox	1	rabies	50.95	75.7667
Golubovka	Ertishski	Pavlodarskaya	2010	cow	12	rabies	53.1244	74.1996
Golubovka	Ertishski	Pavlodarskaya	2010	cow	64	rabies	53.1244	74.1996
Seleti	Ertishski	Pavlodarskaya	2010	dog	1	rabies	52.7333	73.75
Karakydik	Ertishski	Pavlodarskaya	2011	fox	1	rabies	53.2148	75.4429
Peschanskii	Kachirskii	Pavlodarskaya	2004-01-23	cow	2	rabies	53.0667	76.0833
Baikonys	Kachirskii	Pavlodarskaya	2013	other	NA	rabies	52.95	76.4167
Lebyzhi	Lebyzhinski	Pavlodarskaya	2013	cow	1	rabies	51.4708	77.7783
Kyzylasker	Lebyzhinski	Pavlodarskaya	2013	horse	1	rabies	51.7538	77.5151
Sherbaktinsky	Sherbaktinsky	Pavlodarskaya	2007-04-03	dog	1	rabies	52.4667	78.15
Kazahstanskaya	Zelezinckii	Pavlodarskaya	2006-04-25	cow	1	rabies	53.6667	75.8167
Enbekshi	Zhelezinski	Pavlodarskaya	2013	fox	1	rabies	53.8667	75.8
Kokterek	Akkainski	Severo - Kazahstanskaya	2009-02-25	dog	2	rabies	54.1667	69.7
Talshinsky	Akzarsky	Severo - Kazahstanskaya	2007-03-13	fox	1	rabies	53.6333	70.1
Kamsakti	Ayritauski	Severo - Kazahstanskaya	2010	dog	1	rabies	53.5784	68.4615
Pokrovsky	Esilsky	Severo - Kazahstanskaya	2007-06-25	fox	2	rabies	54.3	68.2167
Lamonosovskii	G. Musurepova	Severo - Kazahstanskaya	2005-03-11	cat	1	rabies	52.8167	66.4333
Chervoniy	G.Musrepova	Severo - Kazahstanskaya	2009-02-17	dog	1	rabies	53.7	66.85
Volodarskoe	G.Musrepova	Severo - Kazahstanskaya	2007-01-11	fox	1	rabies	53.2833	68.1
Vozvyshensky	G.Musrepova	Severo - Kazahstanskaya	2007-02-06	fox	1	rabies	53.2667	67.7
Druzhba	G.Musrepova	Severo - Kazahstanskaya	2013	fox	1	rabies	52.5833	66.4833
Arshalinskii	M. Zhumabaeva	Severo - Kazahstanskaya	2005-02-25	dog	1	rabies	54.6167	70.4
Prirechenskii	M. Zhumabaeva	Severo - Kazahstanskaya	2005-02-25	dog	1	rabies	54.8	70.3667
Volodarskoe	Musrepovskii	Severo - Kazahstanskaya	2006-12-01	fox	1	rabies	52.65	66.6
Novopokrovka	Shalaikynski	Severo - Kazahstanskaya	2013	fox	1	rabies	53.7341	67.7564
Krivoshokinskii	Shalakyna	Severo - Kazahstanskaya	2005-03-02	dog	1	rabies	53.7167	67.55
Semipol	Shalakynski	Severo - Kazahstanskaya	2011	fox	1	rabies	54.1255	67.2966
Priozernoe	Temiryzevski	Severo - Kazahstanskaya	2013	fox	1	rabies	53.7501	66.5618
Bulaevo	Zumabaeva	Severo - Kazahstanskaya	2006-02-06	dog	1	rabies	54.8667	70.4333
Azimbai	Abayski	Vostohno-Kazahkstanskaya	2012	cow	2	rabies	49.2281	79.6169
Kaskabulak	Abayski	Vostohno-Kazahkstanskaya	2012	cow	2	rabies	44.9053	78.4966
Ktngirbaiski	Abayski	Vostohno-Kazahkstanskaya	2011	horse	1	rabies	48.756	79.3437
Arkhat	Abayski	Vostohno-Kazahkstanskaya	2012	horse	1	rabies	48.8667	80.4833
Orneksky	Ayagosky	Vostohno-Kazahkstanskaya	2007-05-11	cow	1	rabies	47.8833	80.8333
Kosagash	Ayagozski	Vostohno-Kazahkstanskaya	2010	cow	1	rabies	48.0089	78.6098
Mynbulak	Ayagozski	Vostohno-Kazahkstanskaya	2010	cow	1	rabies	48.0028	80.4254
Bidaiyk	Ayagozski	Vostohno-Kazahkstanskaya	2011	cow	1	rabies	47.8243	78.7115
Emeltau	Ayagozski	Vostohno-Kazahkstanskaya	2011	cow	1	rabies	47.7327	77.4676
Emeltau	Ayagozski	Vostohno-Kazahkstanskaya	2011	cow	1	rabies	47.7327	77.4676
Kopa	Ayagozski	Vostohno-Kazahkstanskaya	2011	cow	1	rabies	47.1484	79.5816
Madeniet	Ayagozski	Vostohno-Kazahkstanskaya	2011	cow	1	rabies	47.8767	78.6282
Madeniet	Ayagozski	Vostohno-Kazahkstanskaya	2011	cow	1	rabies	47.8767	78.6282
Mamyrsu	Ayagozski	Vostohno-Kazahkstanskaya	2011	cow	1	rabies	47.9439	80.3875
Tarlauly	Ayagozski	Vostohno-Kazahkstanskaya	2011	cow	1	rabies	47.3173	79.7569
Aktogoi	Ayagozski	Vostohno-Kazahkstanskaya	2012	cow	1	rabies	46.95	79.6667
Ayagoz	Ayagozski	Vostohno-Kazahkstanskaya	2012	cow	1	rabies	47.968	80.4342
Emeltau	Ayagozski	Vostohno-Kazahkstanskaya	2012	cow	1	rabies	47.9667	80.4333
Malkeldi	Ayagozski	Vostohno-Kazahkstanskaya	2012	cow	1	rabies	47.9329	79.2773
Mynbulak	Ayagozski	Vostohno-Kazahkstanskaya	2012	cow	1	rabies	47.5623	80.8238
Narin	Ayagozski	Vostohno-Kazahkstanskaya	2012	cow	1	rabies	47.4833	80.6
Mamyrsu s\o	Ayagozski	Vostohno-Kazahkstanskaya	2008-10-31	cow	1	rabies	48.2167	79.9667
Mamyrsu s\o	Ayagozski	Vostohno-Kazahkstanskaya	2008-10-31	cow	1	rabies	48.2167	79.9667
Toledy	Ayagozski	Vostohno-Kazahkstanskaya	2005-03-12	dog	1	rabies	47.7167	80.7833
Akshatau s\o	Ayagozski	Vostohno-Kazahkstanskaya	2008-12-09	dog	1	rabies	47.9	80.8667
Bidailyk	Ayagozski	Vostohno-Kazahkstanskaya	2011	fox	1	rabies	47.8243	78.7115
Bidaiyk	Ayagozski	Vostohno-Kazahkstanskaya	2011	fox	1	rabies	47.8243	78.7115
Mynbulak	Ayagozski	Vostohno-Kazahkstanskaya	2011	fox	1	rabies	47.5623	80.8238
Malkeldi	Ayagozski	Vostohno-Kazahkstanskaya	2011	horse	1	rabies	48.4417	78.1843
Akshatau	Ayagozski	Vostohno-Kazahkstanskaya	2011	sheep	1	rabies	47.4645	80.9047
Maylin	Ayagozski	Vostohno-Kazahkstanskaya	2012	sheep	3	rabies	47.548	84.6818
Mailinskii	Ayagozski	Vostohno-Kazahkstanskaya	2005-01-13	wolf	1	rabies	48.0333	80.55
Kopa	Ayzgozski	Vostohno-Kazahkstanskaya	2010	cow	7	rabies	47.15	79.5833
Semiyarsky	Beskaragaysky	Vostohno-Kazahkstanskaya	2007-05-22	cow	1	rabies	50.8833	78.35
Gluhovka	Beskaragaysky	Vostohno-Kazahkstanskaya	2008-06-23	cow	1	rabies	50.9	78.7333
Ernazar	Beskaragaysky	Vostohno-Kazahkstanskaya	2013	cow	1	rabies	50.8858	79.4828
Malay Vladimirovka	Beskaragaysky	Vostohno-Kazahkstanskaya	2013	cow	1	rabies	50.9537	79.4037
Semiyr	Beskaragaysky	Vostohno-Kazahkstanskaya	2013	cow	1	rabies	50.8988	78.3152
Baskol	Beskaragaysky	Vostohno-Kazahkstanskaya	2013	fox	1	rabies	51.1901	79.3046
Ernazar	Beskaragaysky	Vostohno-Kazahkstanskaya	2013	fox	1	rabies	50.8858	79.4828
Dolan	Beskargayski	Vostohno-Kazahkstanskaya	2012	cow	2	rabies	50.6689	79.307
Proletarka	Borodulihinski	Vostohno-Kazahkstanskaya	2005-06-10	cow	1	rabies	50.3833	81.2667
Zaskent	Borodulihinski	Vostohno-Kazahkstanskaya	2005-02-23	dog	1	rabies	50.9	81.3833
Andronovka	Borodulihinsky	Vostohno-Kazahkstanskaya	2007-07-19	cow	1	rabies	50.8	81.25
Novodvorovka	Borodulihinsky	Vostohno-Kazahkstanskaya	2013	cow	1	rabies	50.8151	80.9975
Peremenovka	Borodulihinsky	Vostohno-Kazahkstanskaya	2008-03-20	fox	1	rabies	50.8333	81.2667
Bakti	Borodulihinsky	Vostohno-Kazahkstanskaya	2013	fox	1	rabies	50.8546	80.7673
Novopokrovka	Borodulikha	Vostohno-Kazahkstanskaya	2012	dog	1	rabies	50.684	80.4567
Ozerki	Cemei	Vostohno-Kazahkstanskaya	2012	cow	1	rabies	50.3833	80.4833
g.Semipalatinck	g.Semipalatinck	Vostohno-Kazahkstanskaya	2006	cow	1	rabies	50.35	80.3333
Kokpekti	Kokpektinski	Vostohno-Kazahkstanskaya	2012	dog	1	rabies	48.75	82.4
Kyigan	Kurchimski	Vostohno-Kazahkstanskaya	2013	cow	1	rabies	48.736	83.4995
Balykshi	Kurchimski	Vostohno-Kazahkstanskaya	2013	fox	1	rabies	50.5762	80.9386
Saryolen	Kurchimski	Vostohno-Kazahkstanskaya	2013	fox	1	rabies	48.5592	83.9013
Saryolen	Kurshimski	Vostohno-Kazahkstanskaya	2011	cow	1	rabies	48.5592	83.9013
Saryolen	Kurshimski	Vostohno-Kazahkstanskaya	2011	cow	1	rabies	48.5592	83.9013
Kalguty	Kurshimski	Vostohno-Kazahkstanskaya	2011	horse	1	rabies	48.4904	84.3809
Semei	Semei	Vostohno-Kazahkstanskaya	2013	cow	1	rabies	50.4	80.2167
Irtish	Semei	Vostohno-Kazahkstanskaya	2012	cow	1	rabies	50.4017	80.2349
Zhazik	Semei	Vostohno-Kazahkstanskaya	2012	cow	1	rabies	50.1	79.3167
Znamenka	Semei	Vostohno-Kazahkstanskaya	2012	cow	1	rabies	50.0828	79.5807
Tana	Semeiski	Vostohno-Kazahkstanskaya	2011	cow	1	rabies	50.4252	79.6591
Zhazyk	Semeiski	Vostohno-Kazahkstanskaya	2011	cow	1	rabies	50.0974	79.3253
Znamenka	Semeiski	Vostohno-Kazahkstanskaya	2011	cow	1	rabies	50.0835	79.5771
Ozerki	Semeiski	Vostohno-Kazahkstanskaya	2011	fox	1	rabies	50.3845	80.5013
Semei	Semeiski	Vostohno-Kazahkstanskaya	2011	fox	1	rabies	50.4121	80.2514
Vodnyi	Semeiski	Vostohno-Kazahkstanskaya	2011	fox	1	rabies	50.5267	79.8782
Znamenka	Semeiski	Vostohno-Kazahkstanskaya	2011	fox	1	rabies	50.0835	79.5771
Zhazyk	Semeiski	Vostohno-Kazahkstanskaya	2011	horse	1	rabies	50.0974	79.3253
Novobazenovka	Semey-city	Vostohno-Kazahkstanskaya	2008-01-05	fox	1	rabies	50.4	80.2833
Semei	Semipalatinski	Vostohno-Kazahkstanskaya	2012	dog	1	rabies	50.4396	80.2661
Semei	Semipalatinski	Vostohno-Kazahkstanskaya	2012	dog	1	rabies	50.4396	80.2661
Semei	Semipalatinski	Vostohno-Kazahkstanskaya	2012	dog	1	rabies	50.4396	80.2661
Semei	Semipalatinski	Vostohno-Kazahkstanskaya	2012	dog	1	rabies	50.3948	80.2065
Kabanbai	Tarbagatayski	Vostohno-Kazahkstanskaya	2011	cow	1	rabies	47.8718	83.5758
Karasu	Tarbagatayski	Vostohno-Kazahkstanskaya	2011	cow	1	rabies	47.7405	83.4373
Karasu	Tarbagatayski	Vostohno-Kazahkstanskaya	2011	cow	1	rabies	47.7405	83.4373
Kuigan	Tarbagatayski	Vostohno-Kazahkstanskaya	2011	cow	1	rabies	47.4549	83.5354
Satpaev	Tarbagatayski	Vostohno-Kazahkstanskaya	2011	cow	1	rabies	47.8872	82.608
Akzhar	Tarbagatayski	Vostohno-Kazahkstanskaya	2012	cow	1	rabies	47.5783	83.6897
Kumkol	Tarbagatayski	Vostohno-Kazahkstanskaya	2012	cow	1	rabies	47.5293	82.5743
Shorta	Tarbagatayski	Vostohno-Kazahkstanskaya	2012	cow	1	rabies	47.869	83.5692
Zhantikei	Tarbagatayski	Vostohno-Kazahkstanskaya	2012	cow	2	rabies	48.0833	82.7167
Kumkol	Tarbagatayski	Vostohno-Kazahkstanskaya	2012	cow	3	rabies	47.5293	82.5743
Sarybylak	Tarbagatayski	Vostohno-Kazahkstanskaya	2003-03-12	dog	1	rabies	48.1333	81.8
Blagodatnoe	Urdzarski	Vostohno-Kazahkstanskaya	2008-01-04	cow	1	rabies	47.2667	81.3167
Karakol	Urdzarski	Vostohno-Kazahkstanskaya	2008-01-15	cow	1	rabies	46.9167	80.7333
Sholpan	Urdzarski	Vostohno-Kazahkstanskaya	2008-01-15	cow	1	rabies	46.9167	80.5833
Makanshi	Urdzarski	Vostohno-Kazahkstanskaya	2008-03-18	cow	1	rabies	46.7667	82
Akshoky	Urdzarski	Vostohno-Kazahkstanskaya	2008-04-07	cow	1	rabies	46.9	82.8667
Karatoma	Urdzarski	Vostohno-Kazahkstanskaya	2008-04-07	cow	1	rabies	46.9	82.7833
Akshoky	Urdzarski	Vostohno-Kazahkstanskaya	2008-12-18	cow	1	rabies	46.9333	82.8333
Akshoky	Urdzarski	Vostohno-Kazahkstanskaya	2008-12-18	cow	1	rabies	46.9333	82.8333
Akshoky	Urdzarski	Vostohno-Kazahkstanskaya	2009-02-17	cow	1	rabies	46.9333	82.85
Karakol	Urdzarski	Vostohno-Kazahkstanskaya	2009-02-17	cow	1	rabies	46.9333	80.75
Makanshi	Urdzarski	Vostohno-Kazahkstanskaya	2009-02-17	cow	1	rabies	47.0333	81.8167
Nekrasovski s\o	Urdzarski	Vostohno-Kazahkstanskaya	2004-06-18	dog	1	rabies	47.2167	81.4167
Karakol	Urdzarski	Vostohno-Kazahkstanskaya	2008-01-15	dog	2	rabies	46.9167	80.75
Eltay	Urdzarski	Vostohno-Kazahkstanskaya	2007-06-28	fox	1	rabies	46.8833	81.6
Kabanbai	Urdzharski	Vostohno-Kazahkstanskaya	2013	cow	1	rabies	47.1551	81.6783
Karabulak	Urdzharski	Vostohno-Kazahkstanskaya	2013	cow	1	rabies	46.1404	82.1691
Karabulak	Urdzharski	Vostohno-Kazahkstanskaya	2013	cow	1	rabies	46.1416	82.1337
Koktal	Urdzharski	Vostohno-Kazahkstanskaya	2013	cow	1	rabies	46.4667	81.8667
Kabanbai	Urdzharski	Vostohno-Kazahkstanskaya	2013	other	NA	rabies	47.1551	81.6783
Kabanbai	Urdzharski	Vostohno-Kazahkstanskaya	2013	other	NA	rabies	47.1551	81.6783
Naulinskii	Urdzharskii	Vostohno-Kazahkstanskaya	2005-01-06	cat	1	rabies	46.9833	81.7333
Nurtau	Urdzharskii	Vostohno-Kazahkstanskaya	2005-03-12	cow	1	rabies	46.9167	81.75
Zaypak	Urdzharskii	Vostohno-Kazahkstanskaya	2005-03-15	cow	1	rabies	47.3333	80.8167
Karabutinskii	Urdzharskii	Vostohno-Kazahkstanskaya	2005	cow	5	rabies	46.8333	82.5833
Karatalckii	Urdzharskii	Vostohno-Kazahkstanskaya	2005	sheep	5	rabies	46.7333	82.0833
Urzhar	Urzharski	Vostohno-Kazahkstanskaya	2011	cow	3	rabies	47.0878	81.6371
Altinshoki	Urzharski	Vostohno-Kazahkstanskaya	2012	cow	1	rabies	47.1667	81.0667
Karakol	Urzharski	Vostohno-Kazahkstanskaya	2012	cow	1	rabies	47.014	81.4142
Nauali	Urzharski	Vostohno-Kazahkstanskaya	2012	cow	1	rabies	47.0013	81.7441
Ushtobe	Urzharski	Vostohno-Kazahkstanskaya	2012	cow	1	rabies	49.1827	84.8426
Karabulak	Urzharski	Vostohno-Kazahkstanskaya	2013	cow	1	rabies	46.1399	82.1712
Nauali	Urzharski	Vostohno-Kazahkstanskaya	2012	dog	1	rabies	47.0013	81.7441
Urzhar	Urzharski	Vostohno-Kazahkstanskaya	2012	dog	1	rabies	47.0955	81.6176
Zhogari Engisu	Urzharski	Vostohno-Kazahkstanskaya	2012	dog	1	rabies	46.8333	81.5333
Makanshi	Urzharski	Vostohno-Kazahkstanskaya	2011	fox	1	rabies	46.7896	82.0286
Shalabay	Zarminsky	Vostohno-Kazahkstanskaya	2008-02-08	fox	2	rabies	49.7	81.5
Zarechniy	Zaysan	Vostohno-Kazahkstanskaya	2012	dog	1	rabies	47.4688	84.8849
Suikbulak	Zharma	Vostohno-Kazahkstanskaya	2012	cow	4	rabies	49.8015	80.8201
Zharyk	Zharma	Vostohno-Kazahkstanskaya	2011	fox	1	rabies	48.8157	81.5381
Shar	Zharmaiski	Vostohno-Kazahkstanskaya	2013	cow	1	rabies	49.5833	81.0333
Shar	Zharmaiski	Vostohno-Kazahkstanskaya	2013	cow	1	rabies	49.5833	81.0333
Delbegetay	Zharmayski	Vostohno-Kazahkstanskaya	2012	sheep	1	rabies	50.05	80.6667
Karabaua	Kazgurt	Yuzhno-Kazakhstanskaya	2011	fox	1	rabies	41.7629	69.386
Turbat	Kazgurt	Yuzhno-Kazakhstanskaya	2011	fox	1	rabies	41.7533	69.6007
Sharapkhana	Kazygurtski	Yuzhno-Kazakhstanskaya	2010	dog	1	rabies	41.8713	69.4492
Iirzhar	Maktaralski	Yuzhno-Kazakhstanskaya	2012	dog	1	rabies	40.8413	68.2388
Karakai	Maktaralski	Yuzhno-Kazakhstanskaya	2013	fox	1	rabies	40.7167	68.2
Zhyly su	Maktaralski	Yuzhno-Kazakhstanskaya	2013	fox	1	rabies	40.8155	68.1744
Iyrzhar	Maktaralski	Yuzhno-Kazakhstanskaya	2011	jackal	1	rabies	40.6964	68.6086
Shimkent	Shimkent	Yuzhno-Kazakhstanskaya	2013	fox	1	rabies	42.3	69.6
Kazhimuhan	Ordabasinski	Yuzhno-Kazakhstanskaya	2013	fox	1	rabies	42.6	69.3167
Kazhimuhan	Ordabasinski	Yuzhno-Kazakhstanskaya	2013	sheep	1	rabies	42.6	69.3167
Borzhau	Ordabasynski	Yuzhno-Kazakhstanskaya	2010	horse	1	rabies	42.5485	69.1917
Temir	Otyrarski	Yuzhno-Kazakhstanskaya	2012	dog	1	rabies	42.5672	67.1924
Kogam	Otyrarski	Yuzhno-Kazakhstanskaya	2010	fox	1	rabies	42.8243	68.2848
Akkala	Sairamski	Yuzhno-Kazakhstanskaya	2010	cow	4	rabies	42.3852	69.9729
Saryagash	Saryagashski	Yuzhno-Kazakhstanskaya	2013	fox	1	rabies	54.188	67.0375
Otegul	Shardara	Yuzhno-Kazakhstanskaya	2012	cow	1	rabies	41.2603	67.9631
Abai	Shymkent	Yuzhno-Kazakhstanskaya	2011	cow	1	rabies	42.3181	69.6023
Shymkent	Shymkent	Yuzhno-Kazakhstanskaya	2010	dog	1	rabies	42.3174	69.5596
Enbekshi	Shymkent	Yuzhno-Kazakhstanskaya	2012	dog	1	rabies	42.0379	69.4161
Abai	Shymkent	Yuzhno-Kazakhstanskaya	2011	fox	1	rabies	42.3181	69.6023
Kazygurt	Shymkent	Yuzhno-Kazakhstanskaya	2011	fox	1	rabies	42.3673	69.516
Alatau	Tolebiyski	Yuzhno-Kazakhstanskaya	2013	fox	1	rabies	42.1333	70.0167
Karatobe	Tolebiyski	Yuzhno-Kazakhstanskaya	2013	fox	1	rabies	42.2833	70.2333
Koksayek	Tolebiyski	Yuzhno-Kazakhstanskaya	2012	sheep	1	rabies	42.2493	70.0236
Chapaevo	Akzaikski	Zapadno-Kazakhstanskaya	2004	cat	1	rabies	50.15	51.1833
Chapaevo	Akzaikski	Zapadno-Kazakhstanskaya	2004	cow	1	rabies	50.1833	51.15
Almalinski	Akzaikski	Zapadno-Kazakhstanskaya	2006	cow	1	rabies	49.8167	51.45
Esensay	Akzaikski	Zapadno-Kazakhstanskaya	2009	cow	1	rabies	49.8667	51.4167
Almaly	Akzaikski	Zapadno-Kazakhstanskaya	2008	sheep	1	rabies	49.9167	51.3167
Zaikski	Akzaikski	Zapadno-Kazakhstanskaya	2005	wolf	1	rabies	50	50.45
Algabas	Akzhaikski	Zapadno-Kazakhstanskaya	2013	cow	1	rabies	51.15	52.3167
Karauyltobe	Akzhaikski	Zapadno-Kazakhstanskaya	2013	fox	1	rabies	49.6167	51.6
Bazarshola	Akzhaikski	Zapadno-Kazakhstanskaya	2013	sheep	1	rabies	49.0667	51.9333
Uyli	Bokeyordinski	Zapadno-Kazakhstanskaya	2013	cow	1	rabies	48.95	49.05
Saralzhyn	Bokeyordinski	Zapadno-Kazakhstanskaya	2012	dog	1	rabies	49.1619	48.9162
Berezov	Borlyiski	Zapadno-Kazakhstanskaya	2013	fox	1	rabies	51.2104	53.3418
Berezov	Borlyski	Zapadno-Kazakhstanskaya	2013	fox	1	rabies	51.2091	53.3427
Akbulak	Burlinski	Zapadno-Kazakhstanskaya	2004	cow	1	rabies	51.0167	53.3
Kyzyltal	Burlinski	Zapadno-Kazakhstanskaya	2009	cow	1	rabies	51.1167	53.0667
Kirovski	Burlinski	Zapadno-Kazakhstanskaya	2004	dog	1	rabies	50.85	52.8
Pugachevski	Burlinski	Zapadno-Kazakhstanskaya	2004	dog	1	rabies	51.1833	52.8833
Kenbutekski	Burlinski	Zapadno-Kazakhstanskaya	2006	dog	1	rabies	51.1333	52.9333
Uspenski	Burlinski	Zapadno-Kazakhstanskaya	2007	dog	1	rabies	51.0833	52.9
Aksay	Burlinski	Zapadno-Kazakhstanskaya	2009	dog	1	rabies	51.1667	52.9833
Uspenski	Burlinski	Zapadno-Kazakhstanskaya	2004	fox	1	rabies	51.0667	52.9167
Kenbutekski	Burlinski	Zapadno-Kazakhstanskaya	2005	fox	2	rabies	51.1167	52.95
Burlinski	Burlinski	Zapadno-Kazakhstanskaya	2008	fox	1	rabies	51.4	52.7
Burlinski	Burlinski	Zapadno-Kazakhstanskaya	2009	fox	1	rabies	51.4333	52.75
Pugachevski	Burlinski	Zapadno-Kazakhstanskaya	2009	fox	1	rabies	51.1833	52.9
Aksu	Burlinski	Zapadno-Kazakhstanskaya	2013	fox	1	rabies	50.9333	53.0667
Karagandy	Burlinski	Zapadno-Kazakhstanskaya	2013	fox	1	rabies	50.7179	53.1168
Karagandy	Burlinski	Zapadno-Kazakhstanskaya	2013	fox	1	rabies	50.7179	53.1168
Kanay	Burlinski	Zapadno-Kazakhstanskaya	2009	sheep	1	rabies	51.4	52.65
Bumakolski	Burlinski	Zapadno-Kazakhstanskaya	2005	wolf	1	rabies	51.4333	52.8167
Lubenski	Chingirlauski	Zapadno-Kazakhstanskaya	2007	cow	1	rabies	50.4167	54.1333
Chigirlau	Chingirlauski	Zapadno-Kazakhstanskaya	2009	cow	1	rabies	51.0833	54.05
Lubenski	Chingirlauski	Zapadno-Kazakhstanskaya	2007	dog	1	rabies	50.45	54.0833
Alatau	Eltaiski	Zapadno-Kazakhstanskaya	2010	fox	1	rabies	50.6017	53.0192
Zusandoyski	Karatobinski	Zapadno-Kazakhstanskaya	2007	cow	1	rabies	49.9167	53.4167
Zusandoyski	Karatobinski	Zapadno-Kazakhstanskaya	2007	cow	1	rabies	49.85	53.35
Zusandoyski	Karatobinski	Zapadno-Kazakhstanskaya	2007	cow	2	rabies	49.8667	53.45
Saralzinski	Karatobinski	Zapadno-Kazakhstanskaya	2008	cow	1	rabies	49.3	53.15
Saralzhyn	Karatobinski	Zapadno-Kazakhstanskaya	2010	cow	1	rabies	49.8276	49.5657
Koskol	Karatobinski	Zapadno-Kazakhstanskaya	2013	cow	1	rabies	49.8	53.8167
Sulukol	Karatobinski	Zapadno-Kazakhstanskaya	2013	cow	1	rabies	49.5833	53.1
Zusandoyski	Karatobinski	Zapadno-Kazakhstanskaya	2007	dog	1	rabies	49.85	53.4
Egindikol	Karatubinski	Zapadno-Kazakhstanskaya	2010	cow	1	rabies	50.0333	54.0333
Zhalpaktar	Kaztalov	Zapadno-Kazakhstanskaya	2011	cow	1	rabies	49.665	49.4809
Zhanazhol	Kaztalov	Zapadno-Kazakhstanskaya	2011	cow	1	rabies	49.6685	49.4143
Taldyapanski	Kaztalovski	Zapadno-Kazakhstanskaya	2004	cow	1	rabies	49.7333	50.2167
Orazgali	Kaztalovski	Zapadno-Kazakhstanskaya	2005	cow	1	rabies	49.3333	49.45
Terenkol	Kaztalovski	Zapadno-Kazakhstanskaya	2008	cow	1	rabies	49.55	48.3833
Karaozen	Kaztalovski	Zapadno-Kazakhstanskaya	2013	cow	1	rabies	49.65	49.5
Taldikuduk	Kaztalovski	Zapadno-Kazakhstanskaya	2013	cow	1	rabies	50.1167	49.55
Taldiapan	Kaztalovski	Zapadno-Kazakhstanskaya	2013	fox	1	rabies	49.7167	50.2333
Saralzin	Kaztalovski	Zapadno-Kazakhstanskaya	2006	sheep	1	rabies	49.8333	49.55
Uralsk	Uralsk	Zapadno-Kazakhstanskaya	2013	cow	1	rabies	51.2333	51.3667
Uralsk	Uralsk	Zapadno-Kazakhstanskaya	2013	fox	1	rabies	51.2333	51.3667
Kosoba	Sirimski	Zapadno-Kazakhstanskaya	2013	cow	1	rabies	49.85	52.55
Taldibulak	Sirimski	Zapadno-Kazakhstanskaya	2010	dog	1	rabies	50.7849	49.6425
Kosoba	Sirimski	Zapadno-Kazakhstanskaya	2013	fox	1	rabies	50.0667	52.3
Buldurtinski	Syrymski	Zapadno-Kazakhstanskaya	2005	cow	1	rabies	50.0833	53.2667
Kosubinski	Syrymski	Zapadno-Kazakhstanskaya	2005	cow	2	rabies	49.85	52.55
Buldurtinski	Syrymski	Zapadno-Kazakhstanskaya	2007	cow	1	rabies	50.0833	53.2833
Taldybulak	Syrymski	Zapadno-Kazakhstanskaya	2007	cow	2	rabies	50.6833	52.7833
Saroyski	Syrymski	Zapadno-Kazakhstanskaya	2007	cow	4	rabies	50.8	52.15
Eltay	Syrymski	Zapadno-Kazakhstanskaya	2008	cow	1	rabies	50.2667	52.7667
Kosoba	Syrymski	Zapadno-Kazakhstanskaya	2008	cow	1	rabies	49.8333	52.5667
Saroya	Syrymski	Zapadno-Kazakhstanskaya	2010	cow	1	rabies	50.073	52.5504
Komsomol	Syrymski	Zapadno-Kazakhstanskaya	2009	dog	1	rabies	50.1167	52.6667
Aktau	Taskalinski	Zapadno-Kazakhstanskaya	2010	cow	1	rabies	51.0011	50.1841
Chizha	Taskalinski	Zapadno-Kazakhstanskaya	2010	cow	1	rabies	50.9333	49.9667
Taskalinski	Taskalinski	Zapadno-Kazakhstanskaya	2007	dog	1	rabies	51.0833	50.3
Kamyshovka	Taskalinski	Zapadno-Kazakhstanskaya	2003	fox	1	rabies	50.7833	49.9
Chiza	Taskalinski	Zapadno-Kazakhstanskaya	2007	fox	1	rabies	50.9167	49.95
Chaganski	Terektinski	Zapadno-Kazakhstanskaya	2005	cat	1	rabies	50.5167	51.7667
Akzaikski	Terektinski	Zapadno-Kazakhstanskaya	2005	cow	1	rabies	51.1833	51.6
Konekteginski	Terektinski	Zapadno-Kazakhstanskaya	2005	cow	1	rabies	50.0833	51.3833
Shagatayski	Terektinski	Zapadno-Kazakhstanskaya	2005	cow	1	rabies	50.5	51.85
Fedorovski	Terektinski	Zapadno-Kazakhstanskaya	2006	dog	1	rabies	51.2	51.9333
Ankaty	Terektinski	Zapadno-Kazakhstanskaya	2009	dog	1	rabies	50.7167	51.5333
Dolinskoye	Terektinski	Zapadno-Kazakhstanskaya	2012	dog	1	rabies	51.3143	51.8748
Fedorov	Terektinski	Zapadno-Kazakhstanskaya	2012	dog	1	rabies	51.2271	51.9329
Krugloozernoe	Terektinski	Zapadno-Kazakhstanskaya	2003	fox	1	rabies	50.6167	51.6167
Pokatilovka	Terektinski	Zapadno-Kazakhstanskaya	2003	fox	1	rabies	51.1167	51.8333
Konekteginski	Terektinski	Zapadno-Kazakhstanskaya	2007	horse	1	rabies	50.1167	51.3667
Novopavlovka	Terektinski	Zapadno-Kazakhstanskaya	2013	karsak	1	rabies	51.1	51.7
Pokatilovka	Terektinski	Zapadno-Kazakhstanskaya	2003	wolf	1	rabies	51.0833	51.8833
Aksuat	Teriktinski	Zapadno-Kazakhstanskaya	2013	fox	1	rabies	51.2167	51.6167
Urdinski	Urdinski	Zapadno-Kazakhstanskaya	2005	cow	3	rabies	48.7667	47.4333
Sayhinski	Urdinski	Zapadno-Kazakhstanskaya	2005	cow	4	rabies	48.95	48.9833
Sayhinski	Urdinski	Zapadno-Kazakhstanskaya	2007	cow	5	rabies	48.9667	48.9667
Syngyrlau	Urdinski	Zapadno-Kazakhstanskaya	2006	dog	1	rabies	48.9167	47.55
Koktobinski	Urdinski	Zapadno-Kazakhstanskaya	2006	sheep	1	rabies	48.8833	48.0833
Kurdinski	Urdinski	Zapadno-Kazakhstanskaya	2006	sheep	1	rabies	48.9167	48.9833
Saralzinski	Urdinski	Zapadno-Kazakhstanskaya	2003	wolf	1	rabies	49.15	48.8833
Kyzylobinski	Zangalinski	Zapadno-Kazakhstanskaya	2005	cat	1	rabies	49.4167	50.25
Kopzasar	Zangalinski	Zapadno-Kazakhstanskaya	2007	cow	1	rabies	48.9667	50.4333
Pyatimar	Zangalinski	Zapadno-Kazakhstanskaya	2007	cow	1	rabies	49.4833	50.5167
Zanzzolski	Zangalinski	Zapadno-Kazakhstanskaya	2007	cow	3	rabies	49.2333	50.1167
Kopzasar	Zangalinski	Zapadno-Kazakhstanskaya	2009	cow	1	rabies	48.9833	50.4333
Zanakazanski	Zangalinski	Zapadno-Kazakhstanskaya	2007	dog	1	rabies	48.75	50.55
Zanakazanski	Zangalinski	Zapadno-Kazakhstanskaya	2007	fox	1	rabies	48.7333	50.5667
Zangalinski	Zangalinski	Zapadno-Kazakhstanskaya	2007	fox	1	rabies	49.2	50.2833
Zanibekski	Zanibekski	Zapadno-Kazakhstanskaya	2009	dog	1	rabies	49.5833	47.3833
Krasnovski	Zelenovski	Zapadno-Kazakhstanskaya	2005	cat	1	rabies	51.4333	52.1
Uralsk	Zelenovski	Zapadno-Kazakhstanskaya	2005	cat	1	rabies	51.2167	51.4833
Uralsk	Zelenovski	Zapadno-Kazakhstanskaya	2006	cat	1	rabies	51.2167	51.35
Shalgai	Zelenovski	Zapadno-Kazakhstanskaya	2013	cow	1	rabies	51.4167	50.7333
Uralsk	Zelenovski	Zapadno-Kazakhstanskaya	2003	dog	1	rabies	51.2167	51.4
Uralsk	Zelenovski	Zapadno-Kazakhstanskaya	2006	dog	1	rabies	51.1667	51.3667
Beleskiy	Zelenovski	Zapadno-Kazakhstanskaya	2007	dog	1	rabies	51.2667	51.1167
Chirovski	Zelenovski	Zapadno-Kazakhstanskaya	2009	dog	1	rabies	51.5333	52.4333
Razdolniy	Zelenovski	Zapadno-Kazakhstanskaya	2003	fox	1	rabies	51.55	51.85
Pavlovo	Zelenovski	Zapadno-Kazakhstanskaya	2005	fox	1	rabies	51.0333	51.3
Derkul	Zelenovski	Zapadno-Kazakhstanskaya	2007	fox	1	rabies	51.25	51.2833
Dariyan	Zelenovski	Zapadno-Kazakhstanskaya	2010	fox	1	rabies	51.1229	51.0284
Persovosovet	Zelenovski	Zapadno-Kazakhstanskaya	2011	fox	1	rabies	51.4346	50.7523
Koshim	Zelenovski	Zapadno-Kazakhstanskaya	2013	fox	1	rabies	50.8727	51.131
Koshim	Zelenovski	Zapadno-Kazakhstanskaya	2013	fox	1	rabies	50.8667	51.1333
Yanaikin	Zelenovski	Zapadno-Kazakhstanskaya	2013	fox	1	rabies	50.7112	51.0838
Chapovski	Zelenovski	Zapadno-Kazakhstanskaya	2005	wolf	1	rabies	51.3833	51.2833
Peremetinski	Zelenovski	Zapadno-Kazakhstanskaya	2005	wolf	1	rabies	51.1833	50.8333
Kiziloba	Zhanagalinsky	Zapadno-Kazakhstanskaya	2013	cow	1	rabies	49.6333	50.6333
Zhanakazan	Zhanakalinsky	Zapadno-Kazakhstanskaya	2010	sheep	1	rabies	48.9305	49.6099
Uzynkol	Zhanibekski	Zapadno-Kazakhstanskaya	2010	cow	1	rabies	49.3314	47.0828
Uzynkol	Zhanibekski	Zapadno-Kazakhstanskaya	2011	cow	1	rabies	49.3314	47.0828
Abai	Baizakski	Zhambylskaya	2010	cow	1	rabies	43.0779	71.338
Kyzyl-Zhyldiz	Baizakski	Zhambylskaya	2011	cow	1	rabies	42.9268	71.4459
Sarikemer	Baizakski	Zhambylskaya	2012	dog	1	rabies	43.0106	71.5174
Sarykemer	Baizakski	Zhambylskaya	2011	fox	1	rabies	43.3814	71.4912
Buryl	Baizakski	Zhambylskaya	2013	fox	1	rabies	42.9667	71.4167
Zhuldyz	Baizakski	Zhambylskaya	2013	fox	1	rabies	42.9247	71.4342
Koktobe	Chuyski	Zhambylskaya	2012	cow	1	rabies	43.7	73.8151
Shokpar	Chuyski	Zhambylskaya	2012	cow	1	rabies	43.8167	74.3333
Baluansholak	Chuyski	Zhambylskaya	2012	dog	1	rabies	43.7339	74.0334
Tasotkel	Chuyski	Zhambylskaya	2010	sheep	3	rabies	43.3537	73.5873
Sulutor	Kardaiski	Zhambylskaya	2011	cow	1	rabies	43.2392	75.2089
Kenes	Kordayski	Zhambylskaya	2011	cow	1	rabies	43.0322	74.7202
Kordai	Kordayski	Zhambylskaya	2011	cow	1	rabies	43.3024	74.9327
Sulutor	Kordayski	Zhambylskaya	2011	cow	1	rabies	43.2392	75.2089
Sulutor	Kordayski	Zhambylskaya	2011	cow	1	rabies	43.2392	75.2089
Sulutor	Kordayski	Zhambylskaya	2011	cow	18	rabies	43.2392	75.2089
Kordai	Kordayski	Zhambylskaya	2011	fox	1	rabies	43.0322	74.7202
Kordai	Kordayski	Zhambylskaya	2011	fox	1	rabies	43.0322	74.7202
Sharbakty	Kordayski	Zhambylskaya	2011	fox	1	rabies	43.1463	74.9629
Ulken Sulutor	Kordayski	Zhambylskaya	2012	horse	1	rabies	43.25	75.2
Akaral	Merkiski	Zhambylskaya	2011	cow	1	rabies	42.8565	73.2894
Kyzyltal	Merkiski	Zhambylskaya	2011	cow	1	rabies	44.2492	73.1884
Zhambyl	Merkiski	Zhambylskaya	2011	cow	1	rabies	42.8712	73.1862
Aktogan	Merkiski	Zhambylskaya	2010	horse	1	rabies	42.8685	73.1058
Zhanatogan	Merkiski	Zhambylskaya	2012	horse	1	rabies	43.3971	73.1827
Zhambyl	Merkiski	Zhambylskaya	2011	other	1	rabies	42.8075	73.1593
Akaral	Merkiski	Zhambylskaya	2012	sheep	1	rabies	42.8552	73.2855
Kyzyltal	Moyinkumski	Zhambylskaya	2011	badger	1	rabies	44.2448	73.3397
Kyzyltal	Moyinkumski	Zhambylskaya	2011	camel	1	rabies	44.2448	73.3397
Birlik	Moyinkumski	Zhambylskaya	2010	cow	1	rabies	44.0654	73.513
Birlik	Moyinkumski	Zhambylskaya	2010	cow	1	rabies	44.0654	73.513
Kenes	Moyinkumski	Zhambylskaya	2010	cow	1	rabies	42.983	71.5328
Kenes	Moyinkumski	Zhambylskaya	2011	cow	1	rabies	43.9513	73.5791
Kulan	Moyinkumski	Zhambylskaya	2011	cow	1	rabies	42.9132	72.7136
Kulan	Moyinkumski	Zhambylskaya	2011	cow	1	rabies	42.9132	72.7136
Kylyshbai	Moyinkumski	Zhambylskaya	2011	cow	1	rabies	44.2782	72.9467
Kylyshbai	Moyinkumski	Zhambylskaya	2011	cow	1	rabies	44.2782	72.9467
Kyzyltal	Moyinkumski	Zhambylskaya	2011	cow	1	rabies	44.2492	73.1884
Moyinkum	Moyinkumski	Zhambylskaya	2011	cow	1	rabies	44.6724	73.8619
Moyinkum	Moyinkumski	Zhambylskaya	2011	cow	1	rabies	44.6724	73.8619
Moyinkum	Moyinkumski	Zhambylskaya	2011	cow	1	rabies	44.6724	73.8619
Shyganak	Moyinkumski	Zhambylskaya	2011	cow	1	rabies	45.1051	73.9973
Ulanbel	Moyinkumski	Zhambylskaya	2011	cow	1	rabies	44.8227	71.1343
Ulanbel	Moyinkumski	Zhambylskaya	2011	cow	1	rabies	44.8227	71.1343
Ulanbel	Moyinkumski	Zhambylskaya	2011	cow	1	rabies	44.8227	71.1343
Zhambyl	Moyinkumski	Zhambylskaya	2011	cow	1	rabies	44.2953	73.049
Zhambyl	Moyinkumski	Zhambylskaya	2011	cow	1	rabies	44.2953	73.049
Birlik	Moyinkumski	Zhambylskaya	2011	cow	2	rabies	44.0657	73.5212
Aksuyek	Moyinkumski	Zhambylskaya	2012	cow	1	rabies	44.6225	74.5046
Binazar	Moyinkumski	Zhambylskaya	2012	cow	1	rabies	44.0642	73.5731
Binazar	Moyinkumski	Zhambylskaya	2012	cow	1	rabies	44.0642	73.5731
Buril-Baytal	Moyinkumski	Zhambylskaya	2012	cow	1	rabies	45.1065	73.974
Ulanbel	Moyinkumski	Zhambylskaya	2012	cow	1	rabies	44.8284	71.1392
Zhambyl	Moyinkumski	Zhambylskaya	2012	cow	1	rabies	44.2925	73.0356
Zhambyl	Moyinkumski	Zhambylskaya	2012	cow	1	rabies	44.2925	73.0356
Zhambyl	Moyinkumski	Zhambylskaya	2012	cow	1	rabies	44.2925	73.0356
Zhambyl	Moyinkumski	Zhambylskaya	2012	cow	1	rabies	44.2925	73.0356
Zhambyl	Moyinkumski	Zhambylskaya	2012	cow	1	rabies	44.2925	73.0356
Zhambyl	Moyinkumski	Zhambylskaya	2012	cow	1	rabies	45.3135	72.301
Aksuyek	Moyinkumski	Zhambylskaya	2012	cow	2	rabies	44.6225	74.5046
Binazar	Moyinkumski	Zhambylskaya	2013	cow	1	rabies	44.0642	73.5731
Kyzyltal	Moyinkumski	Zhambylskaya	2013	cow	1	rabies	44.2492	73.1884
Birlik	Moyinkumski	Zhambylskaya	2010	dog	1	rabies	44.0654	73.513
Birlik	Moyinkumski	Zhambylskaya	2010	dog	1	rabies	44.0654	73.513
Birlik	Moyinkumski	Zhambylskaya	2010	dog	1	rabies	44.0654	73.513
Birlik	Moyinkumski	Zhambylskaya	2012	dog	1	rabies	44.0654	73.513
Mirnyi	Moyinkumski	Zhambylskaya	2013	fox	1	rabies	44.65	73.85
Binazar	Moyinkumski	Zhambylskaya	2010	horse	2	rabies	44.0642	73.5731
Kyshaman	Moyinkumski	Zhambylskaya	2011	sheep	1	rabies	44.2448	73.3397
Kyzyltal	Moyinkumski	Zhambylskaya	2011	sheep	1	rabies	44.2492	73.1884
Moyinkum	Moyinkumski	Zhambylskaya	2011	sheep	1	rabies	44.2782	72.9467
Moyinkum	Moyinkumski	Zhambylskaya	2011	sheep	1	rabies	44.2782	72.9467
Karaboget	Moyinkumski	Zhambylskaya	2012	sheep	1	rabies	44.5602	72.267
Taraz	Taraz	Zhambylskaya	2013	dog	1	rabies	42.8969	71.3881
Taraz	Taraz	Zhambylskaya	2013	dog	1	rabies	42.8969	71.3881
Taraz	Taraz	Zhambylskaya	2013	dog	1	rabies	42.8969	71.3881
Taraz	Taraz	Zhambylskaya	2013	dog	1	rabies	42.8969	71.3881
Taraz	Taraz	Zhambylskaya	2013	other	NA	rabies	42.8969	71.3881
Taraz	Taraz	Zhambylskaya	2013	rat	1	rabies	42.8969	71.3881
Taraz	Taraz	Zhambylskaya	2013	sheep	1	rabies	42.8969	71.3881
Karakistak	Riskulovski	Zhambylskaya	2010	dog	1	rabies	43.15	73.1
Dosbol	Sarysuiski	Zhambylskaya	2013	fox	1	rabies	44.05	70.3167
Aktobe	Shu	Zhambylskaya	2011	cow	1	rabies	43.8324	73.7754
Ondirs	Shu	Zhambylskaya	2011	cow	1	rabies	43.6828	73.6447
Baluansholak	Shu	Zhambylskaya	2011	fox	21	rabies	43.8324	73.7754
Aktobe	Shu	Zhambylskaya	2011	sheep	1	rabies	43.8411	73.5491
Ondyrus	Shuiski	Zhambylskaya	2013	fox	1	rabies	43.6863	73.6379
Shu	Shuiski	Zhambylskaya	2013	fox	1	rabies	43.5833	73.5833
Koragaty	T. Ryskulovski	Zhambylskaya	2010	cow	1	rabies	43.7843	73.6965
Korgaty	T. Ryskulovski	Zhambylskaya	2011	cow	1	rabies	43.1149	72.9814
Kulan	T. Ryskulovski	Zhambylskaya	2011	cow	1	rabies	42.9132	72.7136
Kulan	T. Ryskulovski	Zhambylskaya	2011	cow	1	rabies	42.9132	72.7136
Kumaryk	T. Ryskulovski	Zhambylskaya	2011	cow	1	rabies	42.9319	72.4321
Lenin	T. Ryskulovski	Zhambylskaya	2010	dog	1	rabies	43.6868	73.7993
Lugovoi	T. Ryskulovski	Zhambylskaya	2010	dog	1	rabies	42.9495	72.7649
Zhaksylik	T. Ryskulovski	Zhambylskaya	2010	fox	1	rabies	42.9116	72.6358
Zhaksylik	T. Ryskulovski	Zhambylskaya	2010	fox	1	rabies	42.9116	72.6358
Abai	T. Ryskulovski	Zhambylskaya	2011	fox	1	rabies	42.9319	72.4321
Akbulak	T. Ryskulovski	Zhambylskaya	2011	fox	1	rabies	43.0807	72.9046
Akyrtobe	T. Ryskulovski	Zhambylskaya	2011	fox	1	rabies	42.9827	72.12
Ornek	T. Ryskulovski	Zhambylskaya	2013	fox	1	rabies	42.9728	72.1528
Yubileynoe	T. Ryskulovski	Zhambylskaya	2010	sheep	1	rabies	43.116	72.444
Karatau	Talaski	Zhambylskaya	2013	fox	1	rabies	43.1667	70.4667
Akkol	Talasski	Zhambylskaya	2010	cow	1	rabies	43.4225	70.7733
Akku	Talasski	Zhambylskaya	2011	cow	1	rabies	43.6463	71.2902
Berikkara	Talasski	Zhambylskaya	2011	cow	1	rabies	43.1219	70.3434
Oiyk	Talasski	Zhambylskaya	2011	fox	1	rabies	43.7768	70.9478
Tamdy	Talasski	Zhambylskaya	2011	horse	1	rabies	43.1425	70.5973
Tamdy	Talasski	Zhambylskaya	2011	horse	1	rabies	43.1425	70.5973
Kyzauit	Talasski	Zhambylskaya	2011	sheep	2	rabies	43.412	70.4453
Taraz	Tarazski	Zhambylskaya	2011	fox	1	rabies	42.8995	71.3915
Taraz	Tarazski	Zhambylskaya	2011	fox	1	rabies	42.8995	71.3915
Taraz	Tarazski	Zhambylskaya	2011	fox	1	rabies	42.8995	71.3915
Taraz	Tarazski	Zhambylskaya	2011	fox	1	rabies	42.8995	71.3915
Taraz	Tarazski	Zhambylskaya	2011	fox	1	rabies	42.8995	71.3915
Kyzylkainar	Zhambylski	Zhambylskaya	2012	cow	1	rabies	42.8397	71.5163
Taraz	Zhambylski	Zhambylskaya	2012	dog	1	rabies	42.9061	71.3682
Taraz	Zhambylski	Zhambylskaya	2012	dog	1	rabies	42.9061	71.3682
Taraz	Zhambylski	Zhambylskaya	2012	dog	1	rabies	42.9061	71.3682
Taraz	Zhambylski	Zhambylskaya	2012	dog	1	rabies	42.9061	71.3682
Taraz	Zhambylski	Zhambylskaya	2012	dog	1	rabies	42.9061	71.3682
Taraz	Zhambylski	Zhambylskaya	2012	dog	1	rabies	42.9061	71.3682
Taraz	Zhambylski	Zhambylskaya	2012	dog	1	rabies	42.9061	71.3682
Taraz	Zhambylski	Zhambylskaya	2012	dog	1	rabies	42.9061	71.3682
Taraz	Zhambylski	Zhambylskaya	2012	dog	1	rabies	42.9061	71.3682
Taraz	Zhambylski	Zhambylskaya	2012	dog	1	rabies	42.9125	71.3969
Taraz	Zhambylski	Zhambylskaya	2012	dog	1	rabies	42.9014	71.4041
Taraz	Zhambylski	Zhambylskaya	2012	dog	1	rabies	42.9008	71.369
Taraz	Zhambylski	Zhambylskaya	2012	dog	1	rabies	42.8913	71.4004
Kumshagal	Zhambylski	Zhambylskaya	2010	fox	1	rabies	42.8315	71.304
Akbastau	Zhambylski	Zhambylskaya	2013	fox	1	rabies	43.0367	71.1517
Besagash	Zhambylski	Zhambylskaya	2013	fox	1	rabies	42.8	71.4333
Kolkainar	Zhambylski	Zhambylskaya	2013	fox	1	rabies	43.1	71.3167
Tasbastau	Zhualinski	Zhambylskaya	2010	cow	1	rabies	42.883	70.5927
Zhetitobe	Zhualinski	Zhambylskaya	2010	cow	1	rabies	42.6924	70.4825
Karasaz	Zhualinski	Zhambylskaya	2010	cow	10	rabies	42.632	70.685
Koshkarata	Zhualinski	Zhambylskaya	2011	cow	1	rabies	42.8428	70.3375
Momishuli	Zhualinski	Zhambylskaya	2010	dog	1	rabies	42.618	70.7585
B. Momishuli	Zhualinski	Zhambylskaya	2012	dog	1	rabies	42.6333	70.7667
Zhanatalap	Zhualinski	Zhambylskaya	2012	dog	1	rabies	42.6363	71.0945
Kokbastau	Zhualinski	Zhambylskaya	2010	fox	1	rabies	43.0591	71.6467
Shakpak	Zhualinski	Zhambylskaya	2010	fox	1	rabies	43.2025	69.3587
B. Momishuli	Zhualinski	Zhambylskaya	2011	fox	1	rabies	42.6236	70.789
Mynbulak	Zhualinski	Zhambylskaya	2011	fox	1	rabies	42.5879	70.8619
Turgini	Zhualinski	Zhambylskaya	2011	sheep	1	rabies	42.5879	70.8619

## Sheet: Западные регионы РК
selsky okrug	rayon	oblast	year	species	quantity ill	disease	lat_deg	lat_min	lat_dd (широта)	lon_deg	lon_min	lon_dd
Akkemir	Uilski	Aktubinskaya	2003	cow	1	rabies			49.6333			54.85
Kopinski	Bayganinski	Aktubinskaya	2003	cow	1	rabies			48.2167			55.8
Kopinski	Bayganinski	Aktubinskaya	2003	dog	1	rabies			48.25			55.6167
Kurayliyski	Bayganinski	Aktubinskaya	2003	dog	1	rabies			48.6			55.9167
Kuygen	Temirski	Aktubinskaya	2003	cow	1	rabies			49.1333			56.3167
Kyzylbulakski	Bayganinski	Aktubinskaya	2003	sheep	1	rabies			48.3167			56.7
Kyzylbulakski	Bayganinski	Aktubinskaya	2003	sheep	1	rabies			48.4333			56.35
Kyzylbulakski	Bayganinski	Aktubinskaya	2003	sheep	1	rabies			48.2667			56.6333
Martukski	Martukski	Aktubinskaya	2003	dog	1	rabies			50.7333			56.4833
Nurinski	Irgizski	Aktubinskaya	2003	dog	2	rabies			48.7833			62.2667
Sarbie	Uilski	Aktubinskaya	2003	cow	1	rabies			49.2629			53.9494
Zaltyr	Shalkarski	Aktubinskaya	2003	dog	1	rabies			47.8667			59.8
Bashenkol	Mugalzarski	Aktubinskaya	2005	cow	3	rabies			48.4167			57.1667
Kokbulak	Bayganinski	Aktubinskaya	2005	cow	1	rabies			48.4167			56.2833
Kumzarganski	Mugalzarski	Aktubinskaya	2005	cow	4	rabies			49.4667			58.45
Shubarshinski	Temirski	Aktubinskaya	2005	camel	1	rabies			48.6			57.1667
Shubarshinski	Temirski	Aktubinskaya	2005	cow	2	rabies			48.5833			57.15
Ushkaty	Uilski	Aktubinskaya	2005	horse	1	rabies			49.0333			55.05
Zabasak	Aytekebiyski	Aktubinskaya	2005	cow	3	rabies			50.3833			61.5667
Amankol	Irgizski	Aktubinskaya	2007	cow	1	rabies			48.3			61.9
Kyzylzar	Irgizski	Aktubinskaya	2007	cow	1	rabies			48.6333			61.1167
Biltabanovski	Hobdinski	Aktubinskaya	2009	cow	1	rabies			50.6333			54.9333
Aishuak	Shalkarski	Aktubinskaya	2010	camel	4	rabies			46.7821			58.8158
Akkora	Shalkarski	Aktubinskaya	2010	camel	2	rabies			47.1649			59.4537
Aksu	Martokski	Aktubinskaya	2010	cow	1	rabies			50.6808			56.4016
Baynassai	Martokski	Aktubinskaya	2010	cow	1	rabies			50.5107			56.1041
Gornovodsk	Martokski	Aktubinskaya	2010	cow	2	rabies			50.5136			56.2117
Koltaban	Baiganinski	Aktubinskaya	2010	cow	2	rabies			47.3435			56.7828
Shubarshi	Temirskyi	Aktubinskaya	2010	cow	2	rabies			48.9638			54.2531
Zharsai	Kobdinski	Aktubinskaya	2010	cow	2	rabies			50.3666			55.6704
Aksai	Temirskyi	Aktubinskaya	2011	cow	1	rabies			49.4393			56.4894
Byrlyk	Mugalzharski	Aktubinskaya	2011	sheep	1	rabies			48.5956			57.9045
Isatai	Kobdinski	Aktubinskaya	2012	cow	2	rabies			50.1467			55.6546
Karauilkeldi	Baiganinski	Aktubinskaya	2012	camel	2	rabies			48.7			55.8667
Karauylkeldi	Baiganinski	Aktubinskaya	2012	cow	2	rabies			48.7			55.8667
Karauylkeldi	Baiganinski	Aktubinskaya	2012	dog	1	rabies			48.7			55.8667
Nura	Irgizski	Aktubinskaya	2012	fox	1	rabies			48.8833			62.3
Enbekshi	Kurmangazinski	Atirauskaya	2010	fox	1	rabies			46.6234			49.3472
Kamyskala	Isatayski	Atirauskaya	2010	fox	1	rabies			47.3492			51.2039
Kara-Arna	Zhilioy	Atirauskaya	2010	sheep	16	rabies			47.0458			54.3576
Mukir	Kyzylkoginski	Atirauskaya	2010	cow	1	rabies			48.0423			54.4948
Mukir	Kyzylkoginski	Atirauskaya	2010	sheep	30	rabies			48.0423			54.4948
Sagiz	Kyzylkoginski	Atirauskaya	2010	cow	1	rabies			48.2304			54.884
Sarashayshyk	Mahambetski	Atirauskaya	2010	cow	1	rabies			47.4983			51.7366
Sarytorgai	Mahambetski	Atirauskaya	2010	fox	1	rabies			47.7252			51.5865
Zhanbai	Isatai	Atirauskaya	2010	cow	1	rabies			47.0441			50.8054
Zhangeldin	Kyzylkoginski	Atirauskaya	2010	sheep	1	rabies			48.9511			53.7458
Azgyr	Kurmangazinski	Atirauskaya	2011	sheep	1	rabies			47.8373			47.9094
Enbekshi	Kurmangazinski	Atirauskaya	2011	cow	1	rabies			47.8161			47.2785
Kirov	Kurmangazinski	Atirauskaya	2011	cow	1	rabies			48.2099			47.1629
Kirov	Kurmangazinski	Atirauskaya	2011	fox	1	rabies			48.2099			47.1629
Makash	Kurmangazinski	Atirauskaya	2011	cow	1	rabies			47.9035			48.8022
Mukir	Kyzylkoginski	Atirauskaya	2011	cow	1	rabies			48.0436			54.4967
Narin	Isatayski	Atirauskaya	2011	cat	1	rabies			47.0408			50.5256
Nurzhan	Kurmangazinski	Atirauskaya	2011	cow	1	rabies			46.6017			49.1274
Shortanbay	Kurmangazinski	Atirauskaya	2011	fox	1	rabies			46.606			48.6453
Zhem	Zhilioy	Atirauskaya	2011	cow	1	rabies			46.3832			54.0148
Isatai	Isatayski	Atirauskaya	2012	cow	1	rabies			46.7984			50.0685
Makash	Kurmangazinski	Atirauskaya	2012	cow	1	rabies			47.4745			48.9496
Shatpakol	Zhilioy	Atirauskaya	2012	camel	1	rabies			46.6909			53.3606
Turgizba	Zhilioy	Atirauskaya	2012	cow	1	rabies			47			53.8167
Akzhigit	Beineuski	Mangistauskaya	2010	camel	1	rabies			45.0333			55.75
Borankyl	Beineuski	Mangistauskaya	2011	camel	1	rabies			46.205			54.4748
Borankyl	Beineuski	Mangistauskaya	2011	camel	1	rabies			46.205			54.4748
Sam	Beineuski	Mangistauskaya	2011	horse	1	rabies			45.2379			55.8813
Ondi	Mangistauski	Mangistauskaya	2012	cow	1	rabies			44.0679			52.4321
Taushik	Tupkaraganski	Mangistauskaya	2012	dog	1	rabies			44.3667			51.35
Zhetibai	Karakiyakski	Mangistauskaya	2012	dog	1	rabies			43.4594			52.0976
Kamyshovka	Taskalinski	Zapadno-Kazakhstanskaya	2003	fox	1	rabies			50.7833			49.9
Krugloozernoe	Terektinski	Zapadno-Kazakhstanskaya	2003	fox	1	rabies			50.6167			51.6167
Pokatilovka	Terektinski	Zapadno-Kazakhstanskaya	2003	fox	1	rabies			51.1167			51.8333
Pokatilovka	Terektinski	Zapadno-Kazakhstanskaya	2003	wolf	1	rabies			51.0833			51.8833
Razdolniy	Zelenovski	Zapadno-Kazakhstanskaya	2003	fox	1	rabies			51.55			51.85
Saralzinski	Urdinski	Zapadno-Kazakhstanskaya	2003	wolf	1	rabies			49.15			48.8833
Uralsk	Zelenovski	Zapadno-Kazakhstanskaya	2003	dog	1	rabies			51.2167			51.4
Akbulak	Burlinski	Zapadno-Kazakhstanskaya	2004	cow	1	rabies			51.0167			53.3
Chapaevo	Akzaikski	Zapadno-Kazakhstanskaya	2004	cat	1	rabies			50.15			51.1833
Chapaevo	Akzaikski	Zapadno-Kazakhstanskaya	2004	cow	1	rabies			50.1833			51.15
Kirovski	Burlinski	Zapadno-Kazakhstanskaya	2004	dog	1	rabies			50.85			52.8
Pugachevski	Burlinski	Zapadno-Kazakhstanskaya	2004	dog	1	rabies			51.1833			52.8833
Taldyapanski	Kaztalovski	Zapadno-Kazakhstanskaya	2004	cow	1	rabies			49.7333			50.2167
Uspenski	Burlinski	Zapadno-Kazakhstanskaya	2004	fox	1	rabies			51.0667			52.9167
Akzaikski	Terektinski	Zapadno-Kazakhstanskaya	2005	cow	1	rabies			51.1833			51.6
Buldurtinski	Syrymski	Zapadno-Kazakhstanskaya	2005	cow	1	rabies			50.0833			53.2667
Bumakolski	Burlinski	Zapadno-Kazakhstanskaya	2005	wolf	1	rabies			51.4333			52.8167
Chaganski	Terektinski	Zapadno-Kazakhstanskaya	2005	cat	1	rabies			50.5167			51.7667
Chapovski	Zelenovski	Zapadno-Kazakhstanskaya	2005	wolf	1	rabies			51.3833			51.2833
Kenbutekski	Burlinski	Zapadno-Kazakhstanskaya	2005	fox	2	rabies			51.1167			52.95
Konekteginski	Terektinski	Zapadno-Kazakhstanskaya	2005	cow	1	rabies			50.0833			51.3833
Kosubinski	Syrymski	Zapadno-Kazakhstanskaya	2005	cow	2	rabies			49.85			52.55
Krasnovski	Zelenovski	Zapadno-Kazakhstanskaya	2005	cat	1	rabies			51.4333			52.1
Kyzylobinski	Zangalinski	Zapadno-Kazakhstanskaya	2005	cat	1	rabies			49.4167			50.25
Orazgali	Kaztalovski	Zapadno-Kazakhstanskaya	2005	cow	1	rabies			49.3333			49.45
Pavlovo	Zelenovski	Zapadno-Kazakhstanskaya	2005	fox	1	rabies			51.0333			51.3
Peremetinski	Zelenovski	Zapadno-Kazakhstanskaya	2005	wolf	1	rabies			51.1833			50.8333
Sayhinski	Urdinski	Zapadno-Kazakhstanskaya	2005	cow	4	rabies			48.95			48.9833
Shagatayski	Terektinski	Zapadno-Kazakhstanskaya	2005	cow	1	rabies			50.5			51.85
Uralsk	Zelenovski	Zapadno-Kazakhstanskaya	2005	cat	1	rabies			51.2167			51.4833
Urdinski	Urdinski	Zapadno-Kazakhstanskaya	2005	cow	3	rabies			48.7667			47.4333
Zaikski	Akzaikski	Zapadno-Kazakhstanskaya	2005	wolf	1	rabies			50			50.45
Almalinski	Akzaikski	Zapadno-Kazakhstanskaya	2006	cow	1	rabies			49.8167			51.45
Fedorovski	Terektinski	Zapadno-Kazakhstanskaya	2006	dog	1	rabies			51.2			51.9333
Kenbutekski	Burlinski	Zapadno-Kazakhstanskaya	2006	dog	1	rabies			51.1333			52.9333
Koktobinski	Urdinski	Zapadno-Kazakhstanskaya	2006	sheep	1	rabies			48.8833			48.0833
Kurdinski	Urdinski	Zapadno-Kazakhstanskaya	2006	sheep	1	rabies			48.9167			48.9833
Saralzin	Kaztalovski	Zapadno-Kazakhstanskaya	2006	sheep	1	rabies			49.8333			49.55
Syngyrlau	Urdinski	Zapadno-Kazakhstanskaya	2006	dog	1	rabies			48.9167			47.55
Uralsk	Zelenovski	Zapadno-Kazakhstanskaya	2006	cat	1	rabies			51.2167			51.35
Uralsk	Zelenovski	Zapadno-Kazakhstanskaya	2006	dog	1	rabies			51.1667			51.3667
Beleskiy	Zelenovski	Zapadno-Kazakhstanskaya	2007	dog	1	rabies			51.2667			51.1167
Buldurtinski	Syrymski	Zapadno-Kazakhstanskaya	2007	cow	1	rabies			50.0833			53.2833
Chiza	Taskalinski	Zapadno-Kazakhstanskaya	2007	fox	1	rabies			50.9167			49.95
Derkul	Zelenovski	Zapadno-Kazakhstanskaya	2007	fox	1	rabies			51.25			51.2833
Konekteginski	Terektinski	Zapadno-Kazakhstanskaya	2007	horse	1	rabies			50.1167			51.3667
Kopzasar	Zangalinski	Zapadno-Kazakhstanskaya	2007	cow	1	rabies			48.9667			50.4333
Lubenski	Chingirlauski	Zapadno-Kazakhstanskaya	2007	cow	1	rabies			50.4167			54.1333
Lubenski	Chingirlauski	Zapadno-Kazakhstanskaya	2007	dog	1	rabies			50.45			54.0833
Pyatimar	Zangalinski	Zapadno-Kazakhstanskaya	2007	cow	1	rabies			49.4833			50.5167
Saroyski	Syrymski	Zapadno-Kazakhstanskaya	2007	cow	4	rabies			50.8			52.15
Sayhinski	Urdinski	Zapadno-Kazakhstanskaya	2007	cow	5	rabies			48.9667			48.9667
Taldybulak	Syrymski	Zapadno-Kazakhstanskaya	2007	cow	2	rabies			50.6833			52.7833
Taskalinski	Taskalinski	Zapadno-Kazakhstanskaya	2007	dog	1	rabies			51.0833			50.3
Uspenski	Burlinski	Zapadno-Kazakhstanskaya	2007	dog	1	rabies			51.0833			52.9
Zanakazanski	Zangalinski	Zapadno-Kazakhstanskaya	2007	dog	1	rabies			48.75			50.55
Zanakazanski	Zangalinski	Zapadno-Kazakhstanskaya	2007	fox	1	rabies			48.7333			50.5667
Zangalinski	Zangalinski	Zapadno-Kazakhstanskaya	2007	fox	1	rabies			49.2			50.2833
Zanzzolski	Zangalinski	Zapadno-Kazakhstanskaya	2007	cow	3	rabies			49.2333			50.1167
Zusandoyski	Karatobinski	Zapadno-Kazakhstanskaya	2007	cow	2	rabies			49.8667			53.45
Zusandoyski	Karatobinski	Zapadno-Kazakhstanskaya	2007	cow	1	rabies			49.9167			53.4167
Zusandoyski	Karatobinski	Zapadno-Kazakhstanskaya	2007	cow	1	rabies			49.85			53.35
Zusandoyski	Karatobinski	Zapadno-Kazakhstanskaya	2007	dog	1	rabies			49.85			53.4
Almaly	Akzaikski	Zapadno-Kazakhstanskaya	2008	sheep	1	rabies			49.9167			51.3167
Burlinski	Burlinski	Zapadno-Kazakhstanskaya	2008	fox	1	rabies			51.4			52.7
Eltay	Syrymski	Zapadno-Kazakhstanskaya	2008	cow	1	rabies			50.2667			52.7667
Kosoba	Syrymski	Zapadno-Kazakhstanskaya	2008	cow	1	rabies			49.8333			52.5667
Saralzinski	Karatobinski	Zapadno-Kazakhstanskaya	2008	cow	1	rabies			49.3			53.15
Terenkol	Kaztalovski	Zapadno-Kazakhstanskaya	2008	cow	1	rabies			49.55			48.3833
Aksay	Burlinski	Zapadno-Kazakhstanskaya	2009	dog	1	rabies			51.1667			52.9833
Ankaty	Terektinski	Zapadno-Kazakhstanskaya	2009	dog	1	rabies			50.7167			51.5333
Burlinski	Burlinski	Zapadno-Kazakhstanskaya	2009	fox	1	rabies			51.4333			52.75
Chigirlau	Chingirlauski	Zapadno-Kazakhstanskaya	2009	cow	1	rabies			51.0833			54.05
Chirovski	Zelenovski	Zapadno-Kazakhstanskaya	2009	dog	1	rabies			51.5333			52.4333
Esensay	Akzaikski	Zapadno-Kazakhstanskaya	2009	cow	1	rabies			49.8667			51.4167
Kanay	Burlinski	Zapadno-Kazakhstanskaya	2009	sheep	1	rabies			51.4			52.65
Komsomol	Syrymski	Zapadno-Kazakhstanskaya	2009	dog	1	rabies			50.1167			52.6667
Kopzasar	Zangalinski	Zapadno-Kazakhstanskaya	2009	cow	1	rabies			48.9833			50.4333
Kyzyltal	Burlinski	Zapadno-Kazakhstanskaya	2009	cow	1	rabies			51.1167			53.0667
Pugachevski	Burlinski	Zapadno-Kazakhstanskaya	2009	fox	1	rabies			51.1833			52.9
Zanibekski	Zanibekski	Zapadno-Kazakhstanskaya	2009	dog	1	rabies			49.5833			47.3833
Aktau	Taskalinski	Zapadno-Kazakhstanskaya	2010	cow	1	rabies			51.0011			50.1841
Alatau	Eltaiski	Zapadno-Kazakhstanskaya	2010	fox	1	rabies			50.6017			53.0192
Chizha	Taskalinski	Zapadno-Kazakhstanskaya	2010	cow	1	rabies			50.9333			49.9667
Dariyan	Zelenovski	Zapadno-Kazakhstanskaya	2010	fox	1	rabies			51.1229			51.0284
Egindikol	Karatubinski	Zapadno-Kazakhstanskaya	2010	cow	1	rabies			50.0333			54.0333
Saralzhyn	Karatobinski	Zapadno-Kazakhstanskaya	2010	cow	1	rabies			49.8276			49.5657
Saroya	Syrymski	Zapadno-Kazakhstanskaya	2010	cow	1	rabies			50.073			52.5504
Taldibulak	Sirimski	Zapadno-Kazakhstanskaya	2010	dog	1	rabies			50.7849			49.6425
Uzynkol	Zhanibekski	Zapadno-Kazakhstanskaya	2010	cow	1	rabies			49.3314			47.0828
Zhanakazan	Zhanakalinsky	Zapadno-Kazakhstanskaya	2010	sheep	1	rabies			48.9305			49.6099
Persovosovet	Zelenovski	Zapadno-Kazakhstanskaya	2011	fox	1	rabies			51.4346			50.7523
Uzynkol	Zhanibekski	Zapadno-Kazakhstanskaya	2011	cow	1	rabies			49.3314			47.0828
Zhalpaktar	Kaztalov	Zapadno-Kazakhstanskaya	2011	cow	1	rabies			49.665			49.4809
Zhanazhol	Kaztalov	Zapadno-Kazakhstanskaya	2011	cow	1	rabies			49.6685			49.4143
Dolinskoye	Terektinski	Zapadno-Kazakhstanskaya	2012	dog	1	rabies			51.3143			51.8748
Fedorov	Terektinski	Zapadno-Kazakhstanskaya	2012	dog	1	rabies			51.2271			51.9329
Saralzhyn	Bokeyordinski	Zapadno-Kazakhstanskaya	2012	dog	1	rabies			49.1619			48.9162

## Sheet: 2013
selsky okrug	rayon	oblast	year	species	quantity ill	disease	lat_deg	lat_min	lat_dd	lon_deg	lon_min	lon_dd
Miyli	Baiganinski	Aktubinskaya	2013	camel	1	rabies	47	15	47.25	55	33	55.55
Munaishi	Karakiyakski	Mangistauskaya	2013	camel	1	rabies	43	29	43.4833	52	6	52.1
Egindikol	Egindikolski	Akmolinskaya	2013	cow	1	rabies	50	43	50.7167	69	31	69.5167
Bektau	Shortandinski	Akmolinskaya	2013	cow	1	rabies	51	46	51.7667	71	13	71.2167
Kenbidayik	Korgalzhinski	Akmolinskaya	2013	cow	1	rabies			50.7375			70.6106
Zholymbet	Shortandinski	Akmolinskaya	2013	cow	1	rabies	51	44	51.7333	71	42	71.7
Aktobe	Aktobe	Aktubinskaya	2013	cow	1	rabies			50.298			57.1861
Karauylkeldi	Baiganinski	Aktubinskaya	2013	cow	1	rabies	48	41	48.6833	55	52	55.8667
Koptogai	Uiylski	Aktubinskaya	2013	cow	1	rabies	48	54	48.9	54	24	54.4
Aksu	Aksuiski	Almatinskaya	2013	cow	1	rabies	45	25	45.4167	79	32	79.5333
Aydarly	Panfilovski	Almatinskaya	2013	cow	1	rabies	44	1	44.0167	79	31	79.5167
Baiseit	Enbekshikazakski	Almatinskaya	2013	cow	1	rabies	43	34	43.5667	78	20	78.3333
Basshi	Kerbulakski	Almatinskaya	2013	cow	1	rabies			44.1589			78.7519
Dardamty	Uigurski	Almatinskaya	2013	cow	1	rabies			43.4775			80.0689
Karakoz	Aksuiski	Almatinskaya	2013	cow	1	rabies	45	38	45.6333	79	44	79.7333
Karaturyk	Enbekshildinski	Almatinskaya	2013	cow	1	rabies			43.5561			78.0021
Koram	Enbekshikazakski	Almatinskaya	2013	cow	1	rabies			43.5411			78.1689
Sarybastau	Kerbulakski	Almatinskaya	2013	cow	1	rabies			44.1967			77.8828
Usharal	Panfilovski	Almatinskaya	2013	cow	1	rabies			44.1447			79.9558
Kozdykara	Kyzylkoginski	Atirauskaya	2013	cow	1	rabies	46	58	46.9667	53	35	53.5833
Kulsary	Zhilioy	Atirauskaya	2013	cow	1	rabies	46	59	46.9833	54	1	54.0167
Zhem	Zhilioy	Atirauskaya	2013	cow	1	rabies	46	58	46.9667	53	35	53.5833
Bozkol	Karabalikski	Kostanayskaya	2013	cow	1	rabies	53	43	53.7167	61	16	61.2667
Karamyrza	Karasuyski	Kostanayskaya	2013	cow	1	rabies	52	33	52.55	65	49	65.8167
Kyrim	Denisovski	Kostanayskaya	2013	cow	1	rabies	52	41	52.6833	62	3	62.05
Nekrasov	Denisovski	Kostanayskaya	2013	cow	1	rabies	52	25	52.4167	61	45	61.75
Pokrov	Denisovski	Kostanayskaya	2013	cow	1	rabies	52	16	52.2667	62	17	62.2833
Sverdlovka	Altinsarinski	Kostanayskaya	2013	cow	1	rabies	53	7	53.1167	64	39	64.65
Lebyzhi	Lebyzhinski	Pavlodarskaya	2013	cow	1	rabies			51.4708			77.7783
Ernazar	Beskaragaysky	Vostohno-Kazahkstanskaya	2013	cow	1	rabies			50.8858			79.4828
Kabanbai	Urdzharski	Vostohno-Kazahkstanskaya	2013	cow	1	rabies			47.1551			81.6783
Karabulak	Urdzharski	Vostohno-Kazahkstanskaya	2013	cow	1	rabies			46.1404			82.1691
Karabulak	Urdzharski	Vostohno-Kazahkstanskaya	2013	cow	1	rabies			46.1416			82.1337
Karabulak	Urzharski	Vostohno-Kazahkstanskaya	2013	cow	1	rabies			46.1399			82.1712
Koktal	Urdzharski	Vostohno-Kazahkstanskaya	2013	cow	1	rabies	46	28	46.4667	81	52	81.8667
Kyigan	Kurchimski	Vostohno-Kazahkstanskaya	2013	cow	1	rabies			48.736			83.4995
Malay Vladimirovka	Beskaragaysky	Vostohno-Kazahkstanskaya	2013	cow	1	rabies			50.9537			79.4037
Novodvorovka	Borodulihinsky	Vostohno-Kazahkstanskaya	2013	cow	1	rabies			50.8151			80.9975
Semei		Vostohno-Kazahkstanskaya	2013	cow	1	rabies	50	24	50.4	80	13	80.2167
Semiyr	Beskaragaysky	Vostohno-Kazahkstanskaya	2013	cow	1	rabies			50.8988			78.3152
Shar	Zharmaiski	Vostohno-Kazahkstanskaya	2013	cow	1	rabies	49	35	49.5833	81	2	81.0333
Shar	Zharmaiski	Vostohno-Kazahkstanskaya	2013	cow	1	rabies	49	35	49.5833	81	2	81.0333
Algabas	Akzhaikski	Zapadno-Kazakhstanskaya	2013	cow	1	rabies	51	9	51.15	52	19	52.3167
Karaozen	Kaztalovski	Zapadno-Kazakhstanskaya	2013	cow	1	rabies	49	39	49.65	49	30	49.5
Kiziloba	Zhanagalinsky	Zapadno-Kazakhstanskaya	2013	cow	1	rabies	49	38	49.6333	50	38	50.6333
Koskol	Karatobinski	Zapadno-Kazakhstanskaya	2013	cow	1	rabies	49	48	49.8	53	49	53.8167
Kosoba	Sirimski	Zapadno-Kazakhstanskaya	2013	cow	1	rabies			49.85			52.55
Shalgai	Zelenovski	Zapadno-Kazakhstanskaya	2013	cow	1	rabies	51	25	51.4167	50	44	50.7333
Sulukol	Karatobinski	Zapadno-Kazakhstanskaya	2013	cow	1	rabies	49	35	49.5833	53	6	53.1
Taldikuduk	Kaztalovski	Zapadno-Kazakhstanskaya	2013	cow	1	rabies	50	7	50.1167	49	33	49.55
Uralsk		Zapadno-Kazakhstanskaya	2013	cow	1	rabies	51	14	51.2333	51	22	51.3667
Uyli	Bokeyordinski	Zapadno-Kazakhstanskaya	2013	cow	1	rabies	48	57	48.95	49	3	49.05
Binazar	Moyinkumski	Zhambylskaya	2013	cow	1	rabies			44.0642			73.5731
Kyzyltal	Moyinkumski	Zhambylskaya	2013	cow	1	rabies			44.2492			73.1884
Aktobe	Aktobe	Aktubinskaya	2013	dog	1	rabies			50.298			57.1861
Kostanay	Kostanay	Kostanayskaya	2013	dog	1	rabies	53	14	53.2333	63	38	63.6333
Taraz		Zhambylskaya	2013	dog	1	rabies			42.8969			71.3881
Taraz		Zhambylskaya	2013	dog	1	rabies			42.8969			71.3881
Taraz		Zhambylskaya	2013	dog	1	rabies			42.8969			71.3881
Taraz		Zhambylskaya	2013	dog	1	rabies			42.8969			71.3881
Abai	Egindikolski	Akmolinskaya	2013	fox	1	rabies	50	43	50.7167	69	31	69.5167
Arikti	Korgalzhinski	Akmolinskaya	2014	fox	1	rabies			50.6345			70.5599
Novocherkaskoe	Astrahanski	Akmolinskaya	2013	fox	1	rabies			51.4275			69.8834
Zhibek zholy	Arshalinski	Akmolinskaya	2013	fox	1	rabies	51	4	51.0667	71	46	71.7667
Aktobe	Aktobe	Aktubinskaya	2013	fox	1	rabies			50.298			57.1861
Aktobe	Aktobe	Aktubinskaya	2013	fox	1	rabies			50.298			57.1861
Komsomol	Aitekebiyski	Aktubinskaya	2013	fox	1	rabies			50.4332			60.5077
Koptogai	Uiylski	Aktubinskaya	2013	fox	1	rabies	48	54	48.9	54	24	54.4
Zharkamys	Baiganinski	Aktubinskaya	2013	fox	1	rabies	47	50	47.8333	56	12	56.2
Kapal	Aksuiski	Almatinskaya	2013	fox	1	rabies	45	8	45.1333	79	3	79.05
Koktuma	Alakolski	Almatinskaya	2013	fox	1	rabies			45.8718			81.6428
Zvezdni	Osakarovski	Karagandinskaya	2013	fox	1	rabies	50	28	50.4667	73	14	73.2333
Kamenskoral	Mendykarinski	Kostanayskaya	2013	fox	1	rabies	53	53	53.8833	64	23	64.3833
Karasu	Karasuiski	Kostanayskaya	2013	fox	1	rabies	52	39	52.65	65	29	65.4833
Kozyrevka	Taranski	Kostanayskaya	2013	fox	1	rabies	52	36	52.6	62	36	62.6
Pavlov	Karasuiski	Kostanayskaya	2013	fox	1	rabies	53	0	53	65	58	65.9667
Uzynkol	Uzynkolski	Kostanayskaya	2013	fox	1	rabies	54	2	54.0333	65	20	65.3333
Vostochni	Karasuiski	Kostanayskaya	2013	fox	1	rabies			52.1093			65.6875
Beyneu	Beyineuski	Mangistauskaya	2013	fox	1	rabies	45	19	45.3167	55	12	55.2
Sarga	Beyineuski	Mangistauskaya	2013	fox	1	rabies			45.4664			55.0686
Enbekshi	Zhelezinski	Pavlodarskaya	2013	fox	1	rabies	53	52	53.8667	75	48	75.8
Druzhba	G.Musrepova	Severo - Kazahstanskaya	2013	fox	1	rabies	52	35	52.5833	66	29	66.4833
Novopokrovka	Shalaikynski	Severo - Kazahstanskaya	2013	fox	1	rabies			53.7341			67.7564
Priozernoe	Temiryzevski	Severo - Kazahstanskaya	2013	fox	1	rabies			53.7501			66.5618
Bakti	Borodulihinsky	Vostohno-Kazahkstanskaya	2013	fox	1	rabies			50.8546			80.7673
Balykshi	Kurchimski	Vostohno-Kazahkstanskaya	2013	fox	1	rabies			50.5762			80.9386
Baskol	Beskaragaysky	Vostohno-Kazahkstanskaya	2013	fox	1	rabies			51.1901			79.3046
Ernazar	Beskaragaysky	Vostohno-Kazahkstanskaya	2013	fox	1	rabies			50.8858			79.4828
Saryolen	Kurchimski	Vostohno-Kazahkstanskaya	2013	fox	1	rabies			48.5592			83.9013
Alatau	Tolebiyski	Yuzhno-Kazakhstanskaya	2013	fox	1	rabies	42	8	42.1333	70	1	70.0167
Karakai	Maktaralski	Yuzhno-Kazakhstanskaya	2013	fox	1	rabies	40	43	40.7167	68	12	68.2
Karatobe	Tolebiyski	Yuzhno-Kazakhstanskaya	2013	fox	1	rabies	42	17	42.2833	70	14	70.2333
Kazhimuhan	Ordabasinski	Yuzhno-Kazakhstanskaya	2013	fox	1	rabies	42	36	42.6	69	19	69.3167
Saryagash	Saryagashski	Yuzhno-Kazakhstanskaya	2013	fox	1	rabies			54.188			67.0375
Shimkent		Yuzhno-Kazakhstanskaya	2013	fox	1	rabies	42	18	42.3	69	36	69.6
Zhyly su	Maktaralski	Yuzhno-Kazakhstanskaya	2013	fox	1	rabies			40.8155			68.1744
Aksu	Burlinski	Zapadno-Kazakhstanskaya	2013	fox	1	rabies	50	56	50.9333	53	4	53.0667
Aksuat	Teriktinski	Zapadno-Kazakhstanskaya	2013	fox	1	rabies	51	13	51.2167	51	37	51.6167
Berezov	Borlyiski	Zapadno-Kazakhstanskaya	2013	fox	1	rabies			51.2104			53.3418
Berezov	Borlyski	Zapadno-Kazakhstanskaya	2013	fox	1	rabies			51.2091			53.3427
Karagandy	Burlinski	Zapadno-Kazakhstanskaya	2013	fox	1	rabies			50.7179			53.1168
Karagandy	Burlinski	Zapadno-Kazakhstanskaya	2013	fox	1	rabies			50.7179			53.1168
Karauyltobe	Akzhaikski	Zapadno-Kazakhstanskaya	2013	fox	1	rabies	49	37	49.6167	51	36	51.6
Koshim	Zelenovski	Zapadno-Kazakhstanskaya	2013	fox	1	rabies			50.8727			51.131
Koshim	Zelenovski	Zapadno-Kazakhstanskaya	2013	fox	1	rabies	50	52	50.8667	51	8	51.1333
Kosoba	Sirimski	Zapadno-Kazakhstanskaya	2013	fox	1	rabies	50	4	50.0667	52	18	52.3
Taldiapan	Kaztalovski	Zapadno-Kazakhstanskaya	2013	fox	1	rabies	49	43	49.7167	50	14	50.2333
Uralsk		Zapadno-Kazakhstanskaya	2013	fox	1	rabies	51	14	51.2333	51	22	51.3667
Yanaikin	Zelenovski	Zapadno-Kazakhstanskaya	2013	fox	1	rabies			50.7112			51.0838
Akbastau	Zhambylski	Zhambylskaya	2013	fox	1	rabies			43.0367			71.1517
Besagash	Zhambylski	Zhambylskaya	2013	fox	1	rabies	42	48	42.8	71	26	71.4333
Buryl	Baizakski	Zhambylskaya	2013	fox	1	rabies	42	58	42.9667	71	25	71.4167
Dosbol	Sarysuiski	Zhambylskaya	2013	fox	1	rabies	44	3	44.05	70	19	70.3167
Karatau	Talaski	Zhambylskaya	2013	fox	1	rabies	43	10	43.1667	70	28	70.4667
Kolkainar	Zhambylski	Zhambylskaya	2013	fox	1	rabies	43	6	43.1	71	19	71.3167
Mirnyi	Moyinkumski	Zhambylskaya	2013	fox	1	rabies	44	39	44.65	73	51	73.85
Ondyrus	Shuiski	Zhambylskaya	2013	fox	1	rabies			43.6863			73.6379
Ornek	T. Ryskulovski	Zhambylskaya	2013	fox	1	rabies			42.9728			72.1528
Shu	Shuiski	Zhambylskaya	2013	fox	1	rabies	43	35	43.5833	73	35	73.5833
Zhuldyz	Baizakski	Zhambylskaya	2013	fox	1	rabies			42.9247			71.4342
Arikti	Korgalzhinski	Akmolinskaya	2013	horse	1	rabies			50.6345			70.5599
Arikti	Korgalzhinski	Akmolinskaya	2013	horse	1	rabies			50.6345			70.5599
Arikti	Korgalzhinski	Akmolinskaya	2013	horse	1	rabies			50.6345			70.5599
Aitu	Karatalski	Almatinskaya	2013	horse	1	rabies			45.2078			77.9369
Kara-Arna	Zhilioy	Atirauskaya	2013	horse	1	rabies			47.0472			53.9231
Kyzylasker	Lebyzhinski	Pavlodarskaya	2013	horse	1	rabies			51.7538			77.5151
Novopavlovka	Terektinski	Zapadno-Kazakhstanskaya	2013	karsak	1	rabies	51	6	51.1	51	42	51.7
Taraz		Zhambylskaya	2013	rat	1	rabies			42.8969			71.3881
Sagyz	Kyzylkoginski	Atirauskaya	2013	sheep	1	rabies	48	13	48.2167	54	52	54.8667
Tuchikudyk	Isatayski	Atirauskaya	2013	sheep	1	rabies	47	15	47.25	51	4	51.0667
Kazhimuhan	Ordabasinski	Yuzhno-Kazakhstanskaya	2013	sheep	1	rabies	42	36	42.6	69	19	69.3167
Bazarshola	Akzhaikski	Zapadno-Kazakhstanskaya	2013	sheep	1	rabies	49	4	49.0667	51	56	51.9333
Taraz		Zhambylskaya	2013	sheep	1	rabies			42.8969			71.3881
Kumsai	Mugalzharski	Aktubinskaya	2013		1	rabies	49	29	49.4833	58	30	58.5
Mugalzhar	Mugalzharski	Aktubinskaya	2013		1	rabies	48	34	48.5667	58	27	58.45
Usharal	Panfilovski	Almatinskaya	2013			rabies			44.1447			79.9558
Vostochni	Karasuiski	Kostanayskaya	2013		1	rabies			52.1093			65.6875
Ramazan-Karasu		Kostanayskaya	2013		1	rabies			52.1093			65.6875
Baikonys	Kachirskii	Pavlodarskaya	2013			rabies	52	57	52.95	76	25	76.4167
Kabanbai	Urdzharski	Vostohno-Kazahkstanskaya	2013			rabies			47.1551			81.6783
Kabanbai	Urdzharski	Vostohno-Kazahkstanskaya	2013			rabies			47.1551			81.6783
Taraz		Zhambylskaya	2013			rabies			42.8969			71.3881

## Sheet: Вакцинированные 2013
selsky okrug	rayon	oblast	year	species	vaccinated	disease	lat_deg	lat_min	lat_dd	lon_deg	lon_min	lon_dd
Aksu	Aksuiski	Almatinskaya	2013	camel	15	rabies	45	25	45.4167	79	32	79.5333
Kara-Arna	Zhilioy	Atirauskaya	2013	camel	44	rabies			47.0472			53.9231
Kiziloba	Zhanagalinsky	Zapadno-Kazakhstanskaya	2013	camel	4	rabies	49	38	49.6333	50	38	50.6333
Kyzyltal	Moyinkumski	Zhambylskaya	2013	camel	1	rabies			44.2492			73.1884
Miyli	Baiganinski	Aktubinskaya	2013	camel	11	rabies	47	15	47.25	55	33	55.55
Mugalzhar	Mugalzharski	Aktubinskaya	2013	camel	6	rabies	48	34	48.5667	58	27	58.45
Sagyz	Kyzylkoginski	Atirauskaya	2013	camel	22	rabies	48	13	48.2167	54	52	54.8667
Sarga	Beyineuski	Mangistauskaya	2013	camel	73	rabies			45.4664			55.0686
Vostochni	Karasuiski	Kostanayskaya	2013	camel	49	rabies			52.1093			65.6875
Zharkamys	Baiganinski	Aktubinskaya	2013	camel	76	rabies	47	50	47.8333	56	12	56.2
Aitu	Karatalski	Almatinskaya	2013	cat	2	rabies			45.2078			77.9369
Algabas	Akzhaikski	Zapadno-Kazakhstanskaya	2013	cat	70	rabies	51	9	51.15	52	19	52.3167
Arikti	Korgalzhinski	Akmolinskaya	2013	cat	10	rabies			50.6345			70.5599
Arikti	Korgalzhinski	Akmolinskaya	2013	cat	150	rabies			50.6345			70.5599
Arikti	Korgalzhinski	Akmolinskaya	2013	cat	5	rabies			50.6345			70.5599
Baikonys	Kachirskii	Pavlodarskaya	2013	cat	90	rabies	52	57	52.95	76	25	76.4167
Baiseit	Enbekshikazakski	Almatinskaya	2013	cat	10	rabies	43	34	43.5667	78	20	78.3333
Bakti	Borodulihinsky	Vostohno-Kazahkstanskaya	2013	cat	232	rabies			50.8546			80.7673
Basshi	Kerbulakski	Almatinskaya	2013	cat	120	rabies			44.1589			78.7519
Bektau	Shortandinski	Akmolinskaya	2013	cat	10	rabies	51	46	51.7667	71	13	71.2167
Binazar	Moyinkumski	Zhambylskaya	2013	cat	1	rabies			44.0642			73.5731
Enbekshi	Zhelezinski	Pavlodarskaya	2013	cat	50	rabies	53	52	53.8667	75	48	75.8
Kabanbai	Urdzharski	Vostohno-Kazahkstanskaya	2013	cat	1	rabies			47.1551			81.6783
Kamenskoral	Mendykarinski	Kostanayskaya	2013	cat	1	rabies	53	53	53.8833	64	23	64.3833
Karabulak	Urdzharski	Vostohno-Kazahkstanskaya	2013	cat	1	rabies			46.1404			82.1691
Karabulak	Urdzharski	Vostohno-Kazahkstanskaya	2013	cat	2	rabies			46.1416			82.1337
Karabulak	Urzharski	Vostohno-Kazahkstanskaya	2013	cat	14	rabies			46.1399			82.1712
Karagandy	Burlinski	Zapadno-Kazakhstanskaya	2013	cat	1	rabies			50.7179			53.1168
Karamyrza	Karasuyski	Kostanayskaya	2013	cat	8	rabies	52	33	52.55	65	49	65.8167
Karasu	Karasuiski	Kostanayskaya	2013	cat	5	rabies	52	39	52.65	65	29	65.4833
Karaturyk	Enbekshildinski	Almatinskaya	2013	cat	1	rabies			43.5561			78.0021
Kenbidayik	Korgalzhinski	Akmolinskaya	2013	cat	15	rabies			50.7375			70.6106
Kiziloba	Zhanagalinsky	Zapadno-Kazakhstanskaya	2013	cat	25	rabies	49	38	49.6333	50	38	50.6333
Koktal	Urdzharski	Vostohno-Kazahkstanskaya	2013	cat	1	rabies	46	28	46.4667	81	52	81.8667
Koskol	Karatobinski	Zapadno-Kazakhstanskaya	2013	cat	1	rabies	49	48	49.8	53	49	53.8167
Kosoba	Sirimski	Zapadno-Kazakhstanskaya	2013	cat	2	rabies			49.85			52.55
Kosoba	Sirimski	Zapadno-Kazakhstanskaya	2013	cat	3	rabies	50	4	50.0667	52	18	52.3
Kozyrevka	Taranski	Kostanayskaya	2013	cat	4	rabies	52	36	52.6	62	36	62.6
Novocherkaskoe	Astrahanski	Akmolinskaya	2013	cat	3	rabies			51.4275			69.8834
Novodvorovka	Borodulihinsky	Vostohno-Kazahkstanskaya	2013	cat	102	rabies			50.8151			80.9975
Pavlov	Karasuiski	Kostanayskaya	2013	cat	2	rabies	53	0	53	65	58	65.9667
Sagyz	Kyzylkoginski	Atirauskaya	2013	cat	18	rabies	48	13	48.2167	54	52	54.8667
Sarga	Beyineuski	Mangistauskaya	2013	cat	4	rabies			45.4664			55.0686
Sulukol	Karatobinski	Zapadno-Kazakhstanskaya	2013	cat	11	rabies	49	35	49.5833	53	6	53.1
Tuchikudyk	Isatayski	Atirauskaya	2013	cat	3	rabies	47	15	47.25	51	4	51.0667
Usharal	Panfilovski	Almatinskaya	2013	cat	6	rabies			44.1447			79.9558
Vostochni	Karasuiski	Kostanayskaya	2013	cat	9	rabies			52.1093			65.6875
Yanaikin	Zelenovski	Zapadno-Kazakhstanskaya	2013	cat	50	rabies			50.7112			51.0838
Zhem	Zhilioy	Atirauskaya	2013	cat	1	rabies	46	58	46.9667	53	35	53.5833
Zholymbet	Shortandinski	Akmolinskaya	2013	cat	1	rabies	51	44	51.7333	71	42	71.7
Zhyly su	Maktaralski	Yuzhno-Kazakhstanskaya	2013	cat	18	rabies			40.8155			68.1744
Zvezdni	Osakarovski	Karagandinskaya	2013	cat	77	rabies	50	28	50.4667	73	14	73.2333
Aitu	Karatalski	Almatinskaya	2013	cow	11	rabies			45.2078			77.9369
Aksu	Aksuiski	Almatinskaya	2013	cow	94	rabies	45	25	45.4167	79	32	79.5333
Aktobe	Aktobe	Aktubinskaya	2013	cow	24	rabies			50.298			57.1861
Aktobe	Aktobe	Aktubinskaya	2013	cow	40	rabies			50.298			57.1861
Algabas	Akzhaikski	Zapadno-Kazakhstanskaya	2013	cow	1478	rabies	51	9	51.15	52	19	52.3167
Arikti	Korgalzhinski	Akmolinskaya	2013	cow	100	rabies			50.6345			70.5599
Arikti	Korgalzhinski	Akmolinskaya	2013	cow	870	rabies			50.6345			70.5599
Arikti	Korgalzhinski	Akmolinskaya	2013	cow	167	rabies			50.6345			70.5599
Aydarly	Panfilovski	Almatinskaya	2013	cow	394	rabies	44	1	44.0167	79	31	79.5167
Baikonys	Kachirskii	Pavlodarskaya	2013	cow	100	rabies	52	57	52.95	76	25	76.4167
Baiseit	Enbekshikazakski	Almatinskaya	2013	cow	80	rabies	43	34	43.5667	78	20	78.3333
Bakti	Borodulihinsky	Vostohno-Kazahkstanskaya	2013	cow	314	rabies			50.8546			80.7673
Baskol	Beskaragaysky	Vostohno-Kazahkstanskaya	2013	cow	2650	rabies			51.1901			79.3046
Basshi	Kerbulakski	Almatinskaya	2013	cow	500	rabies			44.1589			78.7519
Bektau	Shortandinski	Akmolinskaya	2013	cow	50	rabies	51	46	51.7667	71	13	71.2167
Berezov	Borlyiski	Zapadno-Kazakhstanskaya	2013	cow	900	rabies			51.2104			53.3418
Binazar	Moyinkumski	Zhambylskaya	2013	cow	70	rabies			44.0642			73.5731
Bozkol	Karabalikski	Kostanayskaya	2013	cow	61	rabies	53	43	53.7167	61	16	61.2667
Druzhba	G.Musrepova	Severo - Kazahstanskaya	2013	cow	205	rabies	52	35	52.5833	66	29	66.4833
Enbekshi	Zhelezinski	Pavlodarskaya	2013	cow	185	rabies	53	52	53.8667	75	48	75.8
Ernazar	Beskaragaysky	Vostohno-Kazahkstanskaya	2013	cow	430	rabies			50.8858			79.4828
Ernazar	Beskaragaysky	Vostohno-Kazahkstanskaya	2013	cow	445	rabies			50.8858			79.4828
Kabanbai	Urdzharski	Vostohno-Kazahkstanskaya	2013	cow	41	rabies			47.1551			81.6783
Kabanbai	Urzharski	Vostohno-Kazahkstanskaya	2013	cow	85	rabies			47.1551			81.6783
Kamenskoral	Mendykarinski	Kostanayskaya	2013	cow	9	rabies	53	53	53.8833	64	23	64.3833
Kapal	Aksuiski	Almatinskaya	2013	cow	32	rabies	45	8	45.1333	79	3	79.05
Kara-Arna	Zhilioy	Atirauskaya	2013	cow	187	rabies			47.0472			53.9231
Karabulak	Urdzharski	Vostohno-Kazahkstanskaya	2013	cow	54	rabies			46.1404			82.1691
Karabulak	Urdzharski	Vostohno-Kazahkstanskaya	2013	cow	68	rabies			46.1416			82.1337
Karabulak	Urzharski	Vostohno-Kazahkstanskaya	2013	cow	170	rabies			46.1399			82.1712
Karagandy	Burlinski	Zapadno-Kazakhstanskaya	2013	cow	10	rabies			50.7179			53.1168
Karakoz	Aksuiski	Almatinskaya	2013	cow	89	rabies	45	38	45.6333	79	44	79.7333
Karamyrza	Karasuyski	Kostanayskaya	2013	cow	8	rabies	52	33	52.55	65	49	65.8167
Karaozen	Kaztalovski	Zapadno-Kazakhstanskaya	2013	cow	127	rabies	49	39	49.65	49	30	49.5
Karatobe	Tolebiyski	Yuzhno-Kazakhstanskaya	2013	cow	75	rabies	42	17	42.2833	70	14	70.2333
Karaturyk	Enbekshildinski	Almatinskaya	2013	cow	120	rabies			43.5561			78.0021
Karauylkeldi	Baiganinski	Aktubinskaya	2013	cow	483	rabies	48	41	48.6833	55	52	55.8667
Karauyltobe	Akzhaikski	Zapadno-Kazakhstanskaya	2013	cow	3	rabies	49	37	49.6167	51	36	51.6
Kazhimuhan	Ordabasinski	Yuzhno-Kazakhstanskaya	2013	cow	200	rabies	42	36	42.6	69	19	69.3167
Kazhimuhan	Ordabasinski	Yuzhno-Kazakhstanskaya	2013	cow	110	rabies	42	36	42.6	69	19	69.3167
Kenbidayik	Korgalzhinski	Akmolinskaya	2013	cow	968	rabies			50.7375			70.6106
Kiziloba	Zhanagalinsky	Zapadno-Kazakhstanskaya	2013	cow	2547	rabies	49	38	49.6333	50	38	50.6333
Koktal	Urdzharski	Vostohno-Kazahkstanskaya	2013	cow	35	rabies	46	28	46.4667	81	52	81.8667
Koktuma	Alakolski	Almatinskaya	2013	cow	12	rabies			45.8718			81.6428
Komsomol	Aitekebiyski	Aktubinskaya	2013	cow	90	rabies			50.4332			60.5077
Koptogai	Uiylski	Aktubinskaya	2013	cow	65	rabies	48	54	48.9	54	24	54.4
Koptogai	Uiylski	Aktubinskaya	2013	cow	5	rabies	48	54	48.9	54	24	54.4
Koram	Enbekshikazakski	Almatinskaya	2013	cow	35	rabies			43.5411			78.1689
Koskol	Karatobinski	Zapadno-Kazakhstanskaya	2013	cow	11	rabies	49	48	49.8	53	49	53.8167
Kosoba	Sirimski	Zapadno-Kazakhstanskaya	2013	cow	141	rabies			49.85			52.55
Kosoba	Sirimski	Zapadno-Kazakhstanskaya	2013	cow	179	rabies	50	4	50.0667	52	18	52.3
Kozyrevka	Taranski	Kostanayskaya	2013	cow	2	rabies	52	36	52.6	62	36	62.6
Kulsary	Zhilioy	Atirauskaya	2013	cow	6	rabies	46	59	46.9833	54	1	54.0167
Kumsai	Mugalzharski	Aktubinskaya	2013	cow	1039	rabies	49	29	49.4833	58	30	58.5
Kyigan	Kurchimski	Vostohno-Kazahkstanskaya	2013	cow	559	rabies			48.736			83.4995
Kyzylasker	Lebyzhinski	Pavlodarskaya	2013	cow	86	rabies			51.7538			77.5151
Kyzyltal	Moyinkumski	Zhambylskaya	2013	cow	170	rabies			44.2492			73.1884
Lebyzhi	Lebyzhinski	Pavlodarskaya	2013	cow	234	rabies			51.4708			77.7783
Malay Vladimirovka	Beskaragaysky	Vostohno-Kazahkstanskaya	2013	cow	81	rabies			50.9537			79.4037
Miyli	Baiganinski	Aktubinskaya	2013	cow	23	rabies	47	15	47.25	55	33	55.55
Mugalzhar	Mugalzharski	Aktubinskaya	2013	cow	160	rabies	48	34	48.5667	58	27	58.45
Nekrasov	Denisovski	Kostanayskaya	2013	cow	172	rabies	52	25	52.4167	61	45	61.75
Novocherkaskoe	Astrahanski	Akmolinskaya	2013	cow	30	rabies			51.4275			69.8834
Novodvorovka	Borodulihinsky	Vostohno-Kazahkstanskaya	2013	cow	570	rabies			50.8151			80.9975
Novopavlovka	Terektinski	Zapadno-Kazakhstanskaya	2013	cow	11	rabies	51	6	51.1	51	42	51.7
Ondyrus	Shuiski	Zhambylskaya	2013	cow	2	rabies			43.6863			73.6379
Pavlov	Karasuiski	Kostanayskaya	2013	cow	10	rabies	53	0	53	65	58	65.9667
Pokrov	Denisovski	Kostanayskaya	2013	cow	2600	rabies	52	16	52.2667	62	17	62.2833
Sagyz	Kyzylkoginski	Atirauskaya	2013	cow	171	rabies	48	13	48.2167	54	52	54.8667
Sarga	Beyineuski	Mangistauskaya	2013	cow	13	rabies			45.4664			55.0686
Sarybastau	Kerbulakski	Almatinskaya	2013	cow	88	rabies			44.1967			77.8828
Saryolen	Kurchimski	Vostohno-Kazahkstanskaya	2013	cow	33	rabies			48.5592			83.9013
Semei		Vostohno-Kazahkstanskaya	2013	cow	210	rabies	50	24	50.4	80	13	80.2167
Semiyr	Beskaragaysky	Vostohno-Kazahkstanskaya	2013	cow	136	rabies			50.8988			78.3152
Sulukol	Karatobinski	Zapadno-Kazakhstanskaya	2013	cow	414	rabies	49	35	49.5833	53	6	53.1
Sverdlovka	Altinsarinski	Kostanayskaya	2013	cow	1779	rabies	53	7	53.1167	64	39	64.65
Taldikuduk	Kaztalovski	Zapadno-Kazakhstanskaya	2013	cow	12	rabies	50	7	50.1167	49	33	49.55
Tuchikudyk	Isatayski	Atirauskaya	2013	cow	43	rabies	47	15	47.25	51	4	51.0667
Usharal	Panfilovski	Almatinskaya	2013	cow	399	rabies			44.1447			79.9558
Usharal	Panfilovski	Almatinskaya	2013	cow	90	rabies			44.1447			79.9558
Vostochni	Karasuiski	Kostanayskaya	2013	cow	35	rabies			52.1093			65.6875
Yanaikin	Zelenovski	Zapadno-Kazakhstanskaya	2013	cow	800	rabies			50.7112			51.0838
Zharkamys	Baiganinski	Aktubinskaya	2013	cow	1732	rabies	47	50	47.8333	56	12	56.2
Zhem	Zhilioy	Atirauskaya	2013	cow	18	rabies	46	58	46.9667	53	35	53.5833
Zholymbet	Shortandinski	Akmolinskaya	2013	cow	97	rabies	51	44	51.7333	71	42	71.7
Zhyly su	Maktaralski	Yuzhno-Kazakhstanskaya	2013	cow	82	rabies			40.8155			68.1744
Zvezdni	Osakarovski	Karagandinskaya	2013	cow	367	rabies	50	28	50.4667	73	14	73.2333
Aitu	Karatalski	Almatinskaya	2013	dog	5	rabies			45.2078			77.9369
Aksu	Aksuiski	Almatinskaya	2013	dog	2	rabies	45	25	45.4167	79	32	79.5333
Algabas	Akzhaikski	Zapadno-Kazakhstanskaya	2013	dog	69	rabies	51	9	51.15	52	19	52.3167
Arikti	Korgalzhinski	Akmolinskaya	2013	dog	30	rabies			50.6345			70.5599
Arikti	Korgalzhinski	Akmolinskaya	2013	dog	100	rabies			50.6345			70.5599
Arikti	Korgalzhinski	Akmolinskaya	2013	dog	5	rabies			50.6345			70.5599
Aydarly	Panfilovski	Almatinskaya	2013	dog	8	rabies	44	1	44.0167	79	31	79.5167
Baikonys	Kachirskii	Pavlodarskaya	2013	dog	80	rabies	52	57	52.95	76	25	76.4167
Baiseit	Enbekshikazakski	Almatinskaya	2013	dog	6	rabies	43	34	43.5667	78	20	78.3333
Bakti	Borodulihinsky	Vostohno-Kazahkstanskaya	2013	dog	220	rabies			50.8546			80.7673
Baskol	Beskaragaysky	Vostohno-Kazahkstanskaya	2013	dog	120	rabies			51.1901			79.3046
Basshi	Kerbulakski	Almatinskaya	2013	dog	200	rabies			44.1589			78.7519
Bektau	Shortandinski	Akmolinskaya	2013	dog	15	rabies	51	46	51.7667	71	13	71.2167
Berezov	Borlyiski	Zapadno-Kazakhstanskaya	2013	dog	20	rabies			51.2104			53.3418
Binazar	Moyinkumski	Zhambylskaya	2013	dog	7	rabies			44.0642			73.5731
Druzhba	G.Musrepova	Severo - Kazahstanskaya	2013	dog	10	rabies	52	35	52.5833	66	29	66.4833
Enbekshi	Zhelezinski	Pavlodarskaya	2013	dog	15	rabies	53	52	53.8667	75	48	75.8
Kabanbai	Urdzharski	Vostohno-Kazahkstanskaya	2013	dog	5	rabies			47.1551			81.6783
Kabanbai	Urzharski	Vostohno-Kazahkstanskaya	2013	dog	3	rabies			47.1551			81.6783
Kara-Arna	Zhilioy	Atirauskaya	2013	dog	2	rabies			47.0472			53.9231
Karabulak	Urdzharski	Vostohno-Kazahkstanskaya	2013	dog	2	rabies			46.1404			82.1691
Karabulak	Urdzharski	Vostohno-Kazahkstanskaya	2013	dog	11	rabies			46.1416			82.1337
Karabulak	Urzharski	Vostohno-Kazahkstanskaya	2013	dog	30	rabies			46.1399			82.1712
Karagandy	Burlinski	Zapadno-Kazakhstanskaya	2013	dog	1	rabies			50.7179			53.1168
Karakoz	Aksuiski	Almatinskaya	2013	dog	1	rabies	45	38	45.6333	79	44	79.7333
Karamyrza	Karasuyski	Kostanayskaya	2013	dog	9	rabies	52	33	52.55	65	49	65.8167
Karaozen	Kaztalovski	Zapadno-Kazakhstanskaya	2013	dog	2	rabies	49	39	49.65	49	30	49.5
Karasu	Karasuiski	Kostanayskaya	2013	dog	5	rabies	52	39	52.65	65	29	65.4833
Karatobe	Tolebiyski	Yuzhno-Kazakhstanskaya	2013	dog	14	rabies	42	17	42.2833	70	14	70.2333
Karaturyk	Enbekshildinski	Almatinskaya	2013	dog	4	rabies			43.5561			78.0021
Karauylkeldi	Baiganinski	Aktubinskaya	2013	dog	42	rabies	48	41	48.6833	55	52	55.8667
Kazhimuhan	Ordabasinski	Yuzhno-Kazakhstanskaya	2013	dog	170	rabies	42	36	42.6	69	19	69.3167
Kazhimuhan	Ordabasinski	Yuzhno-Kazakhstanskaya	2013	dog	65	rabies	42	36	42.6	69	19	69.3167
Kenbidayik	Korgalzhinski	Akmolinskaya	2013	dog	7	rabies			50.7375			70.6106
Kiziloba	Zhanagalinsky	Zapadno-Kazakhstanskaya	2013	dog	30	rabies	49	38	49.6333	50	38	50.6333
Koktal	Urdzharski	Vostohno-Kazahkstanskaya	2013	dog	4	rabies	46	28	46.4667	81	52	81.8667
Koktuma	Alakolski	Almatinskaya	2013	dog	2	rabies			45.8718			81.6428
Komsomol	Aitekebiyski	Aktubinskaya	2013	dog	40	rabies			50.4332			60.5077
Koptogai	Uiylski	Aktubinskaya	2013	dog	2	rabies	48	54	48.9	54	24	54.4
Koptogai	Uiylski	Aktubinskaya	2013	dog	1	rabies	48	54	48.9	54	24	54.4
Koram	Enbekshikazakski	Almatinskaya	2013	dog	3	rabies			43.5411			78.1689
Koskol	Karatobinski	Zapadno-Kazakhstanskaya	2013	dog	2	rabies	49	48	49.8	53	49	53.8167
Kosoba	Sirimski	Zapadno-Kazakhstanskaya	2013	dog	3	rabies			49.85			52.55
Kosoba	Sirimski	Zapadno-Kazakhstanskaya	2013	dog	6	rabies	50	4	50.0667	52	18	52.3
Kozyrevka	Taranski	Kostanayskaya	2013	dog	4	rabies	52	36	52.6	62	36	62.6
Kulsary	Zhilioy	Atirauskaya	2013	dog	10	rabies	46	59	46.9833	54	1	54.0167
Kyigan	Kurchimski	Vostohno-Kazahkstanskaya	2013	dog	62	rabies			48.736			83.4995
Kyzylasker	Lebyzhinski	Pavlodarskaya	2013	dog	70	rabies			51.7538			77.5151
Kyzyltal	Moyinkumski	Zhambylskaya	2013	dog	2	rabies			44.2492			73.1884
Lebyzhi	Lebyzhinski	Pavlodarskaya	2013	dog	8	rabies			51.4708			77.7783
Malay Vladimirovka	Beskaragaysky	Vostohno-Kazahkstanskaya	2013	dog	3	rabies			50.9537			79.4037
Novocherkaskoe	Astrahanski	Akmolinskaya	2013	dog	4	rabies			51.4275			69.8834
Novodvorovka	Borodulihinsky	Vostohno-Kazahkstanskaya	2013	dog	111	rabies			50.8151			80.9975
Pavlov	Karasuiski	Kostanayskaya	2013	dog	5	rabies	53	0	53	65	58	65.9667
Sagyz	Kyzylkoginski	Atirauskaya	2013	dog	21	rabies	48	13	48.2167	54	52	54.8667
Sarga	Beyineuski	Mangistauskaya	2013	dog	8	rabies			45.4664			55.0686
Sarybastau	Kerbulakski	Almatinskaya	2013	dog	5	rabies			44.1967			77.8828
Sulukol	Karatobinski	Zapadno-Kazakhstanskaya	2013	dog	16	rabies	49	35	49.5833	53	6	53.1
Tuchikudyk	Isatayski	Atirauskaya	2013	dog	2	rabies	47	15	47.25	51	4	51.0667
Usharal	Panfilovski	Almatinskaya	2013	dog	38	rabies			44.1447			79.9558
Vostochni	Karasuiski	Kostanayskaya	2013	dog	10	rabies			52.1093			65.6875
Vostochni	Karasuiski	Kostanayskaya	2013	dog	1	rabies			52.1093			65.6875
Yanaikin	Zelenovski	Zapadno-Kazakhstanskaya	2013	dog	100	rabies			50.7112			51.0838
Zharkamys	Baiganinski	Aktubinskaya	2013	dog	191	rabies	47	50	47.8333	56	12	56.2
Zholymbet	Shortandinski	Akmolinskaya	2013	dog	1	rabies	51	44	51.7333	71	42	71.7
Zhyly su	Maktaralski	Yuzhno-Kazakhstanskaya	2013	dog	26	rabies			40.8155			68.1744
Zvezdni	Osakarovski	Karagandinskaya	2013	dog	96	rabies	50	28	50.4667	73	14	73.2333
Aitu	Karatalski	Almatinskaya	2013	horse	66	rabies			45.2078			77.9369
Aksu	Aksuiski	Almatinskaya	2013	horse	12	rabies	45	25	45.4167	79	32	79.5333
Algabas	Akzhaikski	Zapadno-Kazakhstanskaya	2013	horse	6	rabies	51	9	51.15	52	19	52.3167
Arikti	Korgalzhinski	Akmolinskaya	2013	horse	260	rabies			50.6345			70.5599
Arikti	Korgalzhinski	Akmolinskaya	2013	horse	450	rabies			50.6345			70.5599
Arikti	Korgalzhinski	Akmolinskaya	2013	horse	54	rabies			50.6345			70.5599
Aydarly	Panfilovski	Almatinskaya	2013	horse	133	rabies	44	1	44.0167	79	31	79.5167
Baikonys	Kachirskii	Pavlodarskaya	2013	horse	200	rabies	52	57	52.95	76	25	76.4167
Baiseit	Enbekshikazakski	Almatinskaya	2013	horse	37	rabies	43	34	43.5667	78	20	78.3333
Bakti	Borodulihinsky	Vostohno-Kazahkstanskaya	2013	horse	65	rabies			50.8546			80.7673
Baskol	Beskaragaysky	Vostohno-Kazahkstanskaya	2013	horse	900	rabies			51.1901			79.3046
Basshi	Kerbulakski	Almatinskaya	2013	horse	240	rabies			44.1589			78.7519
Bektau	Shortandinski	Akmolinskaya	2013	horse	10	rabies	51	46	51.7667	71	13	71.2167
Berezov	Borlyiski	Zapadno-Kazakhstanskaya	2013	horse	300	rabies			51.2104			53.3418
Binazar	Moyinkumski	Zhambylskaya	2013	horse	40	rabies			44.0642			73.5731
Druzhba	G.Musrepova	Severo - Kazahstanskaya	2013	horse	168	rabies	52	35	52.5833	66	29	66.4833
Ernazar	Beskaragaysky	Vostohno-Kazahkstanskaya	2013	horse	49	rabies			50.8858			79.4828
Ernazar	Beskaragaysky	Vostohno-Kazahkstanskaya	2013	horse	60	rabies			50.8858			79.4828
Kabanbai	Urdzharski	Vostohno-Kazahkstanskaya	2013	horse	1	rabies			47.1551			81.6783
Kabanbai	Urzharski	Vostohno-Kazahkstanskaya	2013	horse	30	rabies			47.1551			81.6783
Kapal	Aksuiski	Almatinskaya	2013	horse	11	rabies	45	8	45.1333	79	3	79.05
Kara-Arna	Zhilioy	Atirauskaya	2013	horse	4	rabies			47.0472			53.9231
Karabulak	Urdzharski	Vostohno-Kazahkstanskaya	2013	horse	16	rabies			46.1404			82.1691
Karabulak	Urdzharski	Vostohno-Kazahkstanskaya	2013	horse	29	rabies			46.1416			82.1337
Karabulak	Urzharski	Vostohno-Kazahkstanskaya	2013	horse	10	rabies			46.1399			82.1712
Karakoz	Aksuiski	Almatinskaya	2013	horse	25	rabies	45	38	45.6333	79	44	79.7333
Karaozen	Kaztalovski	Zapadno-Kazakhstanskaya	2013	horse	28	rabies	49	39	49.65	49	30	49.5
Karatobe	Tolebiyski	Yuzhno-Kazakhstanskaya	2013	horse	35	rabies	42	17	42.2833	70	14	70.2333
Karaturyk	Enbekshildinski	Almatinskaya	2013	horse	100	rabies			43.5561			78.0021
Karauyltobe	Akzhaikski	Zapadno-Kazakhstanskaya	2013	horse	5	rabies	49	37	49.6167	51	36	51.6
Kazhimuhan	Ordabasinski	Yuzhno-Kazakhstanskaya	2013	horse	30	rabies	42	36	42.6	69	19	69.3167
Kazhimuhan	Ordabasinski	Yuzhno-Kazakhstanskaya	2013	horse	25	rabies	42	36	42.6	69	19	69.3167
Kenbidayik	Korgalzhinski	Akmolinskaya	2013	horse	270	rabies			50.7375			70.6106
Kiziloba	Zhanagalinsky	Zapadno-Kazakhstanskaya	2013	horse	399	rabies	49	38	49.6333	50	38	50.6333
Koktal	Urdzharski	Vostohno-Kazahkstanskaya	2013	horse	7	rabies	46	28	46.4667	81	52	81.8667
Koktuma	Alakolski	Almatinskaya	2013	horse	3	rabies			45.8718			81.6428
Koptogai	Uiylski	Aktubinskaya	2013	horse	9	rabies	48	54	48.9	54	24	54.4
Koram	Enbekshikazakski	Almatinskaya	2013	horse	20	rabies			43.5411			78.1689
Kosoba	Sirimski	Zapadno-Kazakhstanskaya	2013	horse	129	rabies			49.85			52.55
Kosoba	Sirimski	Zapadno-Kazakhstanskaya	2013	horse	18	rabies	50	4	50.0667	52	18	52.3
Kumsai	Mugalzharski	Aktubinskaya	2013	horse	401	rabies	49	29	49.4833	58	30	58.5
Kyigan	Kurchimski	Vostohno-Kazahkstanskaya	2013	horse	362	rabies			48.736			83.4995
Kyzylasker	Lebyzhinski	Pavlodarskaya	2013	horse	20	rabies			51.7538			77.5151
Kyzyltal	Moyinkumski	Zhambylskaya	2013	horse	20	rabies			44.2492			73.1884
Lebyzhi	Lebyzhinski	Pavlodarskaya	2013	horse	113	rabies			51.4708			77.7783
Malay Vladimirovka	Beskaragaysky	Vostohno-Kazahkstanskaya	2013	horse	7	rabies			50.9537			79.4037
Miyli	Baiganinski	Aktubinskaya	2013	horse	31	rabies	47	15	47.25	55	33	55.55
Mugalzhar	Mugalzharski	Aktubinskaya	2013	horse	20	rabies	48	34	48.5667	58	27	58.45
Novocherkaskoe	Astrahanski	Akmolinskaya	2013	horse	3	rabies			51.4275			69.8834
Novodvorovka	Borodulihinsky	Vostohno-Kazahkstanskaya	2013	horse	154	rabies			50.8151			80.9975
Novopavlovka	Terektinski	Zapadno-Kazakhstanskaya	2013	horse	2	rabies	51	6	51.1	51	42	51.7
Ornek	T. Ryskulovski	Zhambylskaya	2013	horse	1	rabies			42.9728			72.1528
Sagyz	Kyzylkoginski	Atirauskaya	2013	horse	216	rabies	48	13	48.2167	54	52	54.8667
Sarga	Beyineuski	Mangistauskaya	2013	horse	11	rabies			45.4664			55.0686
Sarybastau	Kerbulakski	Almatinskaya	2013	horse	260	rabies			44.1967			77.8828
Saryolen	Kurchimski	Vostohno-Kazahkstanskaya	2013	horse	15	rabies			48.5592			83.9013
Semei		Vostohno-Kazahkstanskaya	2013	horse	55	rabies	50	24	50.4	80	13	80.2167
Semiyr	Beskaragaysky	Vostohno-Kazahkstanskaya	2013	horse	19	rabies			50.8988			78.3152
Sulukol	Karatobinski	Zapadno-Kazakhstanskaya	2013	horse	137	rabies	49	35	49.5833	53	6	53.1
Sverdlovka	Altinsarinski	Kostanayskaya	2013	horse	22	rabies	53	7	53.1167	64	39	64.65
Tuchikudyk	Isatayski	Atirauskaya	2013	horse	28	rabies	47	15	47.25	51	4	51.0667
Usharal	Panfilovski	Almatinskaya	2013	horse	27	rabies			44.1447			79.9558
Vostochni	Karasuiski	Kostanayskaya	2013	horse	60	rabies			52.1093			65.6875
Zholymbet	Shortandinski	Akmolinskaya	2013	horse	1	rabies	51	44	51.7333	71	42	71.7
Zvezdni	Osakarovski	Karagandinskaya	2013	horse	244	rabies	50	28	50.4667	73	14	73.2333
Baiseit	Enbekshikazakski	Almatinskaya	2013	pig	2000	rabies	43	34	43.5667	78	20	78.3333
Bakti	Borodulihinsky	Vostohno-Kazahkstanskaya	2013	pig	42	rabies			50.8546			80.7673
Druzhba	G.Musrepova	Severo - Kazahstanskaya	2013	pig	50	rabies	52	35	52.5833	66	29	66.4833
Karamyrza	Karasuyski	Kostanayskaya	2013	pig	26	rabies	52	33	52.55	65	49	65.8167
Novodvorovka	Borodulihinsky	Vostohno-Kazahkstanskaya	2013	pig	130	rabies			50.8151			80.9975
Pavlov	Karasuiski	Kostanayskaya	2013	pig	23	rabies	53	0	53	65	58	65.9667
Vostochni	Karasuiski	Kostanayskaya	2013	pig	46	rabies			52.1093			65.6875
Zvezdni	Osakarovski	Karagandinskaya	2013	pig	1172	rabies	50	28	50.4667	73	14	73.2333
Aksu	Burlinski	Zapadno-Kazakhstanskaya	2013	sheep	60	rabies	50	56	50.9333	53	4	53.0667
Aktobe	Aktobe	Aktubinskaya	2013	sheep	16	rabies			50.298			57.1861
Algabas	Akzhaikski	Zapadno-Kazakhstanskaya	2013	sheep	3278	rabies	51	9	51.15	52	19	52.3167
Arikti	Korgalzhinski	Akmolinskaya	2013	sheep	450	rabies			50.6345			70.5599
Arikti	Korgalzhinski	Akmolinskaya	2013	sheep	1500	rabies			50.6345			70.5599
Arikti	Korgalzhinski	Akmolinskaya	2013	sheep	229	rabies			50.6345			70.5599
Aydarly	Panfilovski	Almatinskaya	2013	sheep	1487	rabies	44	1	44.0167	79	31	79.5167
Baikonys	Kachirskii	Pavlodarskaya	2013	sheep	100	rabies	52	57	52.95	76	25	76.4167
Bakti	Borodulihinsky	Vostohno-Kazahkstanskaya	2013	sheep	523	rabies			50.8546			80.7673
Baskol	Beskaragaysky	Vostohno-Kazahkstanskaya	2013	sheep	3440	rabies			51.1901			79.3046
Basshi	Kerbulakski	Almatinskaya	2013	sheep	1440	rabies			44.1589			78.7519
Bektau	Shortandinski	Akmolinskaya	2013	sheep	200	rabies	51	46	51.7667	71	13	71.2167
Berezov	Borlyiski	Zapadno-Kazakhstanskaya	2013	sheep	1000	rabies			51.2104			53.3418
Besagash	Zhambylski	Zhambylskaya	2013	sheep	29	rabies	42	48	42.8	71	26	71.4333
Binazar	Moyinkumski	Zhambylskaya	2013	sheep	1303	rabies			44.0642			73.5731
Enbekshi	Zhelezinski	Pavlodarskaya	2013	sheep	500	rabies	53	52	53.8667	75	48	75.8
Ernazar	Beskaragaysky	Vostohno-Kazahkstanskaya	2013	sheep	1150	rabies			50.8858			79.4828
Ernazar	Beskaragaysky	Vostohno-Kazahkstanskaya	2013	sheep	664	rabies			50.8858			79.4828
Kabanbai	Urdzharski	Vostohno-Kazahkstanskaya	2013	sheep	77	rabies			47.1551			81.6783
Kabanbai	Urzharski	Vostohno-Kazahkstanskaya	2013	sheep	650	rabies			47.1551			81.6783
Kamenskoral	Mendykarinski	Kostanayskaya	2013	sheep	5	rabies	53	53	53.8833	64	23	64.3833
Kapal	Aksuiski	Almatinskaya	2013	sheep	94	rabies	45	8	45.1333	79	3	79.05
Kara-Arna	Zhilioy	Atirauskaya	2013	sheep	840	rabies			47.0472			53.9231
Karabulak	Urdzharski	Vostohno-Kazahkstanskaya	2013	sheep	340	rabies			46.1404			82.1691
Karabulak	Urdzharski	Vostohno-Kazahkstanskaya	2013	sheep	411	rabies			46.1416			82.1337
Karabulak	Urzharski	Vostohno-Kazahkstanskaya	2013	sheep	200	rabies			46.1399			82.1712
Karagandy	Burlinski	Zapadno-Kazakhstanskaya	2013	sheep	24	rabies			50.7179			53.1168
Karakoz	Aksuiski	Almatinskaya	2013	sheep	28	rabies	45	38	45.6333	79	44	79.7333
Karatobe	Tolebiyski	Yuzhno-Kazakhstanskaya	2013	sheep	125	rabies	42	17	42.2833	70	14	70.2333
Karaturyk	Enbekshildinski	Almatinskaya	2013	sheep	1200	rabies			43.5561			78.0021
Karauylkeldi	Baiganinski	Aktubinskaya	2013	sheep	1000	rabies	48	41	48.6833	55	52	55.8667
Karauyltobe	Akzhaikski	Zapadno-Kazakhstanskaya	2013	sheep	16	rabies	49	37	49.6167	51	36	51.6
Kazhimuhan	Ordabasinski	Yuzhno-Kazakhstanskaya	2013	sheep	600	rabies	42	36	42.6	69	19	69.3167
Kazhimuhan	Ordabasinski	Yuzhno-Kazakhstanskaya	2013	sheep	665	rabies	42	36	42.6	69	19	69.3167
Kenbidayik	Korgalzhinski	Akmolinskaya	2013	sheep	40	rabies			50.7375			70.6106
Kiziloba	Zhanagalinsky	Zapadno-Kazakhstanskaya	2013	sheep	8305	rabies	49	38	49.6333	50	38	50.6333
Koktal	Urdzharski	Vostohno-Kazahkstanskaya	2013	sheep	62	rabies	46	28	46.4667	81	52	81.8667
Koktuma	Alakolski	Almatinskaya	2013	sheep	300	rabies			45.8718			81.6428
Komsomol	Aitekebiyski	Aktubinskaya	2013	sheep	170	rabies			50.4332			60.5077
Koptogai	Uiylski	Aktubinskaya	2013	sheep	1200	rabies	48	54	48.9	54	24	54.4
Koptogai	Uiylski	Aktubinskaya	2013	sheep	12	rabies	48	54	48.9	54	24	54.4
Koram	Enbekshikazakski	Almatinskaya	2013	sheep	390	rabies			43.5411			78.1689
Koskol	Karatobinski	Zapadno-Kazakhstanskaya	2013	sheep	14	rabies	49	48	49.8	53	49	53.8167
Kosoba	Sirimski	Zapadno-Kazakhstanskaya	2013	sheep	870	rabies			49.85			52.55
Kosoba	Sirimski	Zapadno-Kazakhstanskaya	2013	sheep	36	rabies	50	4	50.0667	52	18	52.3
Kulsary	Zhilioy	Atirauskaya	2013	sheep	31	rabies	46	59	46.9833	54	1	54.0167
Kumsai	Mugalzharski	Aktubinskaya	2013	sheep	1562	rabies	49	29	49.4833	58	30	58.5
Kyigan	Kurchimski	Vostohno-Kazahkstanskaya	2013	sheep	1385	rabies			48.736			83.4995
Kyzylasker	Lebyzhinski	Pavlodarskaya	2013	sheep	524	rabies			51.7538			77.5151
Kyzyltal	Moyinkumski	Zhambylskaya	2013	sheep	1300	rabies			44.2492			73.1884
Lebyzhi	Lebyzhinski	Pavlodarskaya	2013	sheep	345	rabies			51.4708			77.7783
Malay Vladimirovka	Beskaragaysky	Vostohno-Kazahkstanskaya	2013	sheep	22	rabies			50.9537			79.4037
Miyli	Baiganinski	Aktubinskaya	2013	sheep	120	rabies	47	15	47.25	55	33	55.55
Mugalzhar	Mugalzharski	Aktubinskaya	2013	sheep	560	rabies	48	34	48.5667	58	27	58.45
Novodvorovka	Borodulihinsky	Vostohno-Kazahkstanskaya	2013	sheep	552	rabies			50.8151			80.9975
Novopavlovka	Terektinski	Zapadno-Kazakhstanskaya	2013	sheep	23	rabies	51	6	51.1	51	42	51.7
Ondyrus	Shuiski	Zhambylskaya	2013	sheep	85	rabies			43.6863			73.6379
Ornek	T. Ryskulovski	Zhambylskaya	2013	sheep	400	rabies			42.9728			72.1528
Pokrov	Denisovski	Kostanayskaya	2013	sheep	210	rabies	52	16	52.2667	62	17	62.2833
Sagyz	Kyzylkoginski	Atirauskaya	2013	sheep	817	rabies	48	13	48.2167	54	52	54.8667
Sarga	Beyineuski	Mangistauskaya	2013	sheep	558	rabies			45.4664			55.0686
Sarybastau	Kerbulakski	Almatinskaya	2013	sheep	886	rabies			44.1967			77.8828
Saryolen	Kurchimski	Vostohno-Kazahkstanskaya	2013	sheep	2500	rabies			48.5592			83.9013
Semei		Vostohno-Kazahkstanskaya	2013	sheep	611	rabies	50	24	50.4	80	13	80.2167
Semiyr	Beskaragaysky	Vostohno-Kazahkstanskaya	2013	sheep	45	rabies			50.8988			78.3152
Sulukol	Karatobinski	Zapadno-Kazakhstanskaya	2013	sheep	975	rabies	49	35	49.5833	53	6	53.1
Tuchikudyk	Isatayski	Atirauskaya	2013	sheep	73	rabies	47	15	47.25	51	4	51.0667
Usharal	Panfilovski	Almatinskaya	2013	sheep	365	rabies			44.1447			79.9558
Usharal	Panfilovski	Almatinskaya	2013	sheep	310	rabies			44.1447			79.9558
Yanaikin	Zelenovski	Zapadno-Kazakhstanskaya	2013	sheep	1000	rabies			50.7112			51.0838
Zharkamys	Baiganinski	Aktubinskaya	2013	sheep	501	rabies	47	50	47.8333	56	12	56.2
Zhem	Zhilioy	Atirauskaya	2013	sheep	50	rabies	46	58	46.9667	53	35	53.5833
Zholymbet	Shortandinski	Akmolinskaya	2013	sheep	209	rabies	51	44	51.7333	71	42	71.7
Zhyly su	Maktaralski	Yuzhno-Kazakhstanskaya	2013	sheep	134	rabies			40.8155			68.1744
Zvezdni	Osakarovski	Karagandinskaya	2013	sheep	516	rabies	50	28	50.4667	73	14	73.2333
Abai	Egindikolski	Akmolinskaya	2013			rabies	50	43	50.7167	69	31	69.5167
Akbastau	Zhambylski	Zhambylskaya	2013			rabies			43.0367			71.1517
Aksuat	Teriktinski	Zapadno-Kazakhstanskaya	2013			rabies	51	13	51.2167	51	37	51.6167
Aktobe	Aktobe	Aktubinskaya	2013			rabies			50.298			57.1861
Alatau	Tolebiyski	Yuzhno-Kazakhstanskaya	2013			rabies	42	8	42.1333	70	1	70.0167
Balykshi	Kurchimski	Vostohno-Kazahkstanskaya	2013			rabies			50.5762			80.9386
Bazarshola	Akzhaikski	Zapadno-Kazakhstanskaya	2013			rabies	49	4	49.0667	51	56	51.9333
Berezov	Borlyski	Zapadno-Kazakhstanskaya	2013			rabies			51.2091			53.3427
Beyneu	Beyineuski	Mangistauskaya	2013			rabies	45	19	45.3167	55	12	55.2
Buryl	Baizakski	Zhambylskaya	2013			rabies	42	58	42.9667	71	25	71.4167
Dardamty	Uigurski	Almatinskaya	2013			rabies			43.4775			80.0689
Dosbol	Sarysuiski	Zhambylskaya	2013			rabies	44	3	44.05	70	19	70.3167
Karagandy	Burlinski	Zapadno-Kazakhstanskaya	2013			rabies			50.7179			53.1168
Karaoy	Maktaralski	Yuzhno-Kazakhstanskaya	2013			rabies	40	43	40.7167	68	12	68.2
Karatau	Talaski	Zhambylskaya	2013			rabies	43	10	43.1667	70	28	70.4667
Kolkainar	Zhambylski	Zhambylskaya	2013			rabies	43	6	43.1	71	19	71.3167
Koshim	Zelenovski	Zapadno-Kazakhstanskaya	2013			rabies			50.8727			51.131
Koshгm	Zelenovski	Zapadno-Kazakhstanskaya	2013			rabies	50	52	50.8667	51	8	51.1333
Kostanay	Kostanay	Kostanayskaya	2013			rabies	53	14	53.2333	63	38	63.6333
Kozdykara	Kyzylkoginski	Atirauskaya	2013			rabies	46	58	46.9667	53	35	53.5833
Kyrim	Denisovski	Kostanayskaya	2013			rabies	52	41	52.6833	62	3	62.05
Mirnyi	Moyinkumski	Zhambylskaya	2013			rabies	44	39	44.65	73	51	73.85
Munaishi	Karakiyakski	Mangistauskaya	2013			rabies	43	29	43.4833	52	6	52.1
Novopokrovka	Shalaikynski	Severo - Kazahstanskaya	2013			rabies			53.7341			67.7564
Priozernoe	Temiryzevski	Severo - Kazahstanskaya	2013			rabies			53.7501			66.5618
Saryagash	Saryagashski	Yuzhno-Kazakhstanskaya	2013			rabies			54.188			67.0375
Shalgai	Zelenovski	Zapadno-Kazakhstanskaya	2013			rabies	51	25	51.4167	50	44	50.7333
Shar	Zharmaiski	Vostohno-Kazahkstanskaya	2013			rabies	49	35	49.5833	81	2	81.0333
Shar	Zharmaiski	Vostohno-Kazahkstanskaya	2013			rabies	49	35	49.5833	81	2	81.0333
Shimkent		Yuzhno-Kazakhstanskaya	2013			rabies	42	18	42.3	69	36	69.6
Shu	Shuiski	Zhambylskaya	2013			rabies	43	35	43.5833	73	35	73.5833
Taldiapan	Kaztalovski	Zapadno-Kazakhstanskaya	2013			rabies	49	43	49.7167	50	14	50.2333
Taraz		Zhambylskaya	2013			rabies			42.8969			71.3881
Taraz		Zhambylskaya	2013			rabies			42.8969			71.3881
Taraz		Zhambylskaya	2013			rabies			42.8969			71.3881
Taraz		Zhambylskaya	2013			rabies			42.8969			71.3881
Taraz		Zhambylskaya	2013			rabies			42.8969			71.3881
Taraz		Zhambylskaya	2013			rabies			42.8969			71.3881
Taraz		Zhambylskaya	2013			rabies			42.8969			71.3881
Uralsk		Zapadno-Kazakhstanskaya	2013			rabies	51	14	51.2333	51	22	51.3667
Uralsk		Zapadno-Kazakhstanskaya	2013			rabies	51	14	51.2333	51	22	51.3667
Uyli	Bokeyordinski	Zapadno-Kazakhstanskaya	2013			rabies	48	57	48.95	49	3	49.05
Uzynkol	Uzynkolski	Kostanayskaya	2013			rabies	54	2	54.0333	65	20	65.3333
Zhibek zholy	Arshalinski	Akmolinskaya	2013			rabies	51	4	51.0667	71	46	71.7667
Zhuldyz	Baizakski	Zhambylskaya	2013			rabies			42.9247			71.4342

## Sheet: 2012
selsky okrug	rayon	oblast	year	species	quantity ill	disease	lat_deg	lat_min	lat_dd	lon_deg	lon_min	lon_dd
Karauilkeldi	Baiganinski	Aktubinskaya	2012	camel	2	rabies			48.7			55.8667
Shatpakol	Zhilioy	Atirauskaya	2012	camel	1	rabies			46.6909			53.3606
Akbulak	Arshalinski	Akmolinskaya	2012	cow	1	rabies			50.7333			72.0167
Akbulak	Arshalinski	Akmolinskaya	2012	cow	1	rabies			50.7333			72.0167
Shalgai	Arshalinski	Akmolinskaya	2012	cow	1	rabies			50.7333			67.7833
Isatai	Kobdinski	Aktubinskaya	2012	cow	2	rabies			50.1467			55.6546
Karauylkeldi	Baiganinski	Aktubinskaya	2012	cow	2	rabies			48.7			55.8667
Altinemel	Kerbulakski	Almatinskaya	2012	cow	1	rabies			44.3333			78.45
Beskol	Alakolski	Almatinskaya	2012	cow	1	rabies			46.178			81.0983
Kamiskala	Alakolski	Almatinskaya	2012	cow	1	rabies			46.45			81.5333
Kanbakti	Karatalski	Almatinskaya	2012	cow	1	rabies			45.7857			76.8988
Kishi Dikhan	Uygirski	Almatinskaya	2012	cow	1	rabies			43.5157			79.9228
Kizilbalik	Karatalski	Almatinskaya	2012	cow	4	rabies			45.7857			76.8988
Shankhanai	Kerbulakski	Almatinskaya	2012	cow	5	rabies			44.247			78.2507
Togizkuduk	Kerbulakski	Almatinskaya	2012	cow	1	rabies			44.2936			77.4551
Zhagatal	Alakolski	Almatinskaya	2012	cow	5	rabies			46.2			81.0167
Isatai	Isatayski	Atirauskaya	2012	cow	1	rabies			46.7984			50.0685
Makash	Kurmangazinski	Atirauskaya	2012	cow	1	rabies			47.4745			48.9496
Turgizba	Zhilioy	Atirauskaya	2012	cow	1	rabies			47			53.8167
Sayak	Balkhashski	Karagandinskaya	2012	cow	1	rabies			47			77.2667
Bestobe	Kamystinski	Kostanayskaya	2012	cow	2	rabies			51.9048			62.0539
Ondi	Mangistauski	Mangistauskaya	2012	cow	1	rabies			44.0679			52.4321
Aktogoi	Ayagozski	Vostohno-Kazahkstanskaya	2012	cow	1	rabies			46.95			79.6667
Akzhar	Tarbagatayski	Vostohno-Kazahkstanskaya	2012	cow	1	rabies			47.5783			83.6897
Altinshoki	Urzharski	Vostohno-Kazahkstanskaya	2012	cow	1	rabies			47.1667			81.0667
Ayagoz	Ayagozski	Vostohno-Kazahkstanskaya	2012	cow	1	rabies			47.968			80.4342
Azimbai	Abayski	Vostohno-Kazahkstanskaya	2012	cow	2	rabies			49.2281			79.6169
Dolan	Beskargayski	Vostohno-Kazahkstanskaya	2012	cow	2	rabies			50.6689			79.307
Emeltau	Ayagozski	Vostohno-Kazahkstanskaya	2012	cow	1	rabies			47.9667			80.4333
Irtish	Semei	Vostohno-Kazahkstanskaya	2012	cow	1	rabies			50.4017			80.2349
Karakol	Urzharski	Vostohno-Kazahkstanskaya	2012	cow	1	rabies			47.014			81.4142
Kaskabulak	Abayski	Vostohno-Kazahkstanskaya	2012	cow	2	rabies			44.9053			78.4966
Kumkol	Tarbagatayski	Vostohno-Kazahkstanskaya	2012	cow	3	rabies			47.5293			82.5743
Kumkol	Tarbagatayski	Vostohno-Kazahkstanskaya	2012	cow	1	rabies			47.5293			82.5743
Malkeldi	Ayagozski	Vostohno-Kazahkstanskaya	2012	cow	1	rabies			47.9329			79.2773
Mynbulak	Ayagozski	Vostohno-Kazahkstanskaya	2012	cow	1	rabies			47.5623			80.8238
Narin	Ayagozski	Vostohno-Kazahkstanskaya	2012	cow	1	rabies			47.4833			80.6
Nauali	Urzharski	Vostohno-Kazahkstanskaya	2012	cow	1	rabies			47.0013			81.7441
Ozerki	Cemei	Vostohno-Kazahkstanskaya	2012	cow	1	rabies			50.3833			80.4833
Shorta	Tarbagatayski	Vostohno-Kazahkstanskaya	2012	cow	1	rabies			47.869			83.5692
Suikbulak	Zharma	Vostohno-Kazahkstanskaya	2012	cow	4	rabies			49.8015			80.8201
Ushtobe	Urzharski	Vostohno-Kazahkstanskaya	2012	cow	1	rabies			49.1827			84.8426
Zhantikei	Tarbagatayski	Vostohno-Kazahkstanskaya	2012	cow	2	rabies			48.0833			82.7167
Zhazik	Semei	Vostohno-Kazahkstanskaya	2012	cow	1	rabies			50.1			79.3167
Znamenka	Semei	Vostohno-Kazahkstanskaya	2012	cow	1	rabies			50.0828			79.5807
Otegul	Shardara	Yuzhno-Kazakhstanskaya	2012	cow	1	rabies			41.2603			67.9631
Aksuyek	Moyinkumski	Zhambylskaya	2012	cow	2	rabies			44.6225			74.5046
Aksuyek	Moyinkumski	Zhambylskaya	2012	cow	1	rabies			44.6225			74.5046
Binazar	Moyinkumski	Zhambylskaya	2012	cow	1	rabies			44.0642			73.5731
Binazar	Moyinkumski	Zhambylskaya	2012	cow	1	rabies			44.0642			73.5731
Buril-Baytal	Moyinkumski	Zhambylskaya	2012	cow	1	rabies			45.1065			73.974
Koktobe	Chuyski	Zhambylskaya	2012	cow	1	rabies			43.7			73.8151
Kyzylkainar	Zhambylski	Zhambylskaya	2012	cow	1	rabies			42.8397			71.5163
Shokpar	Chuyski	Zhambylskaya	2012	cow	1	rabies			43.8167			74.3333
Ulanbel	Moyinkumski	Zhambylskaya	2012	cow	1	rabies			44.8284			71.1392
Zhambyl	Moyinkumski	Zhambylskaya	2012	cow	1	rabies			44.2925			73.0356
Zhambyl	Moyinkumski	Zhambylskaya	2012	cow	1	rabies			44.2925			73.0356
Zhambyl	Moyinkumski	Zhambylskaya	2012	cow	1	rabies			44.2925			73.0356
Zhambyl	Moyinkumski	Zhambylskaya	2012	cow	1	rabies			44.2925			73.0356
Zhambyl	Moyinkumski	Zhambylskaya	2012	cow	1	rabies			44.2925			73.0356
Zhambyl	Moyinkumski	Zhambylskaya	2012	cow	1	rabies			45.3135			72.301
Karauylkeldi	Baiganinski	Aktubinskaya	2012	dog	1	rabies			48.7			55.8667
Samsi	Zhambylski	Almatinskaya	2012	dog	1	rabies			43.3181			76.0959
Korzhinkol	Fedorovski	Kostanayskaya	2012	dog	1	rabies			53.6153			62.5562
Sarikol	Karabalikski	Kostanayskaya	2012	dog	1	rabies			53.3172			65.5369
Taushik	Tupkaraganski	Mangistauskaya	2012	dog	1	rabies			44.3667			51.35
Zhetibai	Karakiyakski	Mangistauskaya	2012	dog	1	rabies			43.4594			52.0976
Kokpekti	Kokpektinski	Vostohno-Kazahkstanskaya	2012	dog	1	rabies			48.75			82.4
Nauali	Urzharski	Vostohno-Kazahkstanskaya	2012	dog	1	rabies			47.0013			81.7441
Novopokrovka	Borodulikha	Vostohno-Kazahkstanskaya	2012	dog	1	rabies			50.684			80.4567
Semei	Semipalatinski	Vostohno-Kazahkstanskaya	2012	dog	1	rabies			50.4396			80.2661
Semei	Semipalatinski	Vostohno-Kazahkstanskaya	2012	dog	1	rabies			50.4396			80.2661
Semei	Semipalatinski	Vostohno-Kazahkstanskaya	2012	dog	1	rabies			50.4396			80.2661
Semei	Semipalatinski	Vostohno-Kazahkstanskaya	2012	dog	1	rabies			50.3948			80.2065
Urzhar	Urzharski	Vostohno-Kazahkstanskaya	2012	dog	1	rabies			47.0955			81.6176
Zarechniy	Zaysan	Vostohno-Kazahkstanskaya	2012	dog	1	rabies			47.4688			84.8849
Zhogari Engisu	Urzharski	Vostohno-Kazahkstanskaya	2012	dog	1	rabies			46.8333			81.5333
Enbekshi	Shymkent	Yuzhno-Kazakhstanskaya	2012	dog	1	rabies			42.0379			69.4161
Iirzhar	Maktaralski	Yuzhno-Kazakhstanskaya	2012	dog	1	rabies			40.8413			68.2388
Temir	Otyrarski	Yuzhno-Kazakhstanskaya	2012	dog	1	rabies			42.5672			67.1924
Dolinskoye	Terektinski	Zapadno-Kazakhstanskaya	2012	dog	1	rabies			51.3143			51.8748
Fedorov	Terektinski	Zapadno-Kazakhstanskaya	2012	dog	1	rabies			51.2271			51.9329
Saralzhyn	Bokeyordinski	Zapadno-Kazakhstanskaya	2012	dog	1	rabies			49.1619			48.9162
B. Momishuli	Zhualinski	Zhambylskaya	2012	dog	1	rabies			42.6333			70.7667
Baluansholak	Chuyski	Zhambylskaya	2012	dog	1	rabies			43.7339			74.0334
Birlik	Moyinkumski	Zhambylskaya	2012	dog	1	rabies			44.0654			73.513
Sarikemer	Baizakski	Zhambylskaya	2012	dog	1	rabies			43.0106			71.5174
Taraz	Zhambylski	Zhambylskaya	2012	dog	1	rabies			42.9061			71.3682
Taraz	Zhambylski	Zhambylskaya	2012	dog	1	rabies			42.9061			71.3682
Taraz	Zhambylski	Zhambylskaya	2012	dog	1	rabies			42.9061			71.3682
Taraz	Zhambylski	Zhambylskaya	2012	dog	1	rabies			42.9061			71.3682
Taraz	Zhambylski	Zhambylskaya	2012	dog	1	rabies			42.9061			71.3682
Taraz	Zhambylski	Zhambylskaya	2012	dog	1	rabies			42.9061			71.3682
Taraz	Zhambylski	Zhambylskaya	2012	dog	1	rabies			42.9061			71.3682
Taraz	Zhambylski	Zhambylskaya	2012	dog	1	rabies			42.9061			71.3682
Taraz	Zhambylski	Zhambylskaya	2012	dog	1	rabies			42.9061			71.3682
Taraz	Zhambylski	Zhambylskaya	2012	dog	1	rabies			42.9125			71.3969
Taraz	Zhambylski	Zhambylskaya	2012	dog	1	rabies			42.9014			71.4041
Taraz	Zhambylski	Zhambylskaya	2012	dog	1	rabies			42.9008			71.369
Taraz	Zhambylski	Zhambylskaya	2012	dog	1	rabies			42.8913			71.4004
Zhanatalap	Zhualinski	Zhambylskaya	2012	dog	1	rabies			42.6363			71.0945
Nura	Irgizski	Aktubinskaya	2012	fox	1	rabies			48.8833			62.3
Korgalzhin	Korgalzhinski	Akmolinskaya	2012	horse	1	rabies			50.5414			69.494
Eskeldi	Karatalski	Almatinskaya	2012	horse	1	rabies			45.0056			78.7115
Arkhat	Abayski	Vostohno-Kazahkstanskaya	2012	horse	1	rabies			48.8667			80.4833
Ulken Sulutor	Kordayski	Zhambylskaya	2012	horse	1	rabies			43.25			75.2
Zhanatogan	Merkiski	Zhambylskaya	2012	horse	1	rabies			43.3971			73.1827
Delbegetay	Zharmayski	Vostohno-Kazahkstanskaya	2012	sheep	1	rabies			50.05			80.6667
Maylin	Ayagozski	Vostohno-Kazahkstanskaya	2012	sheep	3	rabies			47.548			84.6818
Koksayek	Tolebiyski	Yuzhno-Kazakhstanskaya	2012	sheep	1	rabies			42.2493			70.0236
Akaral	Merkiski	Zhambylskaya	2012	sheep	1	rabies			42.8552			73.2855
Karaboget	Moyinkumski	Zhambylskaya	2012	sheep	1	rabies			44.5602			72.267

## Sheet: Вакцинированные 2012
selsky okrug	rayon	oblast	year	species	vaccinated	disease	lat_deg	lat_min	lat_dd	lon_deg	lon_min	lon_dd
Karauilkeldi	Baiganinski	Aktubinskaya	2012	camel	214	rabies			48.7			55.8667
Shatpakol	Zhilioy	Atirauskaya	2012	cow	41	rabies			46.6909			53.3606
Shatpakol	Zhilioy	Atirauskaya	2012	horse	2	rabies			46.6909			53.3606
Shatpakol	Zhilioy	Atirauskaya	2012	camel	23	rabies			46.6909			53.3606
Shatpakol	Zhilioy	Atirauskaya	2012	sheep	200	rabies			46.6909			53.3606
Shatpakol	Zhilioy	Atirauskaya	2012	dog	2	rabies			46.6909			53.3606
Shatpakol	Zhilioy	Atirauskaya	2012	cat	1	rabies			46.6909			53.3606
Isatai	Kobdinski	Aktubinskaya	2012	cow	475	rabies			50.1467			55.6546
Karauylkeldi	Baiganinski	Aktubinskaya	2012	cow	214	rabies			48.7			55.8667
Altinemel	Kerbulakski	Almatinskaya	2012	cow	1550	rabies			44.3333			78.45
Beskol	Alakolski	Almatinskaya	2012	cow	25	rabies			46.178			81.0983
Kamiskala	Alakolski	Almatinskaya	2012	cow	640	rabies			46.45			81.5333
Kanbakti	Karatalski	Almatinskaya	2012	cow	430	rabies			45.7857			76.8988
Kishi Dikhan	Uygirski	Almatinskaya	2012	cow	537	rabies			43.5157			79.9228
Kizilbalik	Karatalski	Almatinskaya	2012	cow	2507	rabies			45.7857			76.8988
Shankhanai	Kerbulakski	Almatinskaya	2012	cow	5000	rabies			44.247			78.2507
Togizkuduk	Kerbulakski	Almatinskaya	2012	cow	1762	rabies			44.2936			77.4551
Zhagatal	Alakolski	Almatinskaya	2012	cow	1590	rabies			46.2			81.0167
Isatai	Isatayski	Atirauskaya	2012	cow	116	rabies			46.7984			50.0685
Makash	Kurmangazinski	Atirauskaya	2012	cow	440	rabies			47.4745			48.9496
Turgizba	Zhilioy	Atirauskaya	2012	cow	88	rabies			47			53.8167
Ondi	Mangistauski	Mangistauskaya	2012	cow	40	rabies			44.0679			52.4321
Aktogoi	Ayagozski	Vostohno-Kazahkstanskaya	2012	cow	3593	rabies			46.95			79.6667
Akzhar	Tarbagatayski	Vostohno-Kazahkstanskaya	2012	cow	218	rabies			47.5783			83.6897
Altinshoki	Urzharski	Vostohno-Kazahkstanskaya	2012	cow	257	rabies			47.1667			81.0667
Ayagoz	Ayagozski	Vostohno-Kazahkstanskaya	2012	cow	374	rabies			47.968			80.4342
Azimbai	Abayski	Vostohno-Kazahkstanskaya	2012	cow	1136	rabies			49.2281			79.6169
Dolan	Beskargayski	Vostohno-Kazahkstanskaya	2012	cow	800	rabies			50.6689			79.307
Emeltau	Ayagozski	Vostohno-Kazahkstanskaya	2012	cow	271	rabies			47.9667			80.4333
Irtish	Semei	Vostohno-Kazahkstanskaya	2012	cow	20	rabies			50.4017			80.2349
Karakol	Urzharski	Vostohno-Kazahkstanskaya	2012	cow	20	rabies			47.014			81.4142
Kaskabulak	Abayski	Vostohno-Kazahkstanskaya	2012	cow	0	rabies			44.9053			78.4966
Kumkol	Tarbagatayski	Vostohno-Kazahkstanskaya	2012	cow	1629	rabies			47.5293			82.5743
Kumkol	Tarbagatayski	Vostohno-Kazahkstanskaya	2012	cow	750	rabies			47.5293			82.5743
Malkeldi	Ayagozski	Vostohno-Kazahkstanskaya	2012	cow	130	rabies			47.9329			79.2773
Mynbulak	Ayagozski	Vostohno-Kazahkstanskaya	2012	cow	310	rabies			47.5623			80.8238
Narin	Ayagozski	Vostohno-Kazahkstanskaya	2012	cow	1971	rabies			47.4833			80.6
Nauali	Urzharski	Vostohno-Kazahkstanskaya	2012	cow	200	rabies			47.0013			81.7441
Ozerki	Semei	Vostohno-Kazahkstanskaya	2012	cow	0	rabies			50.3833			80.4833
Shorta	Tarbagatayski	Vostohno-Kazahkstanskaya	2012	cow	2932	rabies			47.869			83.5692
Suikbulak	Zharma	Vostohno-Kazahkstanskaya	2012	cow	143	rabies			49.8015			80.8201
Ushtobe	Urzharski	Vostohno-Kazahkstanskaya	2012	cat	5	rabies			49.1827			84.8426
Ushtobe	Urzharski	Vostohno-Kazahkstanskaya	2012	dog	20	rabies			49.1827			84.8426
Ushtobe	Urzharski	Vostohno-Kazahkstanskaya	2012	horse	30	rabies			49.1827			84.8426
Ushtobe	Urzharski	Vostohno-Kazahkstanskaya	2012	sheep	500	rabies			49.1827			84.8426
Ushtobe	Urzharski	Vostohno-Kazahkstanskaya	2012	cow	200	rabies			49.1827			84.8426
Zhantikei	Tarbagatayski	Vostohno-Kazahkstanskaya	2012	cow	4215	rabies			48.0833			82.7167
Zhazik	Semei	Vostohno-Kazahkstanskaya	2012	cow	3580	rabies			50.1			79.3167
Znamenka	Semei	Vostohno-Kazahkstanskaya	2012	cow	491	rabies			50.0828			79.5807
Otegul	Shardara	Yuzhno-Kazakhstanskaya	2012	cow	1000	rabies			41.2603			67.9631
Aksuyek	Moyinkumski	Zhambylskaya	2012	cow	815	rabies			44.6225			74.5046
Aksuyek	Moyinkumski	Zhambylskaya	2012	cow	0	rabies			44.6225			74.5046
Binazar	Moyinkumski	Zhambylskaya	2012	cow	82	rabies			44.0642			73.5731
Binazar	Moyinkumski	Zhambylskaya	2012	cow	40	rabies			44.0642			73.5731
Buril-Baytal	Moyinkumski	Zhambylskaya	2012	cow	3	rabies			45.1065			73.974
Koktobe	Chuyski	Zhambylskaya	2012	cow	108	rabies			43.7			73.8151
Kyzylkainar	Zhambylski	Zhambylskaya	2012	cow	42	rabies			42.8397			71.5163
Shokpar	Chuyski	Zhambylskaya	2012	cow	22	rabies			43.8167			74.3333
Ulanbel	Moyinkumski	Zhambylskaya	2012	cow	457	rabies			44.8284			71.1392
Zhambyl	Moyinkumski	Zhambylskaya	2012	cow	493	rabies			44.2925			73.0356
Zhambyl	Moyinkumski	Zhambylskaya	2012	cow	55	rabies			44.2925			73.0356
Zhambyl	Moyinkumski	Zhambylskaya	2012	cow	27	rabies			44.2925			73.0356
Zhambyl	Moyinkumski	Zhambylskaya	2012	cow	40	rabies			44.2925			73.0356
Zhambyl	Moyinkumski	Zhambylskaya	2012	cow	414	rabies			44.2925			73.0356
Zhambyl	Moyinkumski	Zhambylskaya	2012	cow	0	rabies			45.3135			72.301
Karauylkeldi	Baiganinski	Aktubinskaya	2012	dog	20	rabies			48.7			55.8667
Samsi	Zhambylski	Almatinskaya	2012	dog	250	rabies			43.3181			76.0959
Korzhinkol	Fedorovski	Kostanayskaya	2012	dog	20	rabies			53.6153			62.5562
Sarikol	Karabalikski	Kostanayskaya	2012	dog	190	rabies			53.3172			65.5369
Taushik	Tupkaraganski	Mangistauskaya	2012	dog	160	rabies			44.3667			51.35
Zhetibai	Karakiyakski	Mangistauskaya	2012	dog	0	rabies			43.4594			52.0976
Kokpekti	Kokpektinski	Vostohno-Kazahkstanskaya	2012	dog	90	rabies			48.75			82.4
Nauali	Urzharski	Vostohno-Kazahkstanskaya	2012	dog	35	rabies			47.0013			81.7441
Novopokrovka	Borodulikha	Vostohno-Kazahkstanskaya	2012	dog	790	rabies			50.684			80.4567
Semei	Semipalatinski	Vostohno-Kazahkstanskaya	2012	dog	0	rabies			50.4396			80.2661
Semei	Semipalatinski	Vostohno-Kazahkstanskaya	2012	dog	6	rabies			50.4396			80.2661
Semei	Semipalatinski	Vostohno-Kazahkstanskaya	2012	dog	17	rabies			50.4396			80.2661
Semei	Semipalatinski	Vostohno-Kazahkstanskaya	2012	cow	60	rabies			50.3948			80.2065
Semei	Semipalatinski	Vostohno-Kazahkstanskaya	2013	cow	20	rabies			50.3948			80.2065
Semei	Semipalatinski	Vostohno-Kazahkstanskaya	2014	cow	3580	rabies			51.3948			81.2065
Zhogari Engisu	Urzharski	Vostohno-Kazahkstanskaya	2012	dog	2044	rabies			46.8333			81.5333
Enbekshi	Shymkent	Yuzhno-Kazakhstanskaya	2012	dog	1000	rabies			42.0379			69.4161
Iirzhar	Maktaralski	Yuzhno-Kazakhstanskaya	2012	dog	1600	rabies			40.8413			68.2388
Temir	Otyrarski	Yuzhno-Kazakhstanskaya	2012	dog	2772	rabies			42.5672			67.1924
Dolinskoye	Terektinski	Zapadno-Kazakhstanskaya	2012	dog	1950	rabies			51.3143			51.8748
Fedorov	Terektinski	Zapadno-Kazakhstanskaya	2012	dog	300	rabies			51.2271			51.9329
Saralzhyn	Bokeyordinski	Zapadno-Kazakhstanskaya	2012	dog	1410	rabies			49.1619			48.9162
B. Momishuli	Zhualinski	Zhambylskaya	2012	dog	0	rabies			42.6333			70.7667
Baluansholak	Chuyski	Zhambylskaya	2012	dog	1719	rabies			43.7339			74.0334
Birlik	Moyinkumski	Zhambylskaya	2012	dog	360	rabies			44.0654			73.513
Sarikemer	Baizakski	Zhambylskaya	2012	dog	0	rabies			43.0106			71.5174
Taraz	Zhambylski	Zhambylskaya	2012	dog	20	rabies			42.9061			71.3682
Taraz	Zhambylski	Zhambylskaya	2012	dog	0	rabies			42.9061			71.3682
Taraz	Zhambylski	Zhambylskaya	2012	dog	0	rabies			42.9061			71.3682
Taraz	Zhambylski	Zhambylskaya	2012	dog	60	rabies			42.9061			71.3682
Taraz	Zhambylski	Zhambylskaya	2012	dog	11	rabies			42.9061			71.3682
Taraz	Zhambylski	Zhambylskaya	2012	dog	0	rabies			42.9061			71.3682
Taraz	Zhambylski	Zhambylskaya	2012	dog	0	rabies			42.9061			71.3682
Taraz	Zhambylski	Zhambylskaya	2012	dog	0	rabies			42.9061			71.3682
Taraz	Zhambylski	Zhambylskaya	2012	dog	0	rabies			42.9061			71.3682
Taraz	Zhambylski	Zhambylskaya	2012	dog	20	rabies			42.9125			71.3969
Taraz	Zhambylski	Zhambylskaya	2012	dog	8	rabies			42.9014			71.4041
Taraz	Zhambylski	Zhambylskaya	2012	dog	0	rabies			42.9008			71.369
Taraz	Zhambylski	Zhambylskaya	2012	dog	0	rabies			42.9008			71.369
Taraz	Zhambylski	Zhambylskaya	2012	dog	0	rabies			42.8913			71.4004
Zhanatalap	Zhualinski	Zhambylskaya	2012	dog	29	rabies			42.6363			71.0945
Nura	Irgizski	Aktubinskaya	2012	fox	1696	rabies			48.8833			62.3
Korgalzhin	Korgalzhinski	Akmolinskaya	2012	horse	1073	rabies			50.5414			69.494
Eskeldi	Karatalski	Almatinskaya	2012	horse	358	rabies			45.0056			78.7115
Arkhat	Abayski	Vostohno-Kazahkstanskaya	2012	horse	143	rabies			48.8667			80.4833
Ulken Sulutor	Kordayski	Zhambylskaya	2012	horse	459	rabies			43.25			75.2
Zhanatogan	Merkiski	Zhambylskaya	2012	horse	270	rabies			43.3971			73.1827
Delbegetay	Zharmayski	Vostohno-Kazahkstanskaya	2012	sheep	757	rabies			50.05			80.6667
Maylin	Ayagozski	Vostohno-Kazahkstanskaya	2012	sheep	890	rabies			47.548			84.6818
Koksayek	Tolebiyski	Yuzhno-Kazakhstanskaya	2012	sheep	1000	rabies			42.2493			70.0236
Akaral	Merkiski	Zhambylskaya	2012	sheep	10	rabies			42.8552			73.2855
Karaboget	Moyinkumski	Zhambylskaya	2012	sheep	386	rabies			44.5602			72.267
Akbulak	Arshalinski	Akmolinskaya	2012	cow	27	rabies			50.7333			72.0167
Akbulak	Arshalinski	Akmolinskaya	2012	sheep	95	rabies			50.7333			72.0167
Akbulak	Arshalinski	Akmolinskaya	2012	horse	49	rabies			50.7333			72.0167
Akbulak	Arshalinski	Akmolinskaya	2012	cow	30	rabies			50.7333			72.0167
Akbulak	Arshalinski	Akmolinskaya	2012	pig	9	rabies			50.7333			72.0167
Akbulak	Arshalinski	Akmolinskaya	2012	dog	7	rabies			50.7333			72.0167
Akbulak	Arshalinski	Akmolinskaya	2012	cat	8	rabies			50.7333			72.0167

## Sheet: СКО и Акмолинская
selsky okrug	rayon	oblast	year	species	quantity ill	disease	lat_deg	lat_min	lat_dd (широта)	lon_deg	lon_min	lon_dd
Bektau	Shortandinski	Akmolinskaya	2010	dog	1	rabies			51.7707			71.2247
Zhibek Zholy	Arshalinski	Akmolinskaya	2010	fox	1	rabies			51.0692			71.7773
Amangeldi	Korgalzhinski	Akmolinskaya	2011	cow	1	rabies			50.5814			69.8788
Kabanbai	Celinogradski	Akmolinskaya	2011	cow	1	rabies			50.8554			71.359
Novodolinsk	Ereimentauski	Akmolinskaya	2011	cow	1	rabies			51.2008			72.5914
Turgen	Arshalinski	Akmolinskaya	2011	fox	1	rabies			50.7623			72.3293
Akbulak	Arshalinski	Akmolinskaya	2012	cow	1	rabies			50.7333			72.0167
Akbulak	Arshalinski	Akmolinskaya	2012	cow	1	rabies			50.7333			72.0167
Korgalzhin	Korgalzhinski	Akmolinskaya	2012	horse	1	rabies			50.5414			69.494
Shalgai	Arshalinski	Akmolinskaya	2012	cow	1	rabies			50.7333			67.7833
Novorybinsky	Akkolsky	Akmolinskaya	2007-03-24	horse	1	rabies	51	51	51.85	71	15	71.25
Minsky	Akkolsky	Akmolinskaya	2007-04-06	cow	1	rabies	52	9	52.15	72	15	72.25
Borovoe	Shukhinsky	Akmolinskaya	2007-06-06	fox	1	rabies	53	4	53.0667	70	19	70.3167
Aksu	Enbekshildinski	Akmolinskaya	2011	cow	2	rabies			52.5137			72.3063
Kamsakti	Ayritauski	Severo - Kazahstanskaya	2010	dog	1	rabies			53.5784			68.4615
Semipol	Shalakynski	Severo - Kazahstanskaya	2011	fox	1	rabies			54.1255			67.2966
Arshalinskii	M. Zhumabaeva	Severo - Kazahstanskaya	2005-02-25	dog	1	rabies	54	37	54.6167	70	24	70.4
Prirechenskii	M. Zhumabaeva	Severo - Kazahstanskaya	2005-02-25	dog	1	rabies	54	48	54.8	70	22	70.3667
Krivoshokinskii	Shalakyna	Severo - Kazahstanskaya	2005-03-02	dog	1	rabies	53	43	53.7167	67	33	67.55
Lamonosovskii	G. Musurepova	Severo - Kazahstanskaya	2005-03-11	cat	1	rabies	52	49	52.8167	66	26	66.4333
Bulaevo	Zumabaeva	Severo - Kazahstanskaya	2006-02-06	dog	1	rabies	54	52	54.8667	70	26	70.4333
Volodarskoe	Musrepovskii	Severo - Kazahstanskaya	2006-12-01	fox	1	rabies	52	39	52.65	66	36	66.6
Volodarskoe	G.Musrepova	Severo - Kazahstanskaya	2007-01-11	fox	1	rabies	53	17	53.2833	68	6	68.1
Vozvyshensky	G.Musrepova	Severo - Kazahstanskaya	2007-02-06	fox	1	rabies	53	16	53.2667	67	42	67.7
Talshinsky	Akzarsky	Severo - Kazahstanskaya	2007-03-13	fox	1	rabies	53	38	53.6333	70	6	70.1
Chervoniy	G.Musrepova	Severo - Kazahstanskaya	2009-02-17	dog	1	rabies	53	42	53.7	66	51	66.85
Pokrovsky	Esilsky	Severo - Kazahstanskaya	2007-06-25	fox	2	rabies	54	18	54.3	68	13	68.2167
Kokterek	Akkainski	Severo - Kazahstanskaya	2009-02-25	dog	2	rabies	54	10	54.1667	69	42	69.7

## Sheet: Плотоядные 2010
selsky okrug	rayon	oblast	year	species	quantity ill	disease	lat_deg	lat_min	lat_dd (широта)	lon_deg	lon_min	lon_dd
Bektau	Shortandinski	Akmolinskaya	2010	dog	1	rabies			51.7707			71.2247
Gornyatsk	Rudniy	Kostanayskaya	2010	dog	1	rabies			53.0392			63.0894
Kalam-Karasu	Zhangeldinski	Kostanayskaya	2010	dog	1	rabies			49.8217			63.6895
Karabalik	Karabalikski	Kostanayskaya	2010	dog	1	rabies			53.7501			62.0635
Kashar	Rudniy	Kostanayskaya	2010	dog	1	rabies			53.3906			62.9297
Kostanay	Kostanay	Kostanayskaya	2010	dog	1	rabies			53.2115			63.6292
Kostanay	Kostanay	Kostanayskaya	2010	dog	1	rabies			53.9086			61.7647
Krasnyi Borok	Uzinkolski	Kostanayskaya	2010	dog	1	rabies			54.5766			66.0321
Oktyabr	Kostanayski	Kostanayskaya	2010	dog	1	rabies			52.6046			62.6255
Pobeda	Karabalykski	Kostanayskaya	2010	dog	1	rabies			54.0667			61.3833
Timiryazev	Sarykolski	Kostanayskaya	2010	dog	1	rabies			53.7512			66.4872
Vostok	Karasayski	Kostanayskaya	2010	dog	1	rabies			52.6667			65.5167
Zarechniy	Kostanayski	Kostanayskaya	2010	dog	1	rabies			53.237			63.7358
Seleti	Ertishski	Pavlodarskaya	2010	dog	1	rabies			52.7333			73.75
Kamsakti	Ayritauski	Severo - Kazahstanskaya	2010	dog	1	rabies			53.5784			68.4615
Sharapkhana	Kazygurtski	Yuzhno-Kazakhstanskaya	2010	dog	1	rabies			41.8713			69.4492
Shymkent	Shymkent	Yuzhno-Kazakhstanskaya	2010	dog	1	rabies			42.3174			69.5596
Taldibulak	Sirimski	Zapadno-Kazakhstanskaya	2010	dog	1	rabies			50.7849			49.6425
Birlik	Moyinkumski	Zhambylskaya	2010	dog	1	rabies			44.0654			73.513
Birlik	Moyinkumski	Zhambylskaya	2010	dog	1	rabies			44.0654			73.513
Birlik	Moyinkumski	Zhambylskaya	2010	dog	1	rabies			44.0654			73.513
Karakistak	Riskulovski	Zhambylskaya	2010	dog	1	rabies			43.15			73.1
Lenin	T. Ryskulovski	Zhambylskaya	2010	dog	1	rabies			43.6868			73.7993
Lugovoi	T. Ryskulovski	Zhambylskaya	2010	dog	1	rabies			42.9495			72.7649
Momishuli	Zhualinski	Zhambylskaya	2010	dog	1	rabies			42.618			70.7585
Zhibek Zholy	Arshalinski	Akmolinskaya	2010	fox	1	rabies			51.0692			71.7773
Matai	Aksuiski	Almatinskaya	2010	fox	1	rabies			45.8966			78.7206
Enbekshi	Kurmangazinski	Atirauskaya	2010	fox	1	rabies			46.6234			49.3472
Kamyskala	Isatayski	Atirauskaya	2010	fox	1	rabies			47.3492			51.2039
Sarytorgai	Mahambetski	Atirauskaya	2010	fox	1	rabies			47.7252			51.5865
Bestobe	Kamystinski	Kostanayskaya	2010	fox	1	rabies			51.9099			62.0298
Borovskoi	Mendikarinski	Kostanayskaya	2010	fox	1	rabies			53.7853			64.1836
Fedorov	Uzinkolski	Kostanayskaya	2010	fox	1	rabies			53.6342			62.7086
Karabalik	Karabalikski	Kostanayskaya	2010	fox	1	rabies			53.7501			62.0635
Karabalik	Karabalikski	Kostanayskaya	2010	fox	1	rabies			53.7501			62.0635
Karabalik	Karabalikski	Kostanayskaya	2010	fox	1	rabies			53.7501			62.0635
Karasu	Zhangeldinski	Kostanayskaya	2010	fox	1	rabies			52.6626			65.4868
Statsionni	Karabalik	Kostanayskaya	2010	fox	1	rabies			53.8873			61.8808
Tolengit	Mendikarinski	Kostanayskaya	2010	fox	1	rabies			49.8459			64.1782
Urnek	Amangeldinski	Kostanayskaya	2010	fox	1	rabies			53.3275			61.5286
Kogam	Otyrarski	Yuzhno-Kazakhstanskaya	2010	fox	1	rabies			42.8243			68.2848
Alatau	Eltaiski	Zapadno-Kazakhstanskaya	2010	fox	1	rabies			50.6017			53.0192
Dariyan	Zelenovski	Zapadno-Kazakhstanskaya	2010	fox	1	rabies			51.1229			51.0284
Kokbastau	Zhualinski	Zhambylskaya	2010	fox	1	rabies			43.0591			71.6467
Kumshagal	Zhambylski	Zhambylskaya	2010	fox	1	rabies			42.8315			71.304
Shakpak	Zhualinski	Zhambylskaya	2010	fox	1	rabies			43.2025			69.3587
Zhaksylik	T. Ryskulovski	Zhambylskaya	2010	fox	1	rabies			42.9116			72.6358
Zhaksylik	T. Ryskulovski	Zhambylskaya	2010	fox	1	rabies			42.9116			72.6358

## Sheet: Плотоядные 2011
selsky okrug	rayon	oblast	year	species	quantity ill	disease	lat_deg	lat_min	lat_dd (широта)	lon_deg	lon_min	lon_dd
Kyzyltal	Moyinkumski	Zhambylskaya	2011	badger	1	rabies			44.2448			73.3397
Turgen	Arshalinski	Akmolinskaya	2011	fox	1	rabies			50.7623			72.3293
Eginsu	Kerbulakski	Almatinskaya	2011	fox	1	rabies			44.6643			78.9393
Karashoky	Kerbulakski	Almatinskaya	2011	fox	1	rabies			44.1086			77.9413
Kirov	Kurmangazinski	Atirauskaya	2011	fox	1	rabies			48.2099			47.1629
Shortanbay	Kurmangazinski	Atirauskaya	2011	fox	1	rabies			46.606			48.6453
Lublinski	Karasu	Kostanayskaya	2011	fox	1	rabies			52.4743			65.3605
Lublinski	Karasuiski	Kostanayskaya	2011	fox	1	rabies			52.4743			65.3605
Moskva	Kostanayski	Kostanayskaya	2011	fox	1	rabies			53.4293			63.217
Sarykol	Sarykolski	Kostanayskaya	2011	fox	1	rabies			53.3167			65.5397
Timofeev	Auliekolski	Kostanayskaya	2011	fox	1	rabies			52.2974			63.5381
Karakydik	Ertishski	Pavlodarskaya	2011	fox	1	rabies			53.2148			75.4429
Semipol	Shalakynski	Severo - Kazahstanskaya	2011	fox	1	rabies			54.1255			67.2966
Bidailyk	Ayagozski	Vostohno-Kazahkstanskaya	2011	fox	1	rabies			47.8243			78.7115
Bidaiyk	Ayagozski	Vostohno-Kazahkstanskaya	2011	fox	1	rabies			47.8243			78.7115
Makanshi	Urzharski	Vostohno-Kazahkstanskaya	2011	fox	1	rabies			46.7896			82.0286
Mynbulak	Ayagozski	Vostohno-Kazahkstanskaya	2011	fox	1	rabies			47.5623			80.8238
Ozerki	Semeiski	Vostohno-Kazahkstanskaya	2011	fox	1	rabies			50.3845			80.5013
Semei	Semeiski	Vostohno-Kazahkstanskaya	2011	fox	1	rabies			50.4121			80.2514
Vodnyi	Semeiski	Vostohno-Kazahkstanskaya	2011	fox	1	rabies			50.5267			79.8782
Zharyk	Zharma	Vostohno-Kazahkstanskaya	2011	fox	1	rabies			48.8157			81.5381
Znamenka	Semeiski	Vostohno-Kazahkstanskaya	2011	fox	1	rabies			50.0835			79.5771
Abai	Shymkent	Yuzhno-Kazakhstanskaya	2011	fox	1	rabies			42.3181			69.6023
Karabaua	Kazgurt	Yuzhno-Kazakhstanskaya	2011	fox	1	rabies			41.7629			69.386
Kazygurt	Shymkent	Yuzhno-Kazakhstanskaya	2011	fox	1	rabies			42.3673			69.516
Turbat	Kazgurt	Yuzhno-Kazakhstanskaya	2011	fox	1	rabies			41.7533			69.6007
Persovosovet	Zelenovski	Zapadno-Kazakhstanskaya	2011	fox	1	rabies			51.4346			50.7523
Abai	T. Ryskulovski	Zhambylskaya	2011	fox	1	rabies			42.9319			72.4321
Akbulak	T. Ryskulovski	Zhambylskaya	2011	fox	1	rabies			43.0807			72.9046
Akyrtobe	T. Ryskulovski	Zhambylskaya	2011	fox	1	rabies			42.9827			72.12
B. Momishuli	Zhualinski	Zhambylskaya	2011	fox	1	rabies			42.6236			70.789
Kordai	Kordayski	Zhambylskaya	2011	fox	1	rabies			43.0322			74.7202
Kordai	Kordayski	Zhambylskaya	2011	fox	1	rabies			43.0322			74.7202
Mynbulak	Zhualinski	Zhambylskaya	2011	fox	1	rabies			42.5879			70.8619
Oiyk	Talasski	Zhambylskaya	2011	fox	1	rabies			43.7768			70.9478
Sarykemer	Baizakski	Zhambylskaya	2011	fox	1	rabies			43.3814			71.4912
Sharbakty	Kordayski	Zhambylskaya	2011	fox	1	rabies			43.1463			74.9629
Taraz	Tarazski	Zhambylskaya	2011	fox	1	rabies			42.8995			71.3915
Taraz	Tarazski	Zhambylskaya	2011	fox	1	rabies			42.8995			71.3915
Taraz	Tarazski	Zhambylskaya	2011	fox	1	rabies			42.8995			71.3915
Taraz	Tarazski	Zhambylskaya	2011	fox	1	rabies			42.8995			71.3915
Taraz	Tarazski	Zhambylskaya	2011	fox	1	rabies			42.8995			71.3915
Baluansholak	Shu	Zhambylskaya	2011	fox	21	rabies			43.8324			73.7754

## Sheet: Плотоядные 2012
selsky okrug	rayon	oblast	year	species	quantity ill	disease	lat_deg	lat_min	lat_dd (широта)	lon_deg	lon_min	lon_dd
Karauylkeldi	Baiganinski	Aktubinskaya	2012	dog	1	rabies			48.7			55.8667
Samsi	Zhambylski	Almatinskaya	2012	dog	1	rabies			43.3181			76.0959
Korzhinkol	Fedorovski	Kostanayskaya	2012	dog	1	rabies			53.6153			62.5562
Sarikol	Karabalikski	Kostanayskaya	2012	dog	1	rabies			53.3172			65.5369
Taushik	Tupkaraganski	Mangistauskaya	2012	dog	1	rabies			44.3667			51.35
Zhetibai	Karakiyakski	Mangistauskaya	2012	dog	1	rabies			43.4594			52.0976
Kokpekti	Kokpektinski	Vostohno-Kazahkstanskaya	2012	dog	1	rabies			48.75			82.4
Nauali	Urzharski	Vostohno-Kazahkstanskaya	2012	dog	1	rabies			47.0013			81.7441
Novopokrovka	Borodulikha	Vostohno-Kazahkstanskaya	2012	dog	1	rabies			50.684			80.4567
Semei	Semipalatinski	Vostohno-Kazahkstanskaya	2012	dog	1	rabies			50.4396			80.2661
Semei	Semipalatinski	Vostohno-Kazahkstanskaya	2012	dog	1	rabies			50.4396			80.2661
Semei	Semipalatinski	Vostohno-Kazahkstanskaya	2012	dog	1	rabies			50.4396			80.2661
Semei	Semipalatinski	Vostohno-Kazahkstanskaya	2012	dog	1	rabies			50.3948			80.2065
Urzhar	Urzharski	Vostohno-Kazahkstanskaya	2012	dog	1	rabies			47.0955			81.6176
Zarechniy	Zaysan	Vostohno-Kazahkstanskaya	2012	dog	1	rabies			47.4688			84.8849
Zhogari Engisu	Urzharski	Vostohno-Kazahkstanskaya	2012	dog	1	rabies			46.8333			81.5333
Enbekshi	Shymkent	Yuzhno-Kazakhstanskaya	2012	dog	1	rabies			42.0379			69.4161
Iirzhar	Maktaralski	Yuzhno-Kazakhstanskaya	2012	dog	1	rabies			40.8413			68.2388
Temir	Otyrarski	Yuzhno-Kazakhstanskaya	2012	dog	1	rabies			42.5672			67.1924
Dolinskoye	Terektinski	Zapadno-Kazakhstanskaya	2012	dog	1	rabies			51.3143			51.8748
Fedorov	Terektinski	Zapadno-Kazakhstanskaya	2012	dog	1	rabies			51.2271			51.9329
Saralzhyn	Bokeyordinski	Zapadno-Kazakhstanskaya	2012	dog	1	rabies			49.1619			48.9162
B. Momishuli	Zhualinski	Zhambylskaya	2012	dog	1	rabies			42.6333			70.7667
Baluansholak	Chuyski	Zhambylskaya	2012	dog	1	rabies			43.7339			74.0334
Birlik	Moyinkumski	Zhambylskaya	2012	dog	1	rabies			44.0654			73.513
Sarikemer	Baizakski	Zhambylskaya	2012	dog	1	rabies			43.0106			71.5174
Taraz	Zhambylski	Zhambylskaya	2012	dog	1	rabies			42.9061			71.3682
Taraz	Zhambylski	Zhambylskaya	2012	dog	1	rabies			42.9061			71.3682
Taraz	Zhambylski	Zhambylskaya	2012	dog	1	rabies			42.9061			71.3682
Taraz	Zhambylski	Zhambylskaya	2012	dog	1	rabies			42.9061			71.3682
Taraz	Zhambylski	Zhambylskaya	2012	dog	1	rabies			42.9061			71.3682
Taraz	Zhambylski	Zhambylskaya	2012	dog	1	rabies			42.9061			71.3682
Taraz	Zhambylski	Zhambylskaya	2012	dog	1	rabies			42.9061			71.3682
Taraz	Zhambylski	Zhambylskaya	2012	dog	1	rabies			42.9061			71.3682
Taraz	Zhambylski	Zhambylskaya	2012	dog	1	rabies			42.9061			71.3682
Taraz	Zhambylski	Zhambylskaya	2012	dog	1	rabies			42.9125			71.3969
Taraz	Zhambylski	Zhambylskaya	2012	dog	1	rabies			42.9014			71.4041
Taraz	Zhambylski	Zhambylskaya	2012	dog	1	rabies			42.9008			71.369
Taraz	Zhambylski	Zhambylskaya	2012	dog	1	rabies			42.8913			71.4004
Zhanatalap	Zhualinski	Zhambylskaya	2012	dog	1	rabies			42.6363			71.0945
Nura	Irgizski	Aktubinskaya	2012	fox	1	rabies			48.8833			62.3

[truncated: 1 more sheets: Плотоядные 2013]
