# Supplementary material for: Rabies in Kazakhstan
Source: PLoS Negl Trop Dis. 2016 Aug 3;10(8):e0004889. doi: 10.1371/journal.pntd.0004889 (PMC4972401; doi:10.1371/journal.pntd.0004889)
Supplement: S1 Dataset — This folder contains all the data used in the manuscript. The file also includes the R code used to estimate the burden of disease, economic losses and regional incidences. Relevant shape files used to generate the maps and associated R code are also provided. (ZIP) [file pntd.0004889.s001.zip › supplementary data/Rcodeandfiles/Shapefiles/KAZ_adm1.csv]

PID	ID_0	ISO	NAME_0	ID_1	NAME_1	NL_NAME_1	VARNAME_1	TYPE_1	ENGTYPE_1
1704	117	KAZ	Kazakhstan	1	Almaty		Alma-Ata|Alma-Atinskaya Oblast'|Almatinskaya Oblast'	Oblasy	Region
1705	117	KAZ	Kazakhstan	2	Aqmola		Akmolin|Akmolinsk|Tselinograd	Oblasy	Region
1706	117	KAZ	Kazakhstan	3	Aqtöbe		Aktyubinsk	Oblasy	Region
1707	117	KAZ	Kazakhstan	4	Atyrau		Ateransk|Gur'yev	Oblasy	Region
1708	117	KAZ	Kazakhstan	5	East Kazakhstan		Shyghys Qazaqstan|Vostochno-Kazakhstan	Oblasy	Region
1709	117	KAZ	Kazakhstan	6	Mangghystau		Mangistau|Mangyshlak	Oblasy	Region
1710	117	KAZ	Kazakhstan	7	North Kazakhstan		Severo-Kazakhstan|Soltustik Qazaqstan	Oblasy	Region
1711	117	KAZ	Kazakhstan	8	Pavlodar			Oblasy	Region
1712	117	KAZ	Kazakhstan	9	Qaraghandy		Karaganda|Karagandinskaya Oblast'	Oblasy	Region
1713	117	KAZ	Kazakhstan	10	Qostanay		Kustanai|Kustanay	Oblasy	Region
1714	117	KAZ	Kazakhstan	11	Qyzylorda		Kyzyl-Orda|Kzyl-Orda|Kzyl-Ordinskaya Oblast'	Oblasy	Region
1715	117	KAZ	Kazakhstan	12	South Kazakhstan		Chimkent	Oblasy	Region
1716	117	KAZ	Kazakhstan	13	West Kazakhstan		Ural'sk	Oblasy	Region
1717	117	KAZ	Kazakhstan	14	Zhambyl		Dzhambul	Oblasy	Region
