# Supplementary material for: Rabies in Kazakhstan
Source: PLoS Negl Trop Dis. 2016 Aug 3;10(8):e0004889. doi: 10.1371/journal.pntd.0004889 (PMC4972401; doi:10.1371/journal.pntd.0004889)
Supplement: S1 Dataset — This folder contains all the data used in the manuscript. The file also includes the R code used to estimate the burden of disease, economic losses and regional incidences. Relevant shape files used to generate the maps and associated R code are also provided. (ZIP) [file pntd.0004889.s001.zip › supplementary data/Rcodeandfiles/coor1.csv]

	long	lat	order	hole	piece	group	id
1	69.1600723267	55.3734283447	1	FALSE	1	0.1	0
2	69.1753540039	55.3530158997	2	FALSE	1	0.1	0
3	69.1821136475	55.3439903259	3	FALSE	1	0.1	0
4	69.1857070923	55.3391876221	4	FALSE	1	0.1	0
5	69.191444397	55.3362236023	5	FALSE	1	0.1	0
6	69.1984939575	55.3352355957	6	FALSE	1	0.1	0
7	69.2023696899	55.3358230591	7	FALSE	1	0.1	0
8	69.2635345459	55.3451042175	8	FALSE	1	0.1	0
9	69.3302001953	55.3625831604	9	FALSE	1	0.1	0
10	69.3731307983	55.3661384583	10	FALSE	1	0.1	0
11	69.3848419189	55.364982605	11	FALSE	1	0.1	0
12	69.4069061279	55.3628082275	12	FALSE	1	0.1	0
13	69.423500061	55.3578987122	13	FALSE	1	0.1	0
14	69.4705123901	55.3439903259	14	FALSE	1	0.1	0
15	69.4889602661	55.3411712646	15	FALSE	1	0.1	0
16	69.4891891479	55.3412246704	16	FALSE	1	0.1	0
17	69.5180740356	55.3479537964	17	FALSE	1	0.1	0
18	69.5925674438	55.3505477905	18	FALSE	1	0.1	0
19	69.593421936	55.3504981995	19	FALSE	1	0.1	0
20	69.6158599854	55.3491821289	20	FALSE	1	0.1	0
21	69.6680450439	55.3429450989	21	FALSE	1	0.1	0
22	69.6864318848	55.3357048035	22	FALSE	1	0.1	0
23	69.6952514648	55.3336982727	23	FALSE	1	0.1	0
24	69.7309417725	55.3255844116	24	FALSE	1	0.1	0
25	69.7709121704	55.3134422302	25	FALSE	1	0.1	0
26	69.7721176147	55.3132209778	26	FALSE	1	0.1	0
27	69.7981185913	55.3084831238	27	FALSE	1	0.1	0
28	69.8314971924	55.3023986816	28	FALSE	1	0.1	0
29	69.8352584839	55.3009643555	29	FALSE	1	0.1	0
30	69.8457870483	55.2969551086	30	FALSE	1	0.1	0
31	69.8616027832	55.2909317017	31	FALSE	1	0.1	0
32	69.8740768433	55.2838249207	32	FALSE	1	0.1	0
33	69.8839263916	55.275100708	33	FALSE	1	0.1	0
34	69.9000549316	55.2436752319	34	FALSE	1	0.1	0
35	69.9196243286	55.2156181335	35	FALSE	1	0.1	0
36	69.9213485718	55.2146682739	36	FALSE	1	0.1	0
37	69.9417877197	55.2034034729	37	FALSE	1	0.1	0
38	69.960067749	55.1981964111	38	FALSE	1	0.1	0
39	69.9810333252	55.1943359375	39	FALSE	1	0.1	0
40	69.9926528931	55.1921958923	40	FALSE	1	0.1	0
41	70	55.1934280396	41	FALSE	1	0.1	0
42	70.0028610229	55.1929512024	42	FALSE	1	0.1	0
43	70.0371780396	55.1903877258	43	FALSE	1	0.1	0
44	70.0506973267	55.187877655	44	FALSE	1	0.1	0
45	70.0514221191	55.1877441406	45	FALSE	1	0.1	0
46	70.0802001953	55.1718559265	46	FALSE	1	0.1	0
47	70.0834503174	55.1700630188	47	FALSE	1	0.1	0
48	70.1155090332	55.1484680176	48	FALSE	1	0.1	0
49	70.1333007813	55.1387176514	49	FALSE	1	0.1	0
50	70.1502914429	55.1344184875	50	FALSE	1	0.1	0
51	70.1662445068	55.1337471008	51	FALSE	1	0.1	0
52	70.1968383789	55.1324615479	52	FALSE	1	0.1	0
53	70.217918396	55.1332778931	53	FALSE	1	0.1	0
54	70.2297821045	55.1366882324	54	FALSE	1	0.1	0
55	70.2349014282	55.1381607056	55	FALSE	1	0.1	0
56	70.2661895752	55.1603736877	56	FALSE	1	0.1	0
57	70.2866592407	55.1714706421	57	FALSE	1	0.1	0
58	70.307975769	55.1787185669	58	FALSE	1	0.1	0
59	70.3229141235	55.1820640564	59	FALSE	1	0.1	0
60	70.3694915771	55.1894645691	60	FALSE	1	0.1	0
61	70.3964309692	55.1986961365	61	FALSE	1	0.1	0
62	70.4058609009	55.2052612305	62	FALSE	1	0.1	0
63	70.4114608765	55.2091598511	63	FALSE	1	0.1	0
64	70.4321670532	55.2496490479	64	FALSE	1	0.1	0
65	70.4460678101	55.2655410767	65	FALSE	1	0.1	0
66	70.4602508545	55.2763977051	66	FALSE	1	0.1	0
67	70.471031189	55.2805862427	67	FALSE	1	0.1	0
68	70.491104126	55.2826576233	68	FALSE	1	0.1	0
69	70.5101165771	55.2802886963	69	FALSE	1	0.1	0
70	70.5222473145	55.2755241394	70	FALSE	1	0.1	0
71	70.5285339355	55.2730522156	71	FALSE	1	0.1	0
72	70.5346069336	55.2711830139	72	FALSE	1	0.1	0
73	70.5749588013	55.258769989	73	FALSE	1	0.1	0
74	70.5930175781	55.2570152283	74	FALSE	1	0.1	0
75	70.6281356812	55.2582473755	75	FALSE	1	0.1	0
76	70.6476898193	55.2627830505	76	FALSE	1	0.1	0
77	70.6784744263	55.283000946	77	FALSE	1	0.1	0
78	70.7018280029	55.2887001038	78	FALSE	1	0.1	0
79	70.7279815674	55.2923278809	79	FALSE	1	0.1	0
80	70.756187439	55.2962379456	80	FALSE	1	0.1	0
81	70.8016891479	55.299949646	81	FALSE	1	0.1	0
82	70.8163452148	55.299079895	82	FALSE	1	0.1	0
83	70.8201904297	55.297958374	83	FALSE	1	0.1	0
84	70.827003479	55.2862434387	84	FALSE	1	0.1	0
85	70.8275680542	55.2676887512	85	FALSE	1	0.1	0
86	70.8304748535	55.2573204041	86	FALSE	1	0.1	0
87	70.8537445068	55.2300262451	87	FALSE	1	0.1	0
88	70.8900909424	55.1889419556	88	FALSE	1	0.1	0
89	70.9053421021	55.1789245605	89	FALSE	1	0.1	0
90	70.9220962524	55.1733665466	90	FALSE	1	0.1	0
91	70.9312820435	55.1675415039	91	FALSE	1	0.1	0
92	70.9371795654	55.1461219788	92	FALSE	1	0.1	0
93	70.9448242187	55.1319313049	93	FALSE	1	0.1	0
94	70.9541931152	55.1231307983	94	FALSE	1	0.1	0
95	70.9615249634	55.1197891235	95	FALSE	1	0.1	0
96	70.980178833	55.1112823486	96	FALSE	1	0.1	0
97	71.0043945313	55.0880699158	97	FALSE	1	0.1	0
98	71.0149993896	55.0729217529	98	FALSE	1	0.1	0
99	71.0219039917	55.0481185913	99	FALSE	1	0.1	0
100	71.0173797607	55.0099487305	100	FALSE	1	0.1	0
101	71.0161972046	55	101	FALSE	1	0.1	0
102	71.0138168335	54.9798774719	102	FALSE	1	0.1	0
103	71.0204925537	54.9440422058	103	FALSE	1	0.1	0
104	71.0107650757	54.9302101135	104	FALSE	1	0.1	0
105	71.0097122192	54.9287071228	105	FALSE	1	0.1	0
106	70.9985809326	54.913684845	106	FALSE	1	0.1	0
107	70.9967956543	54.9074134827	107	FALSE	1	0.1	0
108	70.9951629639	54.8886680603	108	FALSE	1	0.1	0
109	70.9994888306	54.8788490295	109	FALSE	1	0.1	0
110	71.0199661255	54.859752655	110	FALSE	1	0.1	0
111	71.0243530273	54.8570671082	111	FALSE	1	0.1	0
112	71.0348892212	54.8506240845	112	FALSE	1	0.1	0
113	71.0465393066	54.8399047852	113	FALSE	1	0.1	0
114	71.0503234863	54.8307380676	114	FALSE	1	0.1	0
115	71.0515060425	54.8165779114	115	FALSE	1	0.1	0
116	71.0505065918	54.7912597656	116	FALSE	1	0.1	0
117	71.0583190918	54.7736320496	117	FALSE	1	0.1	0
118	71.0918731689	54.7358627319	118	FALSE	1	0.1	0
119	71.1368789673	54.7082366943	119	FALSE	1	0.1	0
120	71.1441497803	54.705493927	120	FALSE	1	0.1	0
121	71.1605987549	54.702419281	121	FALSE	1	0.1	0
122	71.1809310913	54.7012786865	122	FALSE	1	0.1	0
123	71.2082672119	54.6997413635	123	FALSE	1	0.1	0
124	71.2364501953	54.6932754517	124	FALSE	1	0.1	0
125	71.2554473877	54.6871414185	125	FALSE	1	0.1	0
126	71.2735977173	54.6749801636	126	FALSE	1	0.1	0
127	71.2971801758	54.6654586792	127	FALSE	1	0.1	0
128	71.3018951416	54.6572647095	128	FALSE	1	0.1	0
129	71.3071136475	54.6254577637	129	FALSE	1	0.1	0
130	71.30418396	54.6195831299	130	FALSE	1	0.1	0
131	71.3030929565	54.617401123	131	FALSE	1	0.1	0
132	71.2970733643	54.615146637	132	FALSE	1	0.1	0
133	71.2957077026	54.6146354675	133	FALSE	1	0.1	0
134	71.2428741455	54.6076011658	134	FALSE	1	0.1	0
135	71.2247314453	54.6032295227	135	FALSE	1	0.1	0
136	71.2065429688	54.5949440002	136	FALSE	1	0.1	0
137	71.1989059448	54.5852737427	137	FALSE	1	0.1	0
138	71.1881942749	54.5400428772	138	FALSE	1	0.1	0
139	71.1892471313	54.5345153809	139	FALSE	1	0.1	0
140	71.1947402954	54.5057945251	140	FALSE	1	0.1	0
141	71.1942214966	54.4981842041	141	FALSE	1	0.1	0
142	71.1985702515	54.4811706543	142	FALSE	1	0.1	0
143	71.2081832886	54.4435157776	143	FALSE	1	0.1	0
144	71.2182846069	54.417301178	144	FALSE	1	0.1	0
145	71.2221832275	54.4108085632	145	FALSE	1	0.1	0
146	71.2320861816	54.3943099976	146	FALSE	1	0.1	0
147	71.2316055298	54.3823394775	147	FALSE	1	0.1	0
148	71.2235946655	54.3540382385	148	FALSE	1	0.1	0
149	71.2153930664	54.3372077942	149	FALSE	1	0.1	0
150	71.2030944824	54.3233261108	150	FALSE	1	0.1	0
151	71.1940841675	54.3190689087	151	FALSE	1	0.1	0
152	71.1782226563	54.3198776245	152	FALSE	1	0.1	0
153	71.1476821899	54.3233680725	153	FALSE	1	0.1	0
154	71.0910797119	54.3298149109	154	FALSE	1	0.1	0
155	71.0730438232	54.3336868286	155	FALSE	1	0.1	0
156	71.0296936035	54.3485183716	156	FALSE	1	0.1	0
157	71.0215911865	54.3477554321	157	FALSE	1	0.1	0
158	71.0151519775	54.3404388428	158	FALSE	1	0.1	0
159	71.013923645	54.3143997192	159	FALSE	1	0.1	0
160	71.0158996582	54.3022689819	160	FALSE	1	0.1	0
161	71.0159988403	54.3016738892	161	FALSE	1	0.1	0
162	71.023147583	54.2931861877	162	FALSE	1	0.1	0
163	71.0328369141	54.2886695862	163	FALSE	1	0.1	0
164	71.0408401489	54.2849388123	164	FALSE	1	0.1	0
165	71.0903167725	54.277507782	165	FALSE	1	0.1	0
166	71.0929718018	54.2771110535	166	FALSE	1	0.1	0
167	71.1035003662	54.2672386169	167	FALSE	1	0.1	0
168	71.1104202271	54.2516136169	168	FALSE	1	0.1	0
169	71.1099090576	54.2465438843	169	FALSE	1	0.1	0
170	71.1097412109	54.2449073792	170	FALSE	1	0.1	0
171	71.1021499634	54.2354507446	171	FALSE	1	0.1	0
172	71.0730056763	54.216091156	172	FALSE	1	0.1	0
173	71.0695343018	54.2073516846	173	FALSE	1	0.1	0
174	71.0730361938	54.2013778687	174	FALSE	1	0.1	0
175	71.0788269043	54.1978759766	175	FALSE	1	0.1	0
176	71.0805664063	54.1968231201	176	FALSE	1	0.1	0
177	71.0842437744	54.1955528259	177	FALSE	1	0.1	0
178	71.0868682861	54.1946487427	178	FALSE	1	0.1	0
179	71.1107635498	54.1864013672	179	FALSE	1	0.1	0
180	71.117401123	54.1816864014	180	FALSE	1	0.1	0
181	71.1261672974	54.1754646301	181	FALSE	1	0.1	0
182	71.1339416504	54.1650314331	182	FALSE	1	0.1	0
183	71.1403656006	54.156414032	183	FALSE	1	0.1	0
184	71.1428833008	54.1349830627	184	FALSE	1	0.1	0
185	71.1467590332	54.1228370667	185	FALSE	1	0.1	0
186	71.1534118652	54.1186752319	186	FALSE	1	0.1	0
187	71.1619491577	54.1148681641	187	FALSE	1	0.1	0
188	71.1659545898	54.1139831543	188	FALSE	1	0.1	0
189	71.1751861572	54.1119384766	189	FALSE	1	0.1	0
190	71.184387207	54.1099014282	190	FALSE	1	0.1	0
191	71.19871521	54.1085357666	191	FALSE	1	0.1	0
192	71.2103881836	54.1109008789	192	FALSE	1	0.1	0
193	71.2645797729	54.1385917664	193	FALSE	1	0.1	0
194	71.2860107422	54.1495437622	194	FALSE	1	0.1	0
195	71.2942733765	54.1597137451	195	FALSE	1	0.1	0
196	71.3092269897	54.1781272888	196	FALSE	1	0.1	0
197	71.3168411255	54.1813697815	197	FALSE	1	0.1	0
198	71.3205032349	54.1815795898	198	FALSE	1	0.1	0
199	71.3428115845	54.1828651428	199	FALSE	1	0.1	0
200	71.354019165	54.1835098267	200	FALSE	1	0.1	0
201	71.4016723633	54.1755104065	201	FALSE	1	0.1	0
202	71.4555206299	54.163520813	202	FALSE	1	0.1	0
203	71.4914779663	54.1593475342	203	FALSE	1	0.1	0
204	71.4942855835	54.1584854126	204	FALSE	1	0.1	0
205	71.5014190674	54.1562957764	205	FALSE	1	0.1	0
206	71.507232666	54.1522941589	206	FALSE	1	0.1	0
207	71.5112457275	54.1429977417	207	FALSE	1	0.1	0
208	71.5106201172	54.1409492493	208	FALSE	1	0.1	0
209	71.50415802	54.1197357178	209	FALSE	1	0.1	0
210	71.5073699951	54.1128158569	210	FALSE	1	0.1	0
211	71.5147247314	54.1089134216	211	FALSE	1	0.1	0
212	71.5249252319	54.108631134	212	FALSE	1	0.1	0
213	71.5382995605	54.1111679077	213	FALSE	1	0.1	0
214	71.555519104	54.1144371033	214	FALSE	1	0.1	0
215	71.5848007202	54.1167106628	215	FALSE	1	0.1	0
216	71.5993804932	54.1160049438	216	FALSE	1	0.1	0
217	71.6176986694	54.1118545532	217	FALSE	1	0.1	0
218	71.6430892944	54.1030845642	218	FALSE	1	0.1	0
219	71.6556472778	54.1027069092	219	FALSE	1	0.1	0
220	71.658164978	54.1038513184	220	FALSE	1	0.1	0
221	71.6784133911	54.1130485535	221	FALSE	1	0.1	0
222	71.7146759033	54.1177825928	222	FALSE	1	0.1	0
223	71.7209243774	54.1199989319	223	FALSE	1	0.1	0
224	71.7394638062	54.1300735474	224	FALSE	1	0.1	0
225	71.7465667725	54.1385345459	225	FALSE	1	0.1	0
226	71.7478103638	54.1448059082	226	FALSE	1	0.1	0
227	71.7456054688	54.1572952271	227	FALSE	1	0.1	0
228	71.7287902832	54.1794548035	228	FALSE	1	0.1	0
229	71.7280807495	54.1820755005	229	FALSE	1	0.1	0
230	71.7278518677	54.1829376221	230	FALSE	1	0.1	0
231	71.7253875732	54.1921005249	231	FALSE	1	0.1	0
232	71.7264556885	54.1962738037	232	FALSE	1	0.1	0
233	71.7283859253	54.2037734985	233	FALSE	1	0.1	0
234	71.7288665771	54.2056236267	234	FALSE	1	0.1	0
235	71.7340164185	54.2135314941	235	FALSE	1	0.1	0
236	71.7436447144	54.2283172607	236	FALSE	1	0.1	0
237	71.7671051025	54.2485466003	237	FALSE	1	0.1	0
238	71.8812103271	54.2401123047	238	FALSE	1	0.1	0
239	71.897644043	54.2388916016	239	FALSE	1	0.1	0
240	72.0094451904	54.2261734009	240	FALSE	1	0.1	0
241	72.021774292	54.2230300903	241	FALSE	1	0.1	0
242	72.0233612061	54.2226257324	242	FALSE	1	0.1	0
243	72.059135437	54.2054290771	243	FALSE	1	0.1	0
244	72.0608215332	54.1923484802	244	FALSE	1	0.1	0
245	72.0616607666	54.1858482361	245	FALSE	1	0.1	0
246	72.0969085693	54.1738891602	246	FALSE	1	0.1	0
247	72.1004943848	54.1688194275	247	FALSE	1	0.1	0
248	72.0942306519	54.1549263	248	FALSE	1	0.1	0
249	72.1641311646	54.1316375732	249	FALSE	1	0.1	0
250	72.1717147827	54.1329879761	250	FALSE	1	0.1	0
251	72.1746063232	54.1351852417	251	FALSE	1	0.1	0
252	72.1828079224	54.141418457	252	FALSE	1	0.1	0
253	72.1879501343	54.1481323242	253	FALSE	1	0.1	0
254	72.1889343262	54.153553009	254	FALSE	1	0.1	0
255	72.1947021484	54.1852111816	255	FALSE	1	0.1	0
256	72.1838226318	54.194229126	256	FALSE	1	0.1	0
257	72.1615982056	54.2055778503	257	FALSE	1	0.1	0
258	72.1272735596	54.2166900635	258	FALSE	1	0.1	0
259	72.091758728	54.2254333496	259	FALSE	1	0.1	0
260	72.0835952759	54.2297782898	260	FALSE	1	0.1	0
261	72.0821762085	54.2358894348	261	FALSE	1	0.1	0
262	72.0866088867	54.2426109314	262	FALSE	1	0.1	0
263	72.0980911255	54.2599716187	263	FALSE	1	0.1	0
264	72.1273117065	54.288936615	264	FALSE	1	0.1	0
265	72.112449646	54.3050575256	265	FALSE	1	0.1	0
266	72.102142334	54.3127250671	266	FALSE	1	0.1	0
267	72.0850753784	54.3232116699	267	FALSE	1	0.1	0
268	72.0673751831	54.3281593323	268	FALSE	1	0.1	0
269	72.0553741455	54.3341178894	269	FALSE	1	0.1	0
270	72.0483779907	54.343334198	270	FALSE	1	0.1	0
271	72.038192749	54.3567504883	271	FALSE	1	0.1	0
272	72.0429000854	54.3613777161	272	FALSE	1	0.1	0
273	72.0644073486	54.3642234802	273	FALSE	1	0.1	0
274	72.0977783203	54.3640518188	274	FALSE	1	0.1	0
275	72.1378860474	54.3638458252	275	FALSE	1	0.1	0
276	72.1629257202	54.3620567322	276	FALSE	1	0.1	0
277	72.1772155762	54.3587417603	277	FALSE	1	0.1	0
278	72.2116775513	54.3423194885	278	FALSE	1	0.1	0
279	72.2228164673	54.3370094299	279	FALSE	1	0.1	0
280	72.2632751465	54.3200187683	280	FALSE	1	0.1	0
281	72.2833404541	54.2837677002	281	FALSE	1	0.1	0
282	72.2825546265	54.2815170288	282	FALSE	1	0.1	0
283	72.2761383057	54.2631835938	283	FALSE	1	0.1	0
284	72.2761306763	54.2560768127	284	FALSE	1	0.1	0
285	72.2817001343	54.2531776428	285	FALSE	1	0.1	0
286	72.3024902344	54.2472038269	286	FALSE	1	0.1	0
287	72.3084487915	54.2454910278	287	FALSE	1	0.1	0
288	72.3211288452	54.2418479919	288	FALSE	1	0.1	0
289	72.3223876953	54.2389373779	289	FALSE	1	0.1	0
290	72.3132095337	54.2255859375	290	FALSE	1	0.1	0
291	72.3124313354	54.2239952087	291	FALSE	1	0.1	0
292	72.3086013794	54.2161903381	292	FALSE	1	0.1	0
293	72.298538208	54.1956481934	293	FALSE	1	0.1	0
294	72.3082122803	54.18907547	294	FALSE	1	0.1	0
295	72.3277282715	54.1806678772	295	FALSE	1	0.1	0
296	72.3393173218	54.1756744385	296	FALSE	1	0.1	0
297	72.3404159546	54.1752815247	297	FALSE	1	0.1	0
298	72.3938217163	54.1562423706	298	FALSE	1	0.1	0
299	72.3951187134	54.1557807922	299	FALSE	1	0.1	0
300	72.3977661133	54.1548347473	300	FALSE	1	0.1	0
301	72.4181365967	54.1495361328	301	FALSE	1	0.1	0
302	72.4387283325	54.1467208862	302	FALSE	1	0.1	0
303	72.4923782349	54.1393814087	303	FALSE	1	0.1	0
304	72.4928359985	54.1354789734	304	FALSE	1	0.1	0
305	72.4934234619	54.1304779053	305	FALSE	1	0.1	0
306	72.4956817627	54.1111297607	306	FALSE	1	0.1	0
307	72.4873123169	54.1097602844	307	FALSE	1	0.1	0
308	72.4515075684	54.1190376282	308	FALSE	1	0.1	0
309	72.4503479004	54.1190376282	309	FALSE	1	0.1	0
310	72.4368438721	54.1190185547	310	FALSE	1	0.1	0
311	72.4343414307	54.11901474	311	FALSE	1	0.1	0
312	72.4262695312	54.1158218384	312	FALSE	1	0.1	0
313	72.4240951538	54.1120605469	313	FALSE	1	0.1	0
314	72.4222946167	54.1089515686	314	FALSE	1	0.1	0
315	72.4176330566	54.1064033508	315	FALSE	1	0.1	0
316	72.4047546387	54.1059951782	316	FALSE	1	0.1	0
317	72.3691177368	54.1048698425	317	FALSE	1	0.1	0
318	72.3631744385	54.0884895325	318	FALSE	1	0.1	0
319	72.3658752441	54.0838241577	319	FALSE	1	0.1	0
320	72.3690414429	54.0825653076	320	FALSE	1	0.1	0
321	72.3729629517	54.0810050964	321	FALSE	1	0.1	0
322	72.3822250366	54.07188797	322	FALSE	1	0.1	0
323	72.3812561035	54.0634689331	323	FALSE	1	0.1	0
324	72.3809204102	54.0605812073	324	FALSE	1	0.1	0
325	72.3839874268	54.0591888428	325	FALSE	1	0.1	0
326	72.4187393188	54.0434074402	326	FALSE	1	0.1	0
327	72.4192352295	54.0413589478	327	FALSE	1	0.1	0
328	72.4198913574	54.0386543274	328	FALSE	1	0.1	0
329	72.4112548828	54.0165557861	329	FALSE	1	0.1	0
330	72.4030380249	53.9955329895	330	FALSE	1	0.1	0
331	72.3775253296	53.9532966614	331	FALSE	1	0.1	0
332	72.400428772	53.9364509583	332	FALSE	1	0.1	0
333	72.4153823853	53.9280662537	333	FALSE	1	0.1	0
334	72.4294433594	53.9201698303	334	FALSE	1	0.1	0
335	72.4585342407	53.9141807556	335	FALSE	1	0.1	0
336	72.4749832153	53.9107933044	336	FALSE	1	0.1	0
337	72.4752502441	53.9107398987	337	FALSE	1	0.1	0
338	72.480430603	53.9096717834	338	FALSE	1	0.1	0
339	72.4933624268	53.9138183594	339	FALSE	1	0.1	0
340	72.5343780518	53.9717712402	340	FALSE	1	0.1	0
341	72.544380188	53.9807815552	341	FALSE	1	0.1	0
342	72.554145813	53.9895782471	342	FALSE	1	0.1	0
343	72.6479873657	53.9661903381	343	FALSE	1	0.1	0
344	72.6809616089	53.9564819336	344	FALSE	1	0.1	0
345	72.7200469971	53.9498291016	345	FALSE	1	0.1	0
346	72.7220535278	53.9494857788	346	FALSE	1	0.1	0
347	72.7223205566	53.950756073	347	FALSE	1	0.1	0
348	72.7231826782	53.9548187256	348	FALSE	1	0.1	0
349	72.7225952148	53.9574737549	349	FALSE	1	0.1	0
350	72.7181396484	53.9777030945	350	FALSE	1	0.1	0
351	72.7115707397	53.9927139282	351	FALSE	1	0.1	0
352	72.6908950806	54.0108795166	352	FALSE	1	0.1	0
353	72.6834411621	54.0265312195	353	FALSE	1	0.1	0
354	72.6651916504	54.046421051	354	FALSE	1	0.1	0
355	72.6564559937	54.0500831604	355	FALSE	1	0.1	0
356	72.635635376	54.0511207581	356	FALSE	1	0.1	0
357	72.6181335449	54.051990509	357	FALSE	1	0.1	0
358	72.6164169312	54.0520744324	358	FALSE	1	0.1	0
359	72.5737838745	54.0507049561	359	FALSE	1	0.1	0
360	72.5636749268	54.0480957031	360	FALSE	1	0.1	0
361	72.5623931885	54.0473022461	361	FALSE	1	0.1	0
362	72.5551528931	54.0428237915	362	FALSE	1	0.1	0
363	72.5206298828	54.046913147	363	FALSE	1	0.1	0
364	72.5197372437	54.050075531	364	FALSE	1	0.1	0
365	72.5342102051	54.0893783569	365	FALSE	1	0.1	0
366	72.544708252	54.1094322205	366	FALSE	1	0.1	0
367	72.5455703735	54.10962677	367	FALSE	1	0.1	0
368	72.5661849976	54.1142578125	368	FALSE	1	0.1	0
369	72.5890655518	54.122592926	369	FALSE	1	0.1	0
370	72.600944519	54.1340026855	370	FALSE	1	0.1	0
371	72.6280670166	54.1328887939	371	FALSE	1	0.1	0
372	72.7105102539	54.1295013428	372	FALSE	1	0.1	0
373	72.7424926758	54.1273193359	373	FALSE	1	0.1	0
374	72.7826538086	54.1245651245	374	FALSE	1	0.1	0
375	72.8137130737	54.1215248108	375	FALSE	1	0.1	0
376	72.8163070679	54.1212692261	376	FALSE	1	0.1	0
377	72.817276001	54.1205673218	377	FALSE	1	0.1	0
378	72.8325119019	54.1095046997	378	FALSE	1	0.1	0
379	72.8415298462	54.1065330505	379	FALSE	1	0.1	0
380	72.9442367554	54.1014480591	380	FALSE	1	0.1	0
381	72.9644546509	54.1004371643	381	FALSE	1	0.1	0
382	72.9811401367	54.0983009338	382	FALSE	1	0.1	0
383	72.9809417725	54.0730857849	383	FALSE	1	0.1	0
384	72.9775848389	54.0614585876	384	FALSE	1	0.1	0
385	72.9779510498	54.0536880493	385	FALSE	1	0.1	0
386	73.0426864624	54.0475463867	386	FALSE	1	0.1	0
387	73.0514450073	54.0279769897	387	FALSE	1	0.1	0
388	73.0599441528	54.0089988708	388	FALSE	1	0.1	0
389	73.0610427856	54.0075111389	389	FALSE	1	0.1	0
390	73.0696029663	53.9959602356	390	FALSE	1	0.1	0
391	73.0843887329	53.9905128479	391	FALSE	1	0.1	0
392	73.1149520874	53.9873924255	392	FALSE	1	0.1	0
393	73.1676101685	53.9820213318	393	FALSE	1	0.1	0
394	73.2010879517	53.9761009216	394	FALSE	1	0.1	0
395	73.2177886963	53.9710197449	395	FALSE	1	0.1	0
396	73.2205657959	53.9701766968	396	FALSE	1	0.1	0
397	73.2717590332	53.9620285034	397	FALSE	1	0.1	0
398	73.2801589966	53.9606895447	398	FALSE	1	0.1	0
399	73.2893371582	53.9533424377	399	FALSE	1	0.1	0
400	73.3217926025	53.9516906738	400	FALSE	1	0.1	0
401	73.3593673706	53.9523391724	401	FALSE	1	0.1	0
402	73.4016113281	53.9557151794	402	FALSE	1	0.1	0
403	73.4095230103	53.9631881714	403	FALSE	1	0.1	0
404	73.4085998535	53.9660148621	404	FALSE	1	0.1	0
405	73.4054260254	53.975692749	405	FALSE	1	0.1	0
406	73.4028701782	53.9834861755	406	FALSE	1	0.1	0
407	73.4051513672	53.9895515442	407	FALSE	1	0.1	0
408	73.4097595215	53.9899978638	408	FALSE	1	0.1	0
409	73.4215545654	53.988948822	409	FALSE	1	0.1	0
410	73.4417877197	53.9830245972	410	FALSE	1	0.1	0
411	73.4520187378	53.9791526794	411	FALSE	1	0.1	0
412	73.4825897217	53.9627151489	412	FALSE	1	0.1	0
413	73.5037307739	53.954536438	413	FALSE	1	0.1	0
414	73.5116653442	53.9514656067	414	FALSE	1	0.1	0
415	73.5274276733	53.9496765137	415	FALSE	1	0.1	0
416	73.5356750488	53.9518890381	416	FALSE	1	0.1	0
417	73.5377044678	53.9599990845	417	FALSE	1	0.1	0
418	73.5363311768	53.9633026123	418	FALSE	1	0.1	0
419	73.5336914063	53.9696617126	419	FALSE	1	0.1	0
420	73.5115432739	53.995891571	420	FALSE	1	0.1	0
421	73.5101623535	54.0010719299	421	FALSE	1	0.1	0
422	73.509979248	54.0017738342	422	FALSE	1	0.1	0
423	73.5100708008	54.001991272	423	FALSE	1	0.1	0
424	73.5107879639	54.0036964417	424	FALSE	1	0.1	0
425	73.5117492676	54.0059776306	425	FALSE	1	0.1	0
426	73.518913269	54.0073890686	426	FALSE	1	0.1	0
427	73.5890197754	54.0212020874	427	FALSE	1	0.1	0
428	73.6005249023	54.025390625	428	FALSE	1	0.1	0
429	73.6296844482	54.0414428711	429	FALSE	1	0.1	0
430	73.6313476563	54.0423583984	430	FALSE	1	0.1	0
431	73.6406555176	54.0514793396	431	FALSE	1	0.1	0
432	73.6416015625	54.0561027527	432	FALSE	1	0.1	0
433	73.6397094727	54.0582351685	433	FALSE	1	0.1	0
434	73.6279067993	54.0715141296	434	FALSE	1	0.1	0
435	73.6333236694	54.0747337341	435	FALSE	1	0.1	0
436	73.6784973145	54.0718765259	436	FALSE	1	0.1	0
437	73.6925811768	54.0709838867	437	FALSE	1	0.1	0
438	73.6951599121	54.0601081848	438	FALSE	1	0.1	0
439	73.7129211426	54.0570335388	439	FALSE	1	0.1	0
440	73.724609375	54.0550117493	440	FALSE	1	0.1	0
441	73.7503738403	54.0543212891	441	FALSE	1	0.1	0
442	73.7492599487	54.0466003418	442	FALSE	1	0.1	0
443	73.7481079102	54.0386543274	443	FALSE	1	0.1	0
444	73.7458496094	54.030330658	444	FALSE	1	0.1	0
445	73.7241210938	53.9503555298	445	FALSE	1	0.1	0
446	73.7138671875	53.9228248596	446	FALSE	1	0.1	0
447	73.7042770386	53.8970069885	447	FALSE	1	0.1	0
448	73.6913070679	53.8621025085	448	FALSE	1	0.1	0
449	73.6294326782	53.8673210144	449	FALSE	1	0.1	0
450	73.5856781006	53.873046875	450	FALSE	1	0.1	0
451	73.5762176514	53.8742828369	451	FALSE	1	0.1	0
452	73.474319458	53.8828544617	452	FALSE	1	0.1	0
453	73.4650802612	53.8824234009	453	FALSE	1	0.1	0
454	73.4570083618	53.8768310547	454	FALSE	1	0.1	0
455	73.4551544189	53.8755455017	455	FALSE	1	0.1	0
456	73.4515533447	53.871383667	456	FALSE	1	0.1	0
457	73.4347076416	53.8519096375	457	FALSE	1	0.1	0
458	73.4317245483	53.8453559875	458	FALSE	1	0.1	0
459	73.4352035522	53.8368148804	459	FALSE	1	0.1	0
460	73.4371261597	53.8346786499	460	FALSE	1	0.1	0
461	73.4561538696	53.8135185242	461	FALSE	1	0.1	0
462	73.4222106934	53.8041305542	462	FALSE	1	0.1	0
463	73.3892288208	53.7991371155	463	FALSE	1	0.1	0
464	73.3856430054	53.7989387512	464	FALSE	1	0.1	0
465	73.3577423096	53.7974090576	465	FALSE	1	0.1	0
466	73.3487701416	53.7951469421	466	FALSE	1	0.1	0
467	73.3475418091	53.7927970886	467	FALSE	1	0.1	0
468	73.35887146	53.7750091553	468	FALSE	1	0.1	0
469	73.3596343994	53.7708053589	469	FALSE	1	0.1	0
470	73.3604736328	53.7661514282	470	FALSE	1	0.1	0
471	73.3591842651	53.7617835999	471	FALSE	1	0.1	0
472	73.3551864624	53.748260498	472	FALSE	1	0.1	0
473	73.3294754028	53.6879196167	473	FALSE	1	0.1	0
474	73.3206481934	53.6847457886	474	FALSE	1	0.1	0
475	73.3065032959	53.6843719482	475	FALSE	1	0.1	0
476	73.2683563232	53.6833610535	476	FALSE	1	0.1	0
477	73.2594146729	53.6810913086	477	FALSE	1	0.1	0
478	73.2591934204	53.6744232178	478	FALSE	1	0.1	0
479	73.2587509155	53.6608657837	479	FALSE	1	0.1	0
480	73.2589645386	53.6593322754	480	FALSE	1	0.1	0
481	73.2603225708	53.6495170593	481	FALSE	1	0.1	0
482	73.2641448975	53.6469535828	482	FALSE	1	0.1	0
483	73.2822418213	53.6471443176	483	FALSE	1	0.1	0
484	73.2831268311	53.6435203552	484	FALSE	1	0.1	0
485	73.264251709	53.6114044189	485	FALSE	1	0.1	0
486	73.2594223022	53.603187561	486	FALSE	1	0.1	0
487	73.2459640503	53.5752601624	487	FALSE	1	0.1	0
488	73.2470779419	53.5727958679	488	FALSE	1	0.1	0
489	73.2754135132	53.5654678345	489	FALSE	1	0.1	0
490	73.3283309937	53.5559883118	490	FALSE	1	0.1	0
491	73.3338012695	53.5550079346	491	FALSE	1	0.1	0
492	73.3492050171	53.5510482788	492	FALSE	1	0.1	0
493	73.3533325195	53.549987793	493	FALSE	1	0.1	0
494	73.3567886353	53.5461273193	494	FALSE	1	0.1	0
495	73.3637619019	53.5383453369	495	FALSE	1	0.1	0
496	73.3707199097	53.5370864868	496	FALSE	1	0.1	0
497	73.4008102417	53.5316390991	497	FALSE	1	0.1	0
498	73.4038391113	53.5262870789	498	FALSE	1	0.1	0
499	73.4012069702	53.5144767761	499	FALSE	1	0.1	0
500	73.3999862671	53.5119400024	500	FALSE	1	0.1	0
501	73.3931121826	53.497592926	501	FALSE	1	0.1	0
502	73.3793792725	53.4770011902	502	FALSE	1	0.1	0
503	73.3966369629	53.4647483826	503	FALSE	1	0.1	0
504	73.3972167969	53.4643363953	504	FALSE	1	0.1	0
505	73.4194107056	53.4559593201	505	FALSE	1	0.1	0
506	73.4489593506	53.4448013306	506	FALSE	1	0.1	0
507	73.4500274658	53.4454307556	507	FALSE	1	0.1	0
508	73.4510498047	53.4460296631	508	FALSE	1	0.1	0
509	73.4979171753	53.4735641479	509	FALSE	1	0.1	0
510	73.4999389648	53.4747505188	510	FALSE	1	0.1	0
511	73.5547180176	53.5069351196	511	FALSE	1	0.1	0
512	73.5808029175	53.5222206116	512	FALSE	1	0.1	0
513	73.5849685669	53.5329818726	513	FALSE	1	0.1	0
514	73.5980529785	53.5667648315	514	FALSE	1	0.1	0
515	73.6423339844	53.5603027344	515	FALSE	1	0.1	0
516	73.6494140625	53.5592689514	516	FALSE	1	0.1	0
517	73.6595535278	53.5851974487	517	FALSE	1	0.1	0
518	73.6600494385	53.5864677429	518	FALSE	1	0.1	0
519	73.6748886108	53.6243286133	519	FALSE	1	0.1	0
520	73.7448348999	53.6194648743	520	FALSE	1	0.1	0
521	73.7791671753	53.6052246094	521	FALSE	1	0.1	0
522	73.7996902466	53.5967140198	522	FALSE	1	0.1	0
523	73.805809021	53.5956497192	523	FALSE	1	0.1	0
524	73.8091278076	53.5950698853	524	FALSE	1	0.1	0
525	73.8337020874	53.5863075256	525	FALSE	1	0.1	0
526	73.8444442749	53.5927352905	526	FALSE	1	0.1	0
527	73.8850631714	53.6313819885	527	FALSE	1	0.1	0
528	73.8871459961	53.6339950562	528	FALSE	1	0.1	0
529	73.8920669556	53.6401596069	529	FALSE	1	0.1	0
530	73.9033660889	53.6484336853	530	FALSE	1	0.1	0
531	73.9344482422	53.6463470459	531	FALSE	1	0.1	0
532	73.9526062012	53.6436538696	532	FALSE	1	0.1	0
533	73.9555511475	53.6432189941	533	FALSE	1	0.1	0
534	74.0326309204	53.6317481995	534	FALSE	1	0.1	0
535	74.07447052	53.6255226135	535	FALSE	1	0.1	0
536	74.0643844604	53.5731086731	536	FALSE	1	0.1	0
537	74.0636520386	53.5693054199	537	FALSE	1	0.1	0
538	74.0618972778	53.5601997375	538	FALSE	1	0.1	0
539	74.0639190674	53.5561637878	539	FALSE	1	0.1	0
540	74.1155471802	53.5519180298	540	FALSE	1	0.1	0
541	74.1513900757	53.5511207581	541	FALSE	1	0.1	0
542	74.156829834	53.563709259	542	FALSE	1	0.1	0
543	74.1695556641	53.6018638611	543	FALSE	1	0.1	0
544	74.1699142456	53.6029396057	544	FALSE	1	0.1	0
545	74.1791534424	53.6028633118	545	FALSE	1	0.1	0
546	74.2421569824	53.5937652588	546	FALSE	1	0.1	0
547	74.2322311401	53.5732154846	547	FALSE	1	0.1	0
548	74.2386932373	53.5705032349	548	FALSE	1	0.1	0
549	74.2633361816	53.5655784607	549	FALSE	1	0.1	0
550	74.2682037354	53.5646057129	550	FALSE	1	0.1	0
551	74.2700653076	53.5484313965	551	FALSE	1	0.1	0
552	74.2677383423	53.5252151489	552	FALSE	1	0.1	0
553	74.268737793	53.5231933594	553	FALSE	1	0.1	0
554	74.2857513428	53.5188484192	554	FALSE	1	0.1	0
555	74.2884979248	53.5116348267	555	FALSE	1	0.1	0
556	74.2818374634	53.4960250854	556	FALSE	1	0.1	0
557	74.2818984985	53.4909820557	557	FALSE	1	0.1	0
558	74.2819290161	53.4884757996	558	FALSE	1	0.1	0
559	74.2852783203	53.4876937866	559	FALSE	1	0.1	0
560	74.3334197998	53.4764518738	560	FALSE	1	0.1	0
561	74.3426589966	53.4742965698	561	FALSE	1	0.1	0
562	74.3847732544	53.4644393921	562	FALSE	1	0.1	0
563	74.4039382935	53.4610748291	563	FALSE	1	0.1	0
564	74.4150695801	53.4747886658	564	FALSE	1	0.1	0
565	74.4564437866	53.537273407	565	FALSE	1	0.1	0
566	74.4590911865	53.5412750244	566	FALSE	1	0.1	0
567	74.4690322876	53.5562477112	567	FALSE	1	0.1	0
568	74.4848327637	53.5800514221	568	FALSE	1	0.1	0
569	74.4853286743	53.5825881958	569	FALSE	1	0.1	0
570	74.4722061157	53.5859107971	570	FALSE	1	0.1	0
571	74.4461593628	53.5925102234	571	FALSE	1	0.1	0
572	74.4416427612	53.5950775146	572	FALSE	1	0.1	0
573	74.44972229	53.6187820435	573	FALSE	1	0.1	0
574	74.4591217041	53.6463623047	574	FALSE	1	0.1	0
575	74.4602355957	53.6496238708	575	FALSE	1	0.1	0
576	74.4718704224	53.6836776733	576	FALSE	1	0.1	0
577	74.4873352051	53.6821594238	577	FALSE	1	0.1	0
578	74.6173248291	53.669380188	578	FALSE	1	0.1	0
579	74.6412887573	53.6670074463	579	FALSE	1	0.1	0
580	74.6456222534	53.6696853638	580	FALSE	1	0.1	0
581	74.6634597778	53.7048988342	581	FALSE	1	0.1	0
582	74.6786346436	53.7396125793	582	FALSE	1	0.1	0
583	74.686126709	53.7567596436	583	FALSE	1	0.1	0
584	74.7043380737	53.7560577393	584	FALSE	1	0.1	0
585	74.7147521973	53.7547607422	585	FALSE	1	0.1	0
586	74.7197647095	53.7541351318	586	FALSE	1	0.1	0
587	74.7426681519	53.751285553	587	FALSE	1	0.1	0
588	74.7560043335	53.752910614	588	FALSE	1	0.1	0
589	74.7714920044	53.7598800659	589	FALSE	1	0.1	0
590	74.7789993286	53.7656402588	590	FALSE	1	0.1	0
591	74.7878646851	53.7769432068	591	FALSE	1	0.1	0
592	74.8031539917	53.8159255981	592	FALSE	1	0.1	0
593	74.8116149902	53.8201179504	593	FALSE	1	0.1	0
594	74.8358230591	53.8138923645	594	FALSE	1	0.1	0
595	74.8459777832	53.812877655	595	FALSE	1	0.1	0
596	74.8478393555	53.8128890991	596	FALSE	1	0.1	0
597	74.8946304321	53.8132247925	597	FALSE	1	0.1	0
598	74.9051589966	53.8137550354	598	FALSE	1	0.1	0
599	74.9392318726	53.8154716492	599	FALSE	1	0.1	0
600	74.9583053589	53.8145828247	600	FALSE	1	0.1	0
601	74.9815444946	53.8135032654	601	FALSE	1	0.1	0
602	74.9951553345	53.8087120056	602	FALSE	1	0.1	0
603	74.997467041	53.806137085	603	FALSE	1	0.1	0
604	75	53.8033103943	604	FALSE	1	0.1	0
605	75.0168457031	53.7845230103	605	FALSE	1	0.1	0
606	75.0193862915	53.7852554321	606	FALSE	1	0.1	0
607	75.0313339233	53.7886924744	607	FALSE	1	0.1	0
608	75.0393829346	53.7910079956	608	FALSE	1	0.1	0
609	75.0465011597	53.7955551147	609	FALSE	1	0.1	0
610	75.0488357544	53.7970466614	610	FALSE	1	0.1	0
611	75.062538147	53.8021812439	611	FALSE	1	0.1	0
612	75.0748138428	53.8078765869	612	FALSE	1	0.1	0
613	75.1584472656	53.8466796875	613	FALSE	1	0.1	0
614	75.1998519897	53.8698806763	614	FALSE	1	0.1	0
615	75.2172393799	53.8794746399	615	FALSE	1	0.1	0
616	75.2329711914	53.8850135803	616	FALSE	1	0.1	0
617	75.2621765137	53.8914413452	617	FALSE	1	0.1	0
618	75.3136672974	53.916633606	618	FALSE	1	0.1	0
619	75.3721313477	53.9419975281	619	FALSE	1	0.1	0
620	75.3841094971	53.9471931458	620	FALSE	1	0.1	0
621	75.3924560547	53.9498443604	621	FALSE	1	0.1	0
622	75.453086853	53.9691123962	622	FALSE	1	0.1	0
623	75.454208374	53.9694671631	623	FALSE	1	0.1	0
624	75.4731063843	53.9794120789	624	FALSE	1	0.1	0
625	75.4826507568	53.9899902344	625	FALSE	1	0.1	0
626	75.4851150513	54.0017242432	626	FALSE	1	0.1	0
627	75.4824905396	54.0106658936	627	FALSE	1	0.1	0
628	75.4546966553	54.0341796875	628	FALSE	1	0.1	0
629	75.4127349854	54.0649032593	629	FALSE	1	0.1	0
630	75.409866333	54.0674972534	630	FALSE	1	0.1	0
631	75.3987884521	54.0775032043	631	FALSE	1	0.1	0
632	75.3971939087	54.0822563171	632	FALSE	1	0.1	0
633	75.4086608887	54.0856170654	633	FALSE	1	0.1	0
634	75.4729766846	54.1044578552	634	FALSE	1	0.1	0
635	75.4970016479	54.1143226624	635	FALSE	1	0.1	0
636	75.5305252075	54.1224098206	636	FALSE	1	0.1	0
637	75.594291687	54.1066741943	637	FALSE	1	0.1	0
638	75.6008605957	54.105052948	638	FALSE	1	0.1	0
639	75.6120529175	54.1060638428	639	FALSE	1	0.1	0
640	75.6986160278	54.1315689087	640	FALSE	1	0.1	0
641	75.7065734863	54.1339149475	641	FALSE	1	0.1	0
642	75.7517318726	54.1462287903	642	FALSE	1	0.1	0
643	75.7943267822	54.1578445435	643	FALSE	1	0.1	0
644	75.9607696533	54.2029953003	644	FALSE	1	0.1	0
645	76.0702438354	54.2310333252	645	FALSE	1	0.1	0
646	76.0777816772	54.232963562	646	FALSE	1	0.1	0
647	76.2006988525	54.2669754028	647	FALSE	1	0.1	0
648	76.2273025513	54.2743377686	648	FALSE	1	0.1	0
649	76.2324676514	54.2785758972	649	FALSE	1	0.1	0
650	76.2309799194	54.2831077576	650	FALSE	1	0.1	0
651	76.214630127	54.2934532166	651	FALSE	1	0.1	0
652	76.2056503296	54.3016891479	652	FALSE	1	0.1	0
653	76.2054367065	54.3073959351	653	FALSE	1	0.1	0
654	76.21534729	54.3163146973	654	FALSE	1	0.1	0
655	76.2275390625	54.3422584534	655	FALSE	1	0.1	0
656	76.2340240479	54.3560523987	656	FALSE	1	0.1	0
657	76.2425003052	54.3578529358	657	FALSE	1	0.1	0
658	76.3000030518	54.3404808044	658	FALSE	1	0.1	0
659	76.3237380981	54.3344116211	659	FALSE	1	0.1	0
660	76.3278503418	54.3333587646	660	FALSE	1	0.1	0
661	76.3471984863	54.3303794861	661	FALSE	1	0.1	0
662	76.4009857178	54.3265800476	662	FALSE	1	0.1	0
663	76.4553756714	54.3252830505	663	FALSE	1	0.1	0
664	76.5041122437	54.3268051147	664	FALSE	1	0.1	0
665	76.5206222534	54.3312759399	665	FALSE	1	0.1	0
666	76.5324325562	54.3363761902	666	FALSE	1	0.1	0
667	76.5578994751	54.3473777771	667	FALSE	1	0.1	0
668	76.584022522	54.3483886719	668	FALSE	1	0.1	0
669	76.6287155151	54.3461227417	669	FALSE	1	0.1	0
670	76.651763916	54.346370697	670	FALSE	1	0.1	0
671	76.6585235596	54.3485221863	671	FALSE	1	0.1	0
672	76.6624984741	54.3497886658	672	FALSE	1	0.1	0
673	76.6870498657	54.363986969	673	FALSE	1	0.1	0
674	76.7083740234	54.3801765442	674	FALSE	1	0.1	0
675	76.7121353149	54.3839073181	675	FALSE	1	0.1	0
676	76.718711853	54.3904304504	676	FALSE	1	0.1	0
677	76.7280654907	54.4109420776	677	FALSE	1	0.1	0
678	76.7316589355	54.4139862061	678	FALSE	1	0.1	0
679	76.7355194092	54.4172554016	679	FALSE	1	0.1	0
680	76.7422409058	54.4189796448	680	FALSE	1	0.1	0
681	76.7451629639	54.4197311401	681	FALSE	1	0.1	0
682	76.7882156372	54.4198875427	682	FALSE	1	0.1	0
683	76.8405838013	54.4382476807	683	FALSE	1	0.1	0
684	76.8500137329	54.4415550232	684	FALSE	1	0.1	0
685	76.8584747314	54.4445228577	685	FALSE	1	0.1	0
686	76.8743515015	54.4484100342	686	FALSE	1	0.1	0
687	76.9129714966	54.4578666687	687	FALSE	1	0.1	0
688	76.9282455444	54.4579162598	688	FALSE	1	0.1	0
689	76.9314651489	54.4563789368	689	FALSE	1	0.1	0
690	76.9361419678	54.4496116638	690	FALSE	1	0.1	0
691	76.9379653931	54.4304656982	691	FALSE	1	0.1	0
692	76.9335021973	54.4260444641	692	FALSE	1	0.1	0
693	76.9124526978	54.4172096252	693	FALSE	1	0.1	0
694	76.8878479004	54.4092216492	694	FALSE	1	0.1	0
695	76.8602905273	54.4005241394	695	FALSE	1	0.1	0
696	76.84765625	54.3965339661	696	FALSE	1	0.1	0
697	76.8324813843	54.3917350769	697	FALSE	1	0.1	0
698	76.7824172974	54.377986908	698	FALSE	1	0.1	0
699	76.7836914063	54.3695602417	699	FALSE	1	0.1	0
700	76.7880935669	54.3678207397	700	FALSE	1	0.1	0
701	76.8161010742	54.3697547913	701	FALSE	1	0.1	0
702	76.8293762207	54.3706703186	702	FALSE	1	0.1	0
703	76.8408279419	54.3686027527	703	FALSE	1	0.1	0
704	76.8508758545	54.3637695313	704	FALSE	1	0.1	0
705	76.8620300293	54.3530197144	705	FALSE	1	0.1	0
706	76.866394043	54.3330078125	706	FALSE	1	0.1	0
707	76.8714904785	54.3095779419	707	FALSE	1	0.1	0
708	76.8676223755	54.3053474426	708	FALSE	1	0.1	0
709	76.8619232178	54.2991218567	709	FALSE	1	0.1	0
710	76.8395233154	54.2808837891	710	FALSE	1	0.1	0
711	76.8464660645	54.2476730347	711	FALSE	1	0.1	0
712	76.8425216675	54.2345809937	712	FALSE	1	0.1	0
713	76.8264770508	54.2219390869	713	FALSE	1	0.1	0
714	76.8203201294	54.2183151245	714	FALSE	1	0.1	0
715	76.8012237549	54.2070655823	715	FALSE	1	0.1	0
716	76.7704772949	54.1998405457	716	FALSE	1	0.1	0
717	76.7572479248	54.1929550171	717	FALSE	1	0.1	0
718	76.7560043335	54.1742019653	718	FALSE	1	0.1	0
719	76.7486343384	54.1603507996	719	FALSE	1	0.1	0
720	76.7345352173	54.1552734375	720	FALSE	1	0.1	0
721	76.717918396	54.1533432007	721	FALSE	1	0.1	0
722	76.680770874	54.1374549866	722	FALSE	1	0.1	0
723	76.6708602905	54.1332130432	723	FALSE	1	0.1	0
724	76.654586792	54.1262435913	724	FALSE	1	0.1	0
725	76.6452178955	54.1269607544	725	FALSE	1	0.1	0
726	76.6356048584	54.1315612793	726	FALSE	1	0.1	0
727	76.6315612793	54.1367950439	727	FALSE	1	0.1	0
728	76.6170196533	54.1556167603	728	FALSE	1	0.1	0
729	76.6085357666	54.1606903076	729	FALSE	1	0.1	0
730	76.5972671509	54.1604537964	730	FALSE	1	0.1	0
731	76.5870819092	54.155216217	731	FALSE	1	0.1	0
732	76.5743865967	54.1528892517	732	FALSE	1	0.1	0
733	76.5513305664	54.1544532776	733	FALSE	1	0.1	0
734	76.5339202881	54.1591033936	734	FALSE	1	0.1	0
735	76.5238265991	54.1648254395	735	FALSE	1	0.1	0
736	76.5165786743	54.1668739319	736	FALSE	1	0.1	0
737	76.5095596313	54.1688575745	737	FALSE	1	0.1	0
738	76.4571685791	54.1725006104	738	FALSE	1	0.1	0
739	76.4357681274	54.1722564697	739	FALSE	1	0.1	0
740	76.4266967773	54.1681671143	740	FALSE	1	0.1	0
741	76.423576355	54.1623878479	741	FALSE	1	0.1	0
742	76.4231185913	54.151638031	742	FALSE	1	0.1	0
743	76.4310455322	54.1317138672	743	FALSE	1	0.1	0
744	76.4403457642	54.1243515015	744	FALSE	1	0.1	0
745	76.4650268555	54.1048202515	745	FALSE	1	0.1	0
746	76.4978256226	54.0788192749	746	FALSE	1	0.1	0
747	76.5005722046	54.0480384827	747	FALSE	1	0.1	0
748	76.5066986084	54.0372085571	748	FALSE	1	0.1	0
749	76.5274276733	54.0161819458	749	FALSE	1	0.1	0
750	76.5471496582	53.9923934937	750	FALSE	1	0.1	0
751	76.5745315552	53.9739990234	751	FALSE	1	0.1	0
752	76.5838241577	53.967754364	752	FALSE	1	0.1	0
753	76.7390670776	53.8818740845	753	FALSE	1	0.1	0
754	76.7620239258	53.8691291809	754	FALSE	1	0.1	0
755	76.9026565552	53.8018608093	755	FALSE	1	0.1	0
756	76.9556655884	53.776386261	756	FALSE	1	0.1	0
757	76.9730911255	53.7680091858	757	FALSE	1	0.1	0
758	76.9973220825	53.7563667297	758	FALSE	1	0.1	0
759	77.0543365479	53.7291564941	759	FALSE	1	0.1	0
760	77.1418457031	53.6873931885	760	FALSE	1	0.1	0
761	77.1632537842	53.6783752441	761	FALSE	1	0.1	0
762	77.1752243042	53.6733322144	762	FALSE	1	0.1	0
763	77.1831741333	53.6679801941	763	FALSE	1	0.1	0
764	77.1839828491	53.667591095	764	FALSE	1	0.1	0
765	77.3268127441	53.5990066528	765	FALSE	1	0.1	0
766	77.3277664185	53.5985488892	766	FALSE	1	0.1	0
767	77.3321380615	53.5951919556	767	FALSE	1	0.1	0
768	77.339553833	53.5919647217	768	FALSE	1	0.1	0
769	77.3414916992	53.5911216736	769	FALSE	1	0.1	0
770	77.3428039551	53.590549469	770	FALSE	1	0.1	0
771	77.3563308716	53.5846595764	771	FALSE	1	0.1	0
772	77.3919906616	53.5691337585	772	FALSE	1	0.1	0
773	77.4014587402	53.562877655	773	FALSE	1	0.1	0
774	77.4562759399	53.5362129211	774	FALSE	1	0.1	0
775	77.5703353882	53.4809570312	775	FALSE	1	0.1	0
776	77.6163635254	53.4546890259	776	FALSE	1	0.1	0
777	77.6265945435	53.4488258362	777	FALSE	1	0.1	0
778	77.7681045532	53.367729187	778	FALSE	1	0.1	0
779	77.7831802368	53.359046936	779	FALSE	1	0.1	0
780	77.8589096069	53.3154373169	780	FALSE	1	0.1	0
781	77.8716888428	53.3064727783	781	FALSE	1	0.1	0
782	77.9115142822	53.2785415649	782	FALSE	1	0.1	0
783	77.9334259033	53.2593536377	783	FALSE	1	0.1	0
784	77.9773864746	53.2143440247	784	FALSE	1	0.1	0
785	78.0242004395	53.1707077026	785	FALSE	1	0.1	0
786	78.0285491943	53.16664505	786	FALSE	1	0.1	0
787	78.0685119629	53.1239013672	787	FALSE	1	0.1	0
788	78.0922927856	53.0986785889	788	FALSE	1	0.1	0
789	78.1230926514	53.0730514526	789	FALSE	1	0.1	0
790	78.1569519043	53.0397529602	790	FALSE	1	0.1	0
791	78.1683425903	53.0285453796	791	FALSE	1	0.1	0
792	78.200553894	53.0019264221	792	FALSE	1	0.1	0
793	78.2019882202	53.0007400513	793	FALSE	1	0.1	0
794	78.2073440552	52.9951133728	794	FALSE	1	0.1	0
795	78.2405471802	52.9602279663	795	FALSE	1	0.1	0
796	78.2499313354	52.9542579651	796	FALSE	1	0.1	0
797	78.2753219604	52.9228515625	797	FALSE	1	0.1	0
798	78.2894821167	52.9094390869	798	FALSE	1	0.1	0
799	78.3079071045	52.8869056702	799	FALSE	1	0.1	0
800	78.3349685669	52.8613624573	800	FALSE	1	0.1	0
801	78.3355712891	52.8607902527	801	FALSE	1	0.1	0
802	78.3438110352	52.8530158997	802	FALSE	1	0.1	0
803	78.3447799683	52.8520011902	803	FALSE	1	0.1	0
804	78.3555603027	52.8405952454	804	FALSE	1	0.1	0
805	78.3850631714	52.8093681335	805	FALSE	1	0.1	0
806	78.4029693604	52.7904205322	806	FALSE	1	0.1	0
807	78.4338226318	52.7567138672	807	FALSE	1	0.1	0
808	78.4372940063	52.7487297058	808	FALSE	1	0.1	0
809	78.4446182251	52.7532234192	809	FALSE	1	0.1	0
810	78.5340270996	52.6456985474	810	FALSE	1	0.1	0
811	78.5381622314	52.6411437988	811	FALSE	1	0.1	0
812	78.5440444946	52.6346473694	812	FALSE	1	0.1	0
813	78.5576629639	52.6196174622	813	FALSE	1	0.1	0
814	78.5495910645	52.6162071228	814	FALSE	1	0.1	0
815	78.6043243408	52.5557785034	815	FALSE	1	0.1	0
816	78.6349487305	52.523235321	816	FALSE	1	0.1	0
817	78.7068710327	52.4467964172	817	FALSE	1	0.1	0
818	78.7576217651	52.3926353455	818	FALSE	1	0.1	0
819	78.7732009888	52.3756790161	819	FALSE	1	0.1	0
820	78.7785644531	52.3698196411	820	FALSE	1	0.1	0
821	78.7840118408	52.3638725281	821	FALSE	1	0.1	0
822	78.8735656738	52.2660751343	822	FALSE	1	0.1	0
823	78.887802124	52.2447853088	823	FALSE	1	0.1	0
824	78.9134368896	52.2141494751	824	FALSE	1	0.1	0
825	78.9167785645	52.2088279724	825	FALSE	1	0.1	0
826	78.9271240234	52.192363739	826	FALSE	1	0.1	0
827	78.9327774048	52.1812973022	827	FALSE	1	0.1	0
828	78.9766998291	52.136756897	828	FALSE	1	0.1	0
829	78.9768600464	52.136592865	829	FALSE	1	0.1	0
830	79.0215759277	52.0969009399	830	FALSE	1	0.1	0
831	79.0291519165	52.0842323303	831	FALSE	1	0.1	0
832	79.0342712402	52.0756645203	832	FALSE	1	0.1	0
833	79.0740356445	52.0416564941	833	FALSE	1	0.1	0
834	79.0791091919	52.0340614319	834	FALSE	1	0.1	0
835	79.0916061401	52.0164375305	835	FALSE	1	0.1	0
836	79.122543335	51.9807434082	836	FALSE	1	0.1	0
837	79.1420898438	51.9581947327	837	FALSE	1	0.1	0
838	79.144569397	51.9590835571	838	FALSE	1	0.1	0
839	79.1509017944	51.961353302	839	FALSE	1	0.1	0
840	79.1611099243	51.9495735168	840	FALSE	1	0.1	0
841	79.1564941406	51.9473609924	841	FALSE	1	0.1	0
842	79.1529541016	51.9456634521	842	FALSE	1	0.1	0
843	79.1629486084	51.9324302673	843	FALSE	1	0.1	0
844	79.1708679199	51.9219436646	844	FALSE	1	0.1	0
845	79.1840744019	51.9044380188	845	FALSE	1	0.1	0
846	79.1972579956	51.8906822205	846	FALSE	1	0.1	0
847	79.2019805908	51.8808403015	847	FALSE	1	0.1	0
848	79.2322921753	51.8423461914	848	FALSE	1	0.1	0
849	79.2436447144	51.8331642151	849	FALSE	1	0.1	0
850	79.2520980835	51.8303909302	850	FALSE	1	0.1	0
851	79.2546539307	51.8269538879	851	FALSE	1	0.1	0
852	79.2512741089	51.8218040466	852	FALSE	1	0.1	0
853	79.2531433105	51.8193893433	853	FALSE	1	0.1	0
854	79.3404922485	51.7059822083	854	FALSE	1	0.1	0
855	79.3510131836	51.6922454834	855	FALSE	1	0.1	0
856	79.4274139404	51.5925140381	856	FALSE	1	0.1	0
857	79.4795303345	51.5241622925	857	FALSE	1	0.1	0
858	79.5015182495	51.4904403687	858	FALSE	1	0.1	0
859	79.5097427368	51.4778366089	859	FALSE	1	0.1	0
860	79.5221862793	51.4720993042	860	FALSE	1	0.1	0
861	79.5326156616	51.4599227905	861	FALSE	1	0.1	0
862	79.5502166748	51.4311294556	862	FALSE	1	0.1	0
863	79.552947998	51.4266586304	863	FALSE	1	0.1	0
864	79.5702362061	51.4110069275	864	FALSE	1	0.1	0
865	79.5904693604	51.3745346069	865	FALSE	1	0.1	0
866	79.6358337402	51.3170890808	866	FALSE	1	0.1	0
867	79.6386184692	51.3092956543	867	FALSE	1	0.1	0
868	79.6490249634	51.2998542786	868	FALSE	1	0.1	0
869	79.6513366699	51.2970123291	869	FALSE	1	0.1	0
870	79.6828842163	51.2582397461	870	FALSE	1	0.1	0
871	79.7389907837	51.1840133667	871	FALSE	1	0.1	0
872	79.7588806152	51.1540184021	872	FALSE	1	0.1	0
873	79.7862243652	51.124004364	873	FALSE	1	0.1	0
874	79.7950592041	51.1142959595	874	FALSE	1	0.1	0
875	79.8042297363	51.0939064026	875	FALSE	1	0.1	0
876	79.8501663208	51.0319442749	876	FALSE	1	0.1	0
877	79.8689880371	51.0100326538	877	FALSE	1	0.1	0
878	79.8738861084	51.0033569336	878	FALSE	1	0.1	0
879	79.9183578491	50.9426651001	879	FALSE	1	0.1	0
880	79.9297332764	50.9343299866	880	FALSE	1	0.1	0
881	79.9481048584	50.9012374878	881	FALSE	1	0.1	0
882	79.9493331909	50.8997993469	882	FALSE	1	0.1	0
883	79.9558868408	50.9137420654	883	FALSE	1	0.1	0
884	79.9574966431	50.9108505249	884	FALSE	1	0.1	0
885	79.9684906006	50.8910446167	885	FALSE	1	0.1	0
886	79.9780654907	50.8798332214	886	FALSE	1	0.1	0
887	80.0207901001	50.8297271729	887	FALSE	1	0.1	0
888	80.0363082886	50.8156242371	888	FALSE	1	0.1	0
889	80.0538253784	50.7896347046	889	FALSE	1	0.1	0
890	80.0682601929	50.7682037354	890	FALSE	1	0.1	0
891	80.0786972046	50.7570915222	891	FALSE	1	0.1	0
892	80.0816650391	50.7623100281	892	FALSE	1	0.1	0
893	80.0719833374	50.7845535278	893	FALSE	1	0.1	0
894	80.0711593628	50.7885742188	894	FALSE	1	0.1	0
895	80.0646972656	50.8202629089	895	FALSE	1	0.1	0
896	80.0649108887	50.8321228027	896	FALSE	1	0.1	0
897	80.0649719238	50.8355789185	897	FALSE	1	0.1	0
898	80.0651779175	50.8469963074	898	FALSE	1	0.1	0
899	80.0688171387	50.8490562439	899	FALSE	1	0.1	0
900	80.0695571899	50.8494758606	900	FALSE	1	0.1	0
901	80.0850753784	50.8495864868	901	FALSE	1	0.1	0
902	80.0859298706	50.847366333	902	FALSE	1	0.1	0
903	80.0883789063	50.8410110474	903	FALSE	1	0.1	0
904	80.0919647217	50.8317070007	904	FALSE	1	0.1	0
905	80.1088104248	50.8308181763	905	FALSE	1	0.1	0
906	80.1377334595	50.8292884827	906	FALSE	1	0.1	0
907	80.1712875366	50.8294677734	907	FALSE	1	0.1	0
908	80.1899337769	50.831703186	908	FALSE	1	0.1	0
909	80.1926269531	50.8320274353	909	FALSE	1	0.1	0
910	80.190536499	50.8878097534	910	FALSE	1	0.1	0
911	80.1907958984	50.8888473511	911	FALSE	1	0.1	0
912	80.1940841675	50.902179718	912	FALSE	1	0.1	0
913	80.1999511719	50.9060134888	913	FALSE	1	0.1	0
914	80.2386779785	50.908870697	914	FALSE	1	0.1	0
915	80.2459793091	50.9124641418	915	FALSE	1	0.1	0
916	80.2510070801	50.9270439148	916	FALSE	1	0.1	0
917	80.2738189697	50.9286613464	917	FALSE	1	0.1	0
918	80.2771911621	50.9286308289	918	FALSE	1	0.1	0
919	80.2788696289	50.9286155701	919	FALSE	1	0.1	0
920	80.3222503662	50.9282035828	920	FALSE	1	0.1	0
921	80.3245773315	50.9348068237	921	FALSE	1	0.1	0
922	80.3387298584	50.9369544983	922	FALSE	1	0.1	0
923	80.3766784668	50.9361152649	923	FALSE	1	0.1	0
924	80.3818588257	50.9406356812	924	FALSE	1	0.1	0
925	80.3913650513	50.9448814392	925	FALSE	1	0.1	0
926	80.4109573364	50.9613609314	926	FALSE	1	0.1	0
927	80.4297409058	50.9741897583	927	FALSE	1	0.1	0
928	80.4688415527	50.9744529724	928	FALSE	1	0.1	0
929	80.4653701782	50.9936904907	929	FALSE	1	0.1	0
930	80.4672775269	51.0105819702	930	FALSE	1	0.1	0
931	80.4786987305	51.0312576294	931	FALSE	1	0.1	0
932	80.4782333374	51.0808601379	932	FALSE	1	0.1	0
933	80.4744338989	51.1012458801	933	FALSE	1	0.1	0
934	80.4426345825	51.1201057434	934	FALSE	1	0.1	0
935	80.4359054565	51.1268043518	935	FALSE	1	0.1	0
936	80.4408950806	51.2058372498	936	FALSE	1	0.1	0
937	80.4446258545	51.2092247009	937	FALSE	1	0.1	0
938	80.4726638794	51.2102928162	938	FALSE	1	0.1	0
939	80.6198501587	51.2070083618	939	FALSE	1	0.1	0
940	80.6224517822	51.2069511414	940	FALSE	1	0.1	0
941	80.6241073608	51.2083969116	941	FALSE	1	0.1	0
942	80.6270217896	51.2109375	942	FALSE	1	0.1	0
943	80.6291732788	51.2128143311	943	FALSE	1	0.1	0
944	80.6297836304	51.216129303	944	FALSE	1	0.1	0
945	80.6309280396	51.2223930359	945	FALSE	1	0.1	0
946	80.628074646	51.2482566833	946	FALSE	1	0.1	0
947	80.6306686401	51.2631721497	947	FALSE	1	0.1	0
948	80.6311645508	51.2660484314	948	FALSE	1	0.1	0
949	80.6446609497	51.2891616821	949	FALSE	1	0.1	0
950	80.6469345093	51.2930526733	950	FALSE	1	0.1	0
951	80.6484069824	51.2943153381	951	FALSE	1	0.1	0
952	80.6574249268	51.302066803	952	FALSE	1	0.1	0
953	80.6714706421	51.3080596924	953	FALSE	1	0.1	0
954	80.6824111938	51.3081512451	954	FALSE	1	0.1	0
955	80.7197265625	51.3010406494	955	FALSE	1	0.1	0
956	80.7377929688	51.2959213257	956	FALSE	1	0.1	0
957	80.7463607788	51.2934951782	957	FALSE	1	0.1	0
958	80.784866333	51.2869110107	958	FALSE	1	0.1	0
959	80.8171386719	51.2788314819	959	FALSE	1	0.1	0
960	80.8206329346	51.2779579163	960	FALSE	1	0.1	0
961	80.8263015747	51.275894165	961	FALSE	1	0.1	0
962	80.8310699463	51.2741546631	962	FALSE	1	0.1	0
963	80.8499984741	51.2636032104	963	FALSE	1	0.1	0
964	80.8722229004	51.2606735229	964	FALSE	1	0.1	0
965	80.9039459229	51.2564926147	965	FALSE	1	0.1	0
966	80.900718689	51.2501945496	966	FALSE	1	0.1	0
967	80.8979263306	51.2447357178	967	FALSE	1	0.1	0
968	80.900642395	51.2394371033	968	FALSE	1	0.1	0
969	80.9095840454	51.2351875305	969	FALSE	1	0.1	0
970	80.9187774658	51.2330513	970	FALSE	1	0.1	0
971	80.9687957764	51.2214241028	971	FALSE	1	0.1	0
972	81.0000991821	51.2141456604	972	FALSE	1	0.1	0
973	81.0360870361	51.1952857971	973	FALSE	1	0.1	0
974	81.0370788574	51.194934845	974	FALSE	1	0.1	0
975	81.0498886108	51.1903572083	975	FALSE	1	0.1	0
976	81.0514984131	51.189781189	976	FALSE	1	0.1	0
977	81.0531768799	51.1900062561	977	FALSE	1	0.1	0
978	81.0558242798	51.1903572083	978	FALSE	1	0.1	0
979	81.0762710571	51.1998939514	979	FALSE	1	0.1	0
980	81.1021652222	51.2257957458	980	FALSE	1	0.1	0
981	81.1101150513	51.2262649536	981	FALSE	1	0.1	0
982	81.110206604	51.2264175415	982	FALSE	1	0.1	0
983	81.1161499023	51.2242774963	983	FALSE	1	0.1	0
984	81.1150283813	51.2224884033	984	FALSE	1	0.1	0
985	81.1243972778	51.2207794189	985	FALSE	1	0.1	0
986	81.1269226074	51.2186965942	986	FALSE	1	0.1	0
987	81.1388092041	51.2088775635	987	FALSE	1	0.1	0
988	81.1446914673	51.2016906738	988	FALSE	1	0.1	0
989	81.1449279785	51.2004508972	989	FALSE	1	0.1	0
990	81.1470794678	51.1893043518	990	FALSE	1	0.1	0
991	81.145690918	51.1749649048	991	FALSE	1	0.1	0
992	81.1450958252	51.163143158	992	FALSE	1	0.1	0
993	81.1237335205	51.1000823975	993	FALSE	1	0.1	0
994	81.0945663452	51.0701599121	994	FALSE	1	0.1	0
995	81.0830078125	51.0623512268	995	FALSE	1	0.1	0
996	81.0807952881	51.0590286255	996	FALSE	1	0.1	0
997	81.0768280029	51.0530776978	997	FALSE	1	0.1	0
998	81.075378418	51.0350418091	998	FALSE	1	0.1	0
999	81.0707778931	51.0198020935	999	FALSE	1	0.1	0
1000	81.0567779541	50.9957962036	1000	FALSE	1	0.1	0
1001	81.0583648682	50.9722251892	1001	FALSE	1	0.1	0
1002	81.0614700317	50.9593734741	1002	FALSE	1	0.1	0
1003	81.0711364746	50.9591903687	1003	FALSE	1	0.1	0
1004	81.0986557007	50.9586753845	1004	FALSE	1	0.1	0
1005	81.1114654541	50.9584274292	1005	FALSE	1	0.1	0
1006	81.1583404541	50.9575271606	1006	FALSE	1	0.1	0
1007	81.2115859985	50.9673500061	1007	FALSE	1	0.1	0
1008	81.2726898193	50.9824905396	1008	FALSE	1	0.1	0
1009	81.2892379761	50.9872741699	1009	FALSE	1	0.1	0
1010	81.3225784302	50.9968986511	1010	FALSE	1	0.1	0
1011	81.3664169312	50.9974479675	1011	FALSE	1	0.1	0
1012	81.3909835815	50.996295929	1012	FALSE	1	0.1	0
1013	81.3947143555	50.9909667969	1013	FALSE	1	0.1	0
1014	81.3950500488	50.9827384949	1014	FALSE	1	0.1	0
1015	81.4038162231	50.9823265076	1015	FALSE	1	0.1	0
1016	81.4075469971	50.9769973755	1016	FALSE	1	0.1	0
1017	81.4085464478	50.9522857666	1017	FALSE	1	0.1	0
1018	81.4089431763	50.9511451721	1018	FALSE	1	0.1	0
1019	81.424079895	50.9470062256	1019	FALSE	1	0.1	0
1020	81.4251708984	50.9467086792	1020	FALSE	1	0.1	0
1021	81.429069519	50.9351806641	1021	FALSE	1	0.1	0
1022	81.4343566895	50.9195518494	1022	FALSE	1	0.1	0
1023	81.4315719604	50.9159088135	1023	FALSE	1	0.1	0
1024	81.4262542725	50.9089622498	1024	FALSE	1	0.1	0
1025	81.4128570557	50.9007644653	1025	FALSE	1	0.1	0
1026	81.4180526733	50.8960914612	1026	FALSE	1	0.1	0
1027	81.4195022583	50.8887443542	1027	FALSE	1	0.1	0
1028	81.4254455566	50.884513855	1028	FALSE	1	0.1	0
1029	81.4286117554	50.8841705322	1029	FALSE	1	0.1	0
1030	81.4484405518	50.8820075989	1030	FALSE	1	0.1	0
1031	81.4547119141	50.8687515259	1031	FALSE	1	0.1	0
1032	81.4612731934	50.8680381775	1032	FALSE	1	0.1	0
1033	81.477645874	50.8334197998	1033	FALSE	1	0.1	0
1034	81.4791946411	50.8208122253	1034	FALSE	1	0.1	0
1035	81.4736709595	50.8110923767	1035	FALSE	1	0.1	0
1036	81.4546737671	50.7911186218	1036	FALSE	1	0.1	0
1037	81.4499282837	50.7825241089	1037	FALSE	1	0.1	0
1038	81.4496841431	50.774143219	1038	FALSE	1	0.1	0
1039	81.4493484497	50.7628707886	1039	FALSE	1	0.1	0
1040	81.4517974854	50.7614517212	1040	FALSE	1	0.1	0
1041	81.4703369141	50.7592430115	1041	FALSE	1	0.1	0
1042	81.479385376	50.7581634521	1042	FALSE	1	0.1	0
1043	81.5406799316	50.7587585449	1043	FALSE	1	0.1	0
1044	81.5553741455	50.7571716309	1044	FALSE	1	0.1	0
1045	81.5927276611	50.7531356812	1045	FALSE	1	0.1	0
1046	81.5930023193	50.7531051636	1046	FALSE	1	0.1	0
1047	81.6085357666	50.7537384033	1047	FALSE	1	0.1	0
1048	81.6087875366	50.7537498474	1048	FALSE	1	0.1	0
1049	81.6189956665	50.7541618347	1049	FALSE	1	0.1	0
1050	81.6691894531	50.7629241943	1050	FALSE	1	0.1	0
1051	81.6908493042	50.7635993958	1051	FALSE	1	0.1	0
1052	81.7332687378	50.7685775757	1052	FALSE	1	0.1	0
1053	81.7630386353	50.7720718384	1053	FALSE	1	0.1	0
1054	81.7696838379	50.7748947144	1054	FALSE	1	0.1	0
1055	81.7730178833	50.8028869629	1055	FALSE	1	0.1	0
1056	81.7743835449	50.8143501282	1056	FALSE	1	0.1	0
1057	81.7803115845	50.8171882629	1057	FALSE	1	0.1	0
1058	81.7811431885	50.817111969	1058	FALSE	1	0.1	0
1059	81.7900009155	50.8162841797	1059	FALSE	1	0.1	0
1060	81.7947235107	50.8126106262	1060	FALSE	1	0.1	0
1061	81.7948455811	50.8125152588	1061	FALSE	1	0.1	0
1062	81.7932891846	50.7958106995	1062	FALSE	1	0.1	0
1063	81.8003921509	50.7992858887	1063	FALSE	1	0.1	0
1064	81.8055953979	50.8017463684	1064	FALSE	1	0.1	0
1065	81.8131103516	50.8054199219	1065	FALSE	1	0.1	0
1066	81.8171386719	50.8073883057	1066	FALSE	1	0.1	0
1067	81.8183670044	50.8079872131	1067	FALSE	1	0.1	0
1068	81.8506240845	50.8177108765	1068	FALSE	1	0.1	0
1069	81.8620529175	50.8211555481	1069	FALSE	1	0.1	0
1070	81.8739318848	50.8206481934	1070	FALSE	1	0.1	0
1071	81.8924026489	50.8156394958	1071	FALSE	1	0.1	0
1072	81.9051513672	50.8149757385	1072	FALSE	1	0.1	0
1073	81.92578125	50.8137130737	1073	FALSE	1	0.1	0
1074	81.9873046875	50.8099250793	1074	FALSE	1	0.1	0
1075	82.007522583	50.8041687012	1075	FALSE	1	0.1	0
1076	82.0231399536	50.7953338623	1076	FALSE	1	0.1	0
1077	82.0309753418	50.7909011841	1077	FALSE	1	0.1	0
1078	82.0413360596	50.7850379944	1078	FALSE	1	0.1	0
1079	82.0624084473	50.7700996399	1079	FALSE	1	0.1	0
1080	82.0769348145	50.7640609741	1080	FALSE	1	0.1	0
1081	82.088760376	50.7591438293	1081	FALSE	1	0.1	0
1082	82.0941772461	50.7577362061	1082	FALSE	1	0.1	0
1083	82.1199645996	50.7510299683	1083	FALSE	1	0.1	0
1084	82.1287765503	50.7501335144	1084	FALSE	1	0.1	0
1085	82.1410827637	50.7488822937	1085	FALSE	1	0.1	0
1086	82.1673431396	50.7482032776	1086	FALSE	1	0.1	0
1087	82.1964492798	50.7524719238	1087	FALSE	1	0.1	0
1088	82.2163619995	50.7594947815	1088	FALSE	1	0.1	0
1089	82.2280807495	50.7678756714	1089	FALSE	1	0.1	0
1090	82.2333297729	50.776424408	1090	FALSE	1	0.1	0
1091	82.2467651367	50.7833862305	1091	FALSE	1	0.1	0
1092	82.26171875	50.7859611511	1092	FALSE	1	0.1	0
1093	82.2666625977	50.7856292725	1093	FALSE	1	0.1	0
1094	82.3080368042	50.782875061	1094	FALSE	1	0.1	0
1095	82.3372497559	50.7882499695	1095	FALSE	1	0.1	0
1096	82.3552780151	50.7882118225	1096	FALSE	1	0.1	0
1097	82.3969573975	50.7806434631	1097	FALSE	1	0.1	0
1098	82.4384384155	50.7808456421	1098	FALSE	1	0.1	0
1099	82.4602813721	50.7756118774	1099	FALSE	1	0.1	0
1100	82.4969406128	50.7668151855	1100	FALSE	1	0.1	0
1101	82.5141296387	50.765171051	1101	FALSE	1	0.1	0
1102	82.5296859741	50.7658615112	1102	FALSE	1	0.1	0
1103	82.5483093262	50.7692070007	1103	FALSE	1	0.1	0
1104	82.6379699707	50.8058776855	1104	FALSE	1	0.1	0
1105	82.6494674683	50.8105735779	1105	FALSE	1	0.1	0
1106	82.6728057861	50.8233642578	1106	FALSE	1	0.1	0
1107	82.6927108765	50.8383140564	1107	FALSE	1	0.1	0
1108	82.7021026611	50.8526687622	1108	FALSE	1	0.1	0
1109	82.7011413574	50.8780937195	1109	FALSE	1	0.1	0
1110	82.7032546997	50.901134491	1110	FALSE	1	0.1	0
1111	82.7068710327	50.9148139954	1111	FALSE	1	0.1	0
1112	82.7134094238	50.939491272	1112	FALSE	1	0.1	0
1113	82.7188415527	50.9443588257	1113	FALSE	1	0.1	0
1114	82.7306671143	50.9474258423	1114	FALSE	1	0.1	0
1115	82.7391433716	50.9479675293	1115	FALSE	1	0.1	0
1116	82.7466125488	50.949005127	1116	FALSE	1	0.1	0
1117	82.7520141602	50.9487991333	1117	FALSE	1	0.1	0
1118	82.7562255859	50.9506530762	1118	FALSE	1	0.1	0
1119	82.7588424683	50.9516448975	1119	FALSE	1	0.1	0
1120	82.7607116699	50.9504394531	1120	FALSE	1	0.1	0
1121	82.78855896	50.9447021484	1121	FALSE	1	0.1	0
1122	82.8036422729	50.9406661987	1122	FALSE	1	0.1	0
1123	82.8477401733	50.9288673401	1123	FALSE	1	0.1	0
1124	82.8522567749	50.9281692505	1124	FALSE	1	0.1	0
1125	82.9052810669	50.919921875	1125	FALSE	1	0.1	0
1126	82.935798645	50.9170951843	1126	FALSE	1	0.1	0
1127	82.9597396851	50.9179115295	1127	FALSE	1	0.1	0
1128	82.9760284424	50.9224090576	1128	FALSE	1	0.1	0
1129	82.9859008789	50.9280319214	1129	FALSE	1	0.1	0
1130	83.0029602051	50.9462280273	1130	FALSE	1	0.1	0
1131	83.0144958496	50.9543113708	1131	FALSE	1	0.1	0
1132	83.0218505859	50.9556655884	1132	FALSE	1	0.1	0
1133	83.0242767334	50.9587898254	1133	FALSE	1	0.1	0
1134	83.0488204956	50.9707832336	1134	FALSE	1	0.1	0
1135	83.0751724243	50.9911727905	1135	FALSE	1	0.1	0
1136	83.0849227905	51.0062980652	1136	FALSE	1	0.1	0
1137	83.0864334106	51.008644104	1137	FALSE	1	0.1	0
1138	83.0842819214	51.0217628479	1138	FALSE	1	0.1	0
1139	83.0797653198	51.0326728821	1139	FALSE	1	0.1	0
1140	83.0836868286	51.0362014771	1140	FALSE	1	0.1	0
1141	83.0928649902	51.0374908447	1141	FALSE	1	0.1	0
1142	83.1196594238	51.0353775024	1142	FALSE	1	0.1	0
1143	83.1310501099	51.0275192261	1143	FALSE	1	0.1	0
1144	83.1360244751	51.0266113281	1144	FALSE	1	0.1	0
1145	83.1496200562	51.0241317749	1145	FALSE	1	0.1	0
1146	83.1545639038	51.0167541504	1146	FALSE	1	0.1	0
1147	83.1637573242	51.0030441284	1147	FALSE	1	0.1	0
1148	83.1696090698	50.9994087219	1148	FALSE	1	0.1	0
1149	83.175453186	50.9998931885	1149	FALSE	1	0.1	0
1150	83.1784973145	51.0012664795	1150	FALSE	1	0.1	0
1151	83.1841430664	50.9928512573	1151	FALSE	1	0.1	0
1152	83.1861495972	50.9916038513	1152	FALSE	1	0.1	0
1153	83.189994812	50.9892158508	1153	FALSE	1	0.1	0
1154	83.1958389282	50.9897003174	1154	FALSE	1	0.1	0
1155	83.1972122192	50.9903182983	1155	FALSE	1	0.1	0
1156	83.2071533203	50.9948005676	1156	FALSE	1	0.1	0
1157	83.2204971313	51.0064659119	1157	FALSE	1	0.1	0
1158	83.2350158691	51.0107650757	1158	FALSE	1	0.1	0
1159	83.256729126	51.0102310181	1159	FALSE	1	0.1	0
1160	83.2802734375	51.0139770508	1160	FALSE	1	0.1	0
1161	83.2933731079	51.0144271851	1161	FALSE	1	0.1	0
1162	83.3086776733	51.0117225647	1162	FALSE	1	0.1	0
1163	83.3322982788	51.0075454712	1163	FALSE	1	0.1	0
1164	83.3582305908	51.0054702759	1164	FALSE	1	0.1	0
1165	83.3770599365	51.0011253357	1165	FALSE	1	0.1	0
1166	83.3821411133	51.0011672974	1166	FALSE	1	0.1	0
1167	83.4054336548	51.0140571594	1167	FALSE	1	0.1	0
1168	83.4101104736	51.0148696899	1168	FALSE	1	0.1	0
1169	83.3898468018	50.9972915649	1169	FALSE	1	0.1	0
1170	83.3899383545	50.9911193848	1170	FALSE	1	0.1	0
1171	83.3899459839	50.9904174805	1171	FALSE	1	0.1	0
1172	83.3971557617	50.9860343933	1172	FALSE	1	0.1	0
1173	83.4103012085	50.982421875	1173	FALSE	1	0.1	0
1174	83.4703292847	50.9659309387	1174	FALSE	1	0.1	0
1175	83.4916534424	50.9653625488	1175	FALSE	1	0.1	0
1176	83.496887207	50.9666557312	1176	FALSE	1	0.1	0
1177	83.5061187744	50.9689407349	1177	FALSE	1	0.1	0
1178	83.5608062744	50.9609184265	1178	FALSE	1	0.1	0
1179	83.5744857788	50.9568748474	1179	FALSE	1	0.1	0
1180	83.6185836792	50.9438209534	1180	FALSE	1	0.1	0
1181	83.6376647949	50.9350700378	1181	FALSE	1	0.1	0
1182	83.641456604	50.9324874878	1182	FALSE	1	0.1	0
1183	83.6580505371	50.9248771667	1183	FALSE	1	0.1	0
1184	83.6843643188	50.9069480896	1184	FALSE	1	0.1	0
1185	83.6848678589	50.9066047668	1185	FALSE	1	0.1	0
1186	83.6890640259	50.9051322937	1186	FALSE	1	0.1	0
1187	83.6899871826	50.9049377441	1187	FALSE	1	0.1	0
1188	83.702545166	50.9023094177	1188	FALSE	1	0.1	0
1189	83.7442855835	50.9006614685	1189	FALSE	1	0.1	0
1190	83.7641906738	50.8998680115	1190	FALSE	1	0.1	0
1191	83.7921218872	50.8932533264	1191	FALSE	1	0.1	0
1192	83.8119125366	50.8848991394	1192	FALSE	1	0.1	0
1193	83.8173065186	50.8810348511	1193	FALSE	1	0.1	0
1194	83.8892440796	50.8295021057	1194	FALSE	1	0.1	0
1195	83.8947143555	50.8255844116	1195	FALSE	1	0.1	0
1196	83.9439926147	50.7901763916	1196	FALSE	1	0.1	0
1197	83.9521789551	50.764415741	1197	FALSE	1	0.1	0
1198	83.9596710205	50.7286071777	1198	FALSE	1	0.1	0
1199	83.9700088501	50.7169532776	1199	FALSE	1	0.1	0
1200	83.9730606079	50.7150688171	1200	FALSE	1	0.1	0
1201	84.0133743286	50.6901664734	1201	FALSE	1	0.1	0
1202	84.03490448	50.672077179	1202	FALSE	1	0.1	0
1203	84.0487976074	50.6505661011	1203	FALSE	1	0.1	0
1204	84.0506057739	50.647769928	1204	FALSE	1	0.1	0
1205	84.0516357422	50.6461715698	1205	FALSE	1	0.1	0
1206	84.0592803955	50.6416473389	1206	FALSE	1	0.1	0
1207	84.0614929199	50.6422729492	1207	FALSE	1	0.1	0
1208	84.0622711182	50.6409721375	1208	FALSE	1	0.1	0
1209	84.0659255981	50.6348800659	1209	FALSE	1	0.1	0
1210	84.0738754272	50.6348800659	1210	FALSE	1	0.1	0
1211	84.1208114624	50.6070899963	1211	FALSE	1	0.1	0
1212	84.1723327637	50.5606498718	1212	FALSE	1	0.1	0
1213	84.177947998	50.5566978455	1213	FALSE	1	0.1	0
1214	84.1907196045	50.547706604	1214	FALSE	1	0.1	0
1215	84.2041320801	50.5420799255	1215	FALSE	1	0.1	0
1216	84.2188796997	50.5322685242	1216	FALSE	1	0.1	0
1217	84.2332229614	50.51537323	1217	FALSE	1	0.1	0
1218	84.2388916016	50.5013771057	1218	FALSE	1	0.1	0
1219	84.2361602783	50.4960021973	1219	FALSE	1	0.1	0
1220	84.2192764282	50.48254776	1220	FALSE	1	0.1	0
1221	84.2165298462	50.4787483215	1221	FALSE	1	0.1	0
1222	84.2112579346	50.471446991	1222	FALSE	1	0.1	0
1223	84.2096328735	50.4529647827	1223	FALSE	1	0.1	0
1224	84.2169570923	50.4343185425	1224	FALSE	1	0.1	0
1225	84.2424697876	50.3938713074	1225	FALSE	1	0.1	0
1226	84.2474594116	50.3859481812	1226	FALSE	1	0.1	0
1227	84.2478637695	50.385307312	1227	FALSE	1	0.1	0
1228	84.2499237061	50.3793067932	1228	FALSE	1	0.1	0
1229	84.2571182251	50.3583259583	1229	FALSE	1	0.1	0
1230	84.255897522	50.3437232971	1230	FALSE	1	0.1	0
1231	84.2344741821	50.3142127991	1231	FALSE	1	0.1	0
1232	84.2349243164	50.3082275391	1232	FALSE	1	0.1	0
1233	84.2353591919	50.3024902344	1233	FALSE	1	0.1	0
1234	84.2413406372	50.2916908264	1234	FALSE	1	0.1	0
1235	84.262550354	50.2696723938	1235	FALSE	1	0.1	0
1236	84.3240661621	50.2245330811	1236	FALSE	1	0.1	0
1237	84.3364028931	50.2198486328	1237	FALSE	1	0.1	0
1238	84.3542327881	50.2193565369	1238	FALSE	1	0.1	0
1239	84.3748245239	50.218788147	1239	FALSE	1	0.1	0
1240	84.41015625	50.2219772339	1240	FALSE	1	0.1	0
1241	84.4183044434	50.2245788574	1241	FALSE	1	0.1	0
1242	84.4230117798	50.2276496887	1242	FALSE	1	0.1	0
1243	84.4234848022	50.2279586792	1243	FALSE	1	0.1	0
1244	84.4245529175	50.2282981873	1244	FALSE	1	0.1	0
1245	84.4305343628	50.2302093506	1245	FALSE	1	0.1	0
1246	84.4597244263	50.2492523193	1246	FALSE	1	0.1	0
1247	84.4640884399	50.2508659363	1247	FALSE	1	0.1	0
1248	84.4775924683	50.2502365112	1248	FALSE	1	0.1	0
1249	84.492401123	50.2422142029	1249	FALSE	1	0.1	0
1250	84.5029678345	50.2344665527	1250	FALSE	1	0.1	0
1251	84.5191040039	50.2226333618	1251	FALSE	1	0.1	0
1252	84.5592727661	50.2024116516	1252	FALSE	1	0.1	0
1253	84.5618591309	50.2016448975	1253	FALSE	1	0.1	0
1254	84.5923995972	50.1925888062	1254	FALSE	1	0.1	0
1255	84.615852356	50.1887168884	1255	FALSE	1	0.1	0
1256	84.6476821899	50.1862716675	1256	FALSE	1	0.1	0
1257	84.666847229	50.1823692322	1257	FALSE	1	0.1	0
1258	84.677772522	50.1779289246	1258	FALSE	1	0.1	0
1259	84.6937484741	50.1714401245	1259	FALSE	1	0.1	0
1260	84.7315216064	50.1467781067	1260	FALSE	1	0.1	0
1261	84.7354736328	50.1441993713	1261	FALSE	1	0.1	0
1262	84.7554321289	50.1381797791	1262	FALSE	1	0.1	0
1263	84.7773208618	50.1364135742	1263	FALSE	1	0.1	0
1264	84.797706604	50.137008667	1264	FALSE	1	0.1	0
1265	84.8145217896	50.1345672607	1265	FALSE	1	0.1	0
1266	84.8221282959	50.1296081543	1266	FALSE	1	0.1	0
1267	84.8292922974	50.1210021973	1267	FALSE	1	0.1	0
1268	84.8295440674	50.1179122925	1268	FALSE	1	0.1	0
1269	84.8307266235	50.1032829285	1269	FALSE	1	0.1	0
1270	84.8342132568	50.0966911316	1270	FALSE	1	0.1	0
1271	84.8473892212	50.0937423706	1271	FALSE	1	0.1	0
1272	84.8770446777	50.0947685242	1272	FALSE	1	0.1	0
1273	84.90675354	50.0957984924	1273	FALSE	1	0.1	0
1274	84.9321212769	50.0906143188	1274	FALSE	1	0.1	0
1275	84.9980163574	50.0560760498	1275	FALSE	1	0.1	0
1276	85	50.0545158386	1276	FALSE	1	0.1	0
1277	85.0139083862	50.0435676575	1277	FALSE	1	0.1	0
1278	85.0257720947	50.0273704529	1278	FALSE	1	0.1	0
1279	85.0260848999	50.0267601013	1279	FALSE	1	0.1	0
1280	85.0323486328	50.0144233704	1280	FALSE	1	0.1	0
1281	85.0341186523	50.002872467	1281	FALSE	1	0.1	0
1282	85.0338745117	50.0020942688	1282	FALSE	1	0.1	0
1283	85.0332260132	50	1283	FALSE	1	0.1	0
1284	85.0329284668	49.9990348816	1284	FALSE	1	0.1	0
1285	85.03125	49.9981803894	1285	FALSE	1	0.1	0
1286	85.0223083496	49.9936256409	1286	FALSE	1	0.1	0
1287	85.0073242187	50	1287	FALSE	1	0.1	0
1288	85	50.0031166077	1288	FALSE	1	0.1	0
1289	84.9990005493	50.0035400391	1289	FALSE	1	0.1	0
1290	84.9928283691	50.0024833679	1290	FALSE	1	0.1	0
1291	84.9911117554	50	1291	FALSE	1	0.1	0
1292	84.9880752563	49.9956207275	1292	FALSE	1	0.1	0
1293	84.9912261963	49.9807929993	1293	FALSE	1	0.1	0
1294	84.9805679321	49.9691925049	1294	FALSE	1	0.1	0
1295	84.9771881104	49.9590530396	1295	FALSE	1	0.1	0
1296	84.9791870117	49.9391059875	1296	FALSE	1	0.1	0
1297	84.9810180664	49.9208106995	1297	FALSE	1	0.1	0
1298	84.9956436157	49.9012641907	1298	FALSE	1	0.1	0
1299	85	49.8992538452	1299	FALSE	1	0.1	0
1300	85.0157775879	49.8919754028	1300	FALSE	1	0.1	0
1301	85.0516052246	49.8834648132	1301	FALSE	1	0.1	0
1302	85.0876159668	49.8799476624	1302	FALSE	1	0.1	0
1303	85.0918960571	49.8795280457	1303	FALSE	1	0.1	0
1304	85.1047668457	49.8747253418	1304	FALSE	1	0.1	0
1305	85.111366272	49.8667602539	1305	FALSE	1	0.1	0
1306	85.1137008667	49.8639411926	1306	FALSE	1	0.1	0
1307	85.1174468994	49.8538017273	1307	FALSE	1	0.1	0
1308	85.1179351807	49.8524856567	1308	FALSE	1	0.1	0
1309	85.117980957	49.8302497864	1309	FALSE	1	0.1	0
1310	85.1658859253	49.7692642212	1310	FALSE	1	0.1	0
1311	85.1823043823	49.7523002625	1311	FALSE	1	0.1	0
1312	85.1965332031	49.7375984192	1312	FALSE	1	0.1	0
1313	85.2053451538	49.7178726196	1313	FALSE	1	0.1	0
1314	85.2082443237	49.6934204102	1314	FALSE	1	0.1	0
1315	85.1954574585	49.6677474976	1315	FALSE	1	0.1	0
1316	85.194190979	49.6549797058	1316	FALSE	1	0.1	0
1317	85.1989440918	49.6423454285	1317	FALSE	1	0.1	0
1318	85.2122955322	49.6268081665	1318	FALSE	1	0.1	0
1319	85.2343597412	49.618434906	1319	FALSE	1	0.1	0
1320	85.2475509644	49.619556427	1320	FALSE	1	0.1	0
1321	85.2547073364	49.6148147583	1321	FALSE	1	0.1	0
1322	85.268737793	49.5967292786	1322	FALSE	1	0.1	0
1323	85.2701950073	49.5948524475	1323	FALSE	1	0.1	0
1324	85.2710494995	49.5937538147	1324	FALSE	1	0.1	0
1325	85.2782821655	49.5896911621	1325	FALSE	1	0.1	0
1326	85.287940979	49.5880203247	1326	FALSE	1	0.1	0
1327	85.2966384888	49.5898017883	1327	FALSE	1	0.1	0
1328	85.3161849976	49.5938110352	1328	FALSE	1	0.1	0
1329	85.3259277344	49.5928192139	1329	FALSE	1	0.1	0
1330	85.337600708	49.5877304077	1330	FALSE	1	0.1	0
1331	85.3536148071	49.5807495117	1331	FALSE	1	0.1	0
1332	85.3584136963	49.5715446472	1332	FALSE	1	0.1	0
1333	85.3645019531	49.5668525696	1333	FALSE	1	0.1	0
1334	85.3705368042	49.5672073364	1334	FALSE	1	0.1	0
1335	85.3799362183	49.5704612732	1335	FALSE	1	0.1	0
1336	85.3882446289	49.5733337402	1336	FALSE	1	0.1	0
1337	85.3981933594	49.573928833	1337	FALSE	1	0.1	0
1338	85.4208221436	49.5637283325	1338	FALSE	1	0.1	0
1339	85.431060791	49.5665931702	1339	FALSE	1	0.1	0
1340	85.4401245117	49.5738830566	1340	FALSE	1	0.1	0
1341	85.4452133179	49.5857505798	1341	FALSE	1	0.1	0
1342	85.4529953003	49.5912742615	1342	FALSE	1	0.1	0
1343	85.4770050049	49.5979423523	1343	FALSE	1	0.1	0
1344	85.4914321899	49.6019515991	1344	FALSE	1	0.1	0
1345	85.5256729126	49.6048316956	1345	FALSE	1	0.1	0
1346	85.539604187	49.6041641235	1346	FALSE	1	0.1	0
1347	85.5516052246	49.6035881042	1347	FALSE	1	0.1	0
1348	85.5751876831	49.6006393433	1348	FALSE	1	0.1	0
1349	85.5977783203	49.5941696167	1349	FALSE	1	0.1	0
1350	85.6142349243	49.5894584656	1350	FALSE	1	0.1	0
1351	85.6241912842	49.5822372437	1351	FALSE	1	0.1	0
1352	85.6375350952	49.5688552856	1352	FALSE	1	0.1	0
1353	85.6512908936	49.5611801147	1353	FALSE	1	0.1	0
1354	85.6746673584	49.556842804	1354	FALSE	1	0.1	0
1355	85.6922988892	49.5569648743	1355	FALSE	1	0.1	0
1356	85.7064971924	49.5601081848	1356	FALSE	1	0.1	0
1357	85.7092971802	49.5607299805	1357	FALSE	1	0.1	0
1358	85.7537460327	49.5705718994	1358	FALSE	1	0.1	0
1359	85.7681427002	49.5701828003	1359	FALSE	1	0.1	0
1360	85.7861404419	49.5652236938	1360	FALSE	1	0.1	0
1361	85.8267593384	49.5481376648	1361	FALSE	1	0.1	0
1362	85.8428955078	49.5476341248	1362	FALSE	1	0.1	0
1363	85.8868713379	49.5530357361	1363	FALSE	1	0.1	0
1364	85.8981323242	49.5544204712	1364	FALSE	1	0.1	0
1365	85.9192657471	49.5542984009	1365	FALSE	1	0.1	0
1366	85.9313354492	49.5524215698	1366	FALSE	1	0.1	0
1367	85.943321228	49.5425224304	1367	FALSE	1	0.1	0
1368	85.943611145	49.5321807861	1368	FALSE	1	0.1	0
1369	85.9375	49.520236969	1369	FALSE	1	0.1	0
1370	85.9299545288	49.5054779053	1370	FALSE	1	0.1	0
1371	85.9296569824	49.5009078979	1371	FALSE	1	0.1	0
1372	85.9351425171	49.4973678589	1372	FALSE	1	0.1	0
1373	85.9502792358	49.4948425293	1373	FALSE	1	0.1	0
1374	85.9723052979	49.4863929749	1374	FALSE	1	0.1	0
1375	85.9796676636	49.4861755371	1375	FALSE	1	0.1	0
1376	85.9842529297	49.4888916016	1376	FALSE	1	0.1	0
1377	85.9934158325	49.4943161011	1377	FALSE	1	0.1	0
1378	86.0119857788	49.5053100586	1378	FALSE	1	0.1	0
1379	86.0338592529	49.5129165649	1379	FALSE	1	0.1	0
1380	86.0426559448	49.5145187378	1380	FALSE	1	0.1	0
1381	86.0586090088	49.5174293518	1381	FALSE	1	0.1	0
1382	86.0620803833	49.5180625916	1382	FALSE	1	0.1	0
1383	86.0732269287	49.5182800293	1383	FALSE	1	0.1	0
1384	86.0846862793	49.5185012817	1384	FALSE	1	0.1	0
1385	86.1011657715	49.5171203613	1385	FALSE	1	0.1	0
1386	86.1055679321	49.5167503357	1386	FALSE	1	0.1	0
1387	86.1135559082	49.5120162964	1387	FALSE	1	0.1	0
1388	86.114654541	49.5113677979	1388	FALSE	1	0.1	0
1389	86.1236114502	49.4979629517	1389	FALSE	1	0.1	0
1390	86.1364364624	49.4855651855	1390	FALSE	1	0.1	0
1391	86.1606216431	49.4621543884	1391	FALSE	1	0.1	0
1392	86.1692733765	49.4611549377	1392	FALSE	1	0.1	0
1393	86.1827774048	49.4672050476	1393	FALSE	1	0.1	0
1394	86.1926345825	49.4716186523	1394	FALSE	1	0.1	0
1395	86.2042922974	49.4814414978	1395	FALSE	1	0.1	0
1396	86.2030029297	49.4870300293	1396	FALSE	1	0.1	0
1397	86.1937179565	49.5004653931	1397	FALSE	1	0.1	0
1398	86.1918258667	49.506778717	1398	FALSE	1	0.1	0
1399	86.1939163208	49.5137634277	1399	FALSE	1	0.1	0
1400	86.2017211914	49.5213012695	1400	FALSE	1	0.1	0
1401	86.2205657959	49.5341567993	1401	FALSE	1	0.1	0
1402	86.2275924683	49.5389480591	1402	FALSE	1	0.1	0
1403	86.2353973389	49.5487823486	1403	FALSE	1	0.1	0
1404	86.2363433838	49.5551490784	1404	FALSE	1	0.1	0
1405	86.2325286865	49.5769615173	1405	FALSE	1	0.1	0
1406	86.2387237549	49.5829963684	1406	FALSE	1	0.1	0
1407	86.2500228882	49.5877914429	1407	FALSE	1	0.1	0
1408	86.2997970581	49.5949630737	1408	FALSE	1	0.1	0
1409	86.3201141357	49.6033058167	1409	FALSE	1	0.1	0
1410	86.3418807983	49.6077041626	1410	FALSE	1	0.1	0
1411	86.3598098755	49.6113243103	1411	FALSE	1	0.1	0
1412	86.3704299927	49.6161499023	1412	FALSE	1	0.1	0
1413	86.3776855469	49.6221084595	1413	FALSE	1	0.1	0
1414	86.4264984131	49.6387023926	1414	FALSE	1	0.1	0
1415	86.4700164795	49.675819397	1415	FALSE	1	0.1	0
1416	86.4703292847	49.6778678894	1416	FALSE	1	0.1	0
1417	86.486366272	49.6924324036	1417	FALSE	1	0.1	0
1418	86.4983520508	49.6989974976	1418	FALSE	1	0.1	0
1419	86.5320663452	49.711025238	1419	FALSE	1	0.1	0
1420	86.5421981812	49.7170181274	1420	FALSE	1	0.1	0
1421	86.5628433228	49.7381629944	1421	FALSE	1	0.1	0
1422	86.5691833496	49.7391052246	1422	FALSE	1	0.1	0
1423	86.5853271484	49.7415008545	1423	FALSE	1	0.1	0
1424	86.5963134766	49.746055603	1424	FALSE	1	0.1	0
1425	86.6084365845	49.7555885315	1425	FALSE	1	0.1	0
1426	86.6091156006	49.7563743591	1426	FALSE	1	0.1	0
1427	86.6236114502	49.7731819153	1427	FALSE	1	0.1	0
1428	86.6212844849	49.7809143066	1428	FALSE	1	0.1	0
1429	86.6081848145	49.7900505066	1429	FALSE	1	0.1	0
1430	86.6070098877	49.7960968018	1430	FALSE	1	0.1	0
1431	86.6103363037	49.7996826172	1431	FALSE	1	0.1	0
1432	86.6119918823	49.8014678955	1432	FALSE	1	0.1	0
1433	86.6138381958	49.8034553528	1433	FALSE	1	0.1	0
1434	86.6258926392	49.8056411743	1434	FALSE	1	0.1	0
1435	86.6429519653	49.8058853149	1435	FALSE	1	0.1	0
1436	86.657081604	49.8054504395	1436	FALSE	1	0.1	0
1437	86.7004928589	49.8041114807	1437	FALSE	1	0.1	0
1438	86.711265564	49.8027000427	1438	FALSE	1	0.1	0
1439	86.7233810425	49.8027648926	1439	FALSE	1	0.1	0
1440	86.8032226563	49.8031539917	1440	FALSE	1	0.1	0
1441	86.8060379028	49.7942352295	1441	FALSE	1	0.1	0
1442	86.7902679443	49.7732124329	1442	FALSE	1	0.1	0
1443	86.7676696777	49.7430877686	1443	FALSE	1	0.1	0
1444	86.7666702271	49.7351036072	1444	FALSE	1	0.1	0
1445	86.766418457	49.7330665588	1445	FALSE	1	0.1	0
1446	86.7688980103	49.7264671326	1446	FALSE	1	0.1	0
1447	86.783416748	49.7110137939	1447	FALSE	1	0.1	0
1448	86.7538833618	49.6946411133	1448	FALSE	1	0.1	0
1449	86.699005127	49.6744537354	1449	FALSE	1	0.1	0
1450	86.6884460449	49.6770019531	1450	FALSE	1	0.1	0
1451	86.6799163818	49.6812477112	1451	FALSE	1	0.1	0
1452	86.6688461304	49.6806106567	1452	FALSE	1	0.1	0
1453	86.6577987671	49.6721343994	1453	FALSE	1	0.1	0
1454	86.632232666	49.6525115967	1454	FALSE	1	0.1	0
1455	86.6216278076	49.6412773132	1455	FALSE	1	0.1	0
1456	86.6179962158	49.6316452026	1456	FALSE	1	0.1	0
1457	86.619758606	49.6136169434	1457	FALSE	1	0.1	0
1458	86.6271438599	49.5931510925	1458	FALSE	1	0.1	0
1459	86.6295928955	49.589138031	1459	FALSE	1	0.1	0
1460	86.6332092285	49.5832176208	1460	FALSE	1	0.1	0
1461	86.6341629028	49.5816612244	1461	FALSE	1	0.1	0
1462	86.6492919922	49.5700874329	1462	FALSE	1	0.1	0
1463	86.6572036743	49.5665740967	1463	FALSE	1	0.1	0
1464	86.6631546021	49.5674705505	1464	FALSE	1	0.1	0
1465	86.6633911133	49.5675048828	1465	FALSE	1	0.1	0
1466	86.6814346313	49.5702285767	1466	FALSE	1	0.1	0
1467	86.7096328735	49.5722351074	1467	FALSE	1	0.1	0
1468	86.7234039307	49.5670890808	1468	FALSE	1	0.1	0
1469	86.7336273193	49.5632667542	1469	FALSE	1	0.1	0
1470	86.7603378296	49.5565376282	1470	FALSE	1	0.1	0
1471	86.796043396	49.5475463867	1471	FALSE	1	0.1	0
1472	86.8018569946	49.5441627502	1472	FALSE	1	0.1	0
1473	86.8042678833	49.5394058228	1473	FALSE	1	0.1	0
1474	86.7941513062	49.5327644348	1474	FALSE	1	0.1	0
1475	86.784942627	49.526714325	1475	FALSE	1	0.1	0
1476	86.7898864746	49.5222511292	1476	FALSE	1	0.1	0
1477	86.7926483154	49.5197563171	1477	FALSE	1	0.1	0
1478	86.8100814819	49.513507843	1478	FALSE	1	0.1	0
1479	86.8179855347	49.5106773376	1479	FALSE	1	0.1	0
1480	86.8235702515	49.5059318542	1480	FALSE	1	0.1	0
1481	86.8234329224	49.496295929	1481	FALSE	1	0.1	0
1482	86.821975708	49.4940757751	1482	FALSE	1	0.1	0
1483	86.8075637817	49.4721183777	1483	FALSE	1	0.1	0
1484	86.8073730469	49.4599571228	1484	FALSE	1	0.1	0
1485	86.8131256104	49.4496879578	1485	FALSE	1	0.1	0
1486	86.8214492798	49.4445266724	1486	FALSE	1	0.1	0
1487	86.8637084961	49.4298400879	1487	FALSE	1	0.1	0
1488	86.9087753296	49.4141540527	1488	FALSE	1	0.1	0
1489	86.9131240845	49.4062728882	1489	FALSE	1	0.1	0
1490	86.916595459	49.3865089417	1490	FALSE	1	0.1	0
1491	86.9161224365	49.3727607727	1491	FALSE	1	0.1	0
1492	86.9028930664	49.3605880737	1492	FALSE	1	0.1	0
1493	86.9020080566	49.3507728577	1493	FALSE	1	0.1	0
1494	86.9256668091	49.334197998	1494	FALSE	1	0.1	0
1495	86.9278640747	49.3317222595	1495	FALSE	1	0.1	0
1496	86.931312561	49.3278312683	1496	FALSE	1	0.1	0
1497	86.9362411499	49.312789917	1497	FALSE	1	0.1	0
1498	86.9420928955	49.3034210205	1498	FALSE	1	0.1	0
1499	86.9523468018	49.2974205017	1499	FALSE	1	0.1	0
1500	86.9661636353	49.2959938049	1500	FALSE	1	0.1	0
1501	86.9816436768	49.2983551025	1501	FALSE	1	0.1	0
1502	86.9835891724	49.298286438	1502	FALSE	1	0.1	0
1503	87.0008468628	49.2976913452	1503	FALSE	1	0.1	0
1504	87.0068054199	49.2933692932	1504	FALSE	1	0.1	0
1505	87.0293884277	49.2642097473	1505	FALSE	1	0.1	0
1506	87.0372848511	49.2567596436	1506	FALSE	1	0.1	0
1507	87.0471191406	49.2546844482	1507	FALSE	1	0.1	0
1508	87.0775375366	49.2561950684	1508	FALSE	1	0.1	0
1509	87.091796875	49.2554092407	1509	FALSE	1	0.1	0
1510	87.1133041382	49.2497406006	1510	FALSE	1	0.1	0
1511	87.1718826294	49.251739502	1511	FALSE	1	0.1	0
1512	87.189491272	49.2479400635	1512	FALSE	1	0.1	0
1513	87.2304763794	49.2329711914	1513	FALSE	1	0.1	0
1514	87.2397232056	49.2295951843	1514	FALSE	1	0.1	0
1515	87.2455368042	49.2269325256	1515	FALSE	1	0.1	0
1516	87.2650527954	49.2179946899	1516	FALSE	1	0.1	0
1517	87.2683639526	49.2164802551	1517	FALSE	1	0.1	0
1518	87.2726898193	49.2126235962	1518	FALSE	1	0.1	0
1519	87.2790222168	49.2069702148	1519	FALSE	1	0.1	0
1520	87.2809829712	49.2034759521	1520	FALSE	1	0.1	0
1521	87.2822952271	49.2006111145	1521	FALSE	1	0.1	0
1522	87.2908706665	49.1708717346	1522	FALSE	1	0.1	0
1523	87.2924880981	49.1642684937	1523	FALSE	1	0.1	0
1524	87.29347229	49.1618347168	1524	FALSE	1	0.1	0
1525	87.2938919067	49.1603813171	1525	FALSE	1	0.1	0
1526	87.2973632813	49.1522140503	1526	FALSE	1	0.1	0
1527	87.3087768555	49.1253967285	1527	FALSE	1	0.1	0
1528	87.3126602173	49.1162643433	1528	FALSE	1	0.1	0
1529	87.3126144409	49.1066894531	1529	FALSE	1	0.1	0
1530	87.3125762939	49.0996932983	1530	FALSE	1	0.1	0
1531	87.2964782715	49.1013717651	1531	FALSE	1	0.1	0
1532	87.2696151733	49.1150665283	1532	FALSE	1	0.1	0
1533	87.2691040039	49.1153259277	1533	FALSE	1	0.1	0
1534	87.2567749023	49.1169128418	1534	FALSE	1	0.1	0
1535	87.2336273193	49.1152610779	1535	FALSE	1	0.1	0
1536	87.2217178345	49.1144104004	1536	FALSE	1	0.1	0
1537	87.1914596558	49.1343002319	1537	FALSE	1	0.1	0
1538	87.167930603	49.1422042847	1538	FALSE	1	0.1	0
1539	87.1584777832	49.1446495056	1539	FALSE	1	0.1	0
1540	87.157585144	49.1448822021	1540	FALSE	1	0.1	0
1541	87.1346969604	49.1507987976	1541	FALSE	1	0.1	0
1542	87.1135864258	49.1458892822	1542	FALSE	1	0.1	0
1543	87.0929260254	49.137802124	1543	FALSE	1	0.1	0
1544	87.0825576782	49.1337432861	1544	FALSE	1	0.1	0
1545	87.0664367676	49.1274299622	1545	FALSE	1	0.1	0
1546	86.9859924316	49.1031303406	1546	FALSE	1	0.1	0
1547	86.9690322876	49.1004447937	1547	FALSE	1	0.1	0
1548	86.945098877	49.0992050171	1548	FALSE	1	0.1	0
1549	86.9231796265	49.0998191833	1549	FALSE	1	0.1	0
1550	86.9154510498	49.1017303467	1550	FALSE	1	0.1	0
1551	86.8860473633	49.1145706177	1551	FALSE	1	0.1	0
1552	86.8717269897	49.1146507263	1552	FALSE	1	0.1	0
1553	86.8647613525	49.1126022339	1553	FALSE	1	0.1	0
1554	86.8621063232	49.1111907959	1554	FALSE	1	0.1	0
1555	86.8552017212	49.1075210571	1555	FALSE	1	0.1	0
1556	86.8450393677	49.0965003967	1556	FALSE	1	0.1	0
1557	86.8414764404	49.089389801	1557	FALSE	1	0.1	0
1558	86.8410644531	49.0714988708	1558	FALSE	1	0.1	0
1559	86.8386611938	49.0656280518	1559	FALSE	1	0.1	0
1560	86.8364868164	49.0603294373	1560	FALSE	1	0.1	0
1561	86.8293304443	49.0504798889	1561	FALSE	1	0.1	0
1562	86.8220062256	49.0465011597	1562	FALSE	1	0.1	0
1563	86.8083114624	49.0390625	1563	FALSE	1	0.1	0
1564	86.7881851196	49.0321235657	1564	FALSE	1	0.1	0
1565	86.7643890381	49.0239219666	1565	FALSE	1	0.1	0
1566	86.7534484863	49.018699646	1566	FALSE	1	0.1	0
1567	86.7468032837	49.0132980347	1567	FALSE	1	0.1	0
1568	86.7381134033	49.0062294006	1568	FALSE	1	0.1	0
1569	86.7336807251	49.0026245117	1569	FALSE	1	0.1	0
1570	86.7302474976	48.9998321533	1570	FALSE	1	0.1	0
1571	86.723236084	48.9906692505	1571	FALSE	1	0.1	0
1572	86.7201690674	48.9777793884	1572	FALSE	1	0.1	0
1573	86.7202148438	48.9755821228	1573	FALSE	1	0.1	0
1574	86.7205047607	48.9621353149	1574	FALSE	1	0.1	0
1575	86.7269744873	48.938659668	1575	FALSE	1	0.1	0
1576	86.7335968018	48.9146194458	1576	FALSE	1	0.1	0
1577	86.7388916016	48.9062194824	1577	FALSE	1	0.1	0
1578	86.7557830811	48.8940391541	1578	FALSE	1	0.1	0
1579	86.7679977417	48.8876876831	1579	FALSE	1	0.1	0
1580	86.7732925415	48.8820800781	1580	FALSE	1	0.1	0
1581	86.7785873413	48.8731918335	1581	FALSE	1	0.1	0
1582	86.7951660156	48.8658409119	1582	FALSE	1	0.1	0
1583	86.8104400635	48.8503303528	1583	FALSE	1	0.1	0
1584	86.8123931885	48.842830658	1584	FALSE	1	0.1	0
1585	86.8111572266	48.8284416199	1585	FALSE	1	0.1	0
1586	86.8053359985	48.8237457275	1586	FALSE	1	0.1	0
1587	86.8011932373	48.820400238	1587	FALSE	1	0.1	0
1588	86.7689971924	48.8079109192	1588	FALSE	1	0.1	0
1589	86.7591400146	48.8026199341	1589	FALSE	1	0.1	0
1590	86.7563476563	48.7994155884	1590	FALSE	1	0.1	0
1591	86.751953125	48.794380188	1591	FALSE	1	0.1	0
1592	86.7467575073	48.7811889648	1592	FALSE	1	0.1	0
1593	86.7466125488	48.7736206055	1593	FALSE	1	0.1	0
1594	86.7526168823	48.7636489868	1594	FALSE	1	0.1	0
1595	86.7654418945	48.7521209717	1595	FALSE	1	0.1	0
1596	86.769493103	48.744720459	1596	FALSE	1	0.1	0
1597	86.7701416016	48.7334213257	1597	FALSE	1	0.1	0
1598	86.7630767822	48.7148399353	1598	FALSE	1	0.1	0
1599	86.7498168945	48.7010574341	1599	FALSE	1	0.1	0
1600	86.7225875854	48.6805076599	1600	FALSE	1	0.1	0
1601	86.7219161987	48.6800003052	1601	FALSE	1	0.1	0
1602	86.7035522461	48.6697235107	1602	FALSE	1	0.1	0
1603	86.7014389038	48.6685409546	1603	FALSE	1	0.1	0
1604	86.6953430176	48.6604614258	1604	FALSE	1	0.1	0
1605	86.69480896	48.658706665	1605	FALSE	1	0.1	0
1606	86.6903991699	48.6442642212	1606	FALSE	1	0.1	0
1607	86.6854095459	48.6388626099	1607	FALSE	1	0.1	0
1608	86.6714706421	48.6315460205	1608	FALSE	1	0.1	0
1609	86.6697463989	48.6313438416	1609	FALSE	1	0.1	0
1610	86.6574478149	48.629901886	1610	FALSE	1	0.1	0
1611	86.6429290771	48.628200531	1611	FALSE	1	0.1	0
1612	86.6340866089	48.624671936	1612	FALSE	1	0.1	0
1613	86.6241531372	48.6008796692	1613	FALSE	1	0.1	0
1614	86.6214981079	48.5945205688	1614	FALSE	1	0.1	0
1615	86.6172561646	48.5938911438	1615	FALSE	1	0.1	0
1616	86.6120986938	48.5873603821	1616	FALSE	1	0.1	0
1617	86.6022872925	48.579750061	1617	FALSE	1	0.1	0
1618	86.6002883911	48.5754699707	1618	FALSE	1	0.1	0
1619	86.5972900391	48.5657310486	1619	FALSE	1	0.1	0
1620	86.5913085938	48.5462799072	1620	FALSE	1	0.1	0
1621	86.5885467529	48.5429992676	1621	FALSE	1	0.1	0
1622	86.5847473145	48.541519165	1622	FALSE	1	0.1	0
1623	86.5415344238	48.5366401672	1623	FALSE	1	0.1	0
1624	86.4481811523	48.4990692139	1624	FALSE	1	0.1	0
1625	86.4333572388	48.4945487976	1625	FALSE	1	0.1	0
1626	86.4188766479	48.4968795776	1626	FALSE	1	0.1	0
1627	86.3897476196	48.5098190308	1627	FALSE	1	0.1	0
1628	86.3794631958	48.5079689026	1628	FALSE	1	0.1	0
1629	86.3662796021	48.5028686523	1629	FALSE	1	0.1	0
1630	86.3180541992	48.5009841919	1630	FALSE	1	0.1	0
1631	86.3122177124	48.498840332	1631	FALSE	1	0.1	0
1632	86.302696228	48.4884033203	1632	FALSE	1	0.1	0
1633	86.3022079468	48.4878692627	1633	FALSE	1	0.1	0
1634	86.2970123291	48.482170105	1634	FALSE	1	0.1	0
1635	86.2832183838	48.4727516174	1635	FALSE	1	0.1	0
1636	86.2753982544	48.4640808105	1636	FALSE	1	0.1	0
1637	86.2686233521	48.4601669312	1637	FALSE	1	0.1	0
1638	86.2491912842	48.4545516968	1638	FALSE	1	0.1	0
1639	86.2285232544	48.4402809143	1639	FALSE	1	0.1	0
1640	86.2143859863	48.4354667664	1640	FALSE	1	0.1	0
1641	86.1698150635	48.4356498718	1641	FALSE	1	0.1	0
1642	86.1648101807	48.4356689453	1642	FALSE	1	0.1	0
1643	86.1627655029	48.435874939	1643	FALSE	1	0.1	0
1644	86.0932769775	48.4429321289	1644	FALSE	1	0.1	0
1645	86.0500183105	48.4472999573	1645	FALSE	1	0.1	0
1646	86.014831543	48.4492797852	1646	FALSE	1	0.1	0
1647	85.9971160889	48.4458007813	1647	FALSE	1	0.1	0
1648	85.9796600342	48.4374504089	1648	FALSE	1	0.1	0
1649	85.9657363892	48.4307899475	1649	FALSE	1	0.1	0
1650	85.9504470825	48.4321937561	1650	FALSE	1	0.1	0
1651	85.9345169067	48.4365386963	1651	FALSE	1	0.1	0
1652	85.9265594482	48.438709259	1652	FALSE	1	0.1	0
1653	85.9159469604	48.4391403198	1653	FALSE	1	0.1	0
1654	85.9153671265	48.4389801025	1654	FALSE	1	0.1	0
1655	85.876701355	48.4284324646	1655	FALSE	1	0.1	0
1656	85.8748016357	48.4279136658	1656	FALSE	1	0.1	0
1657	85.8506774902	48.4277801514	1657	FALSE	1	0.1	0
1658	85.8393554688	48.4254951477	1658	FALSE	1	0.1	0
1659	85.8171005249	48.4137802124	1659	FALSE	1	0.1	0
1660	85.806022644	48.4107933044	1660	FALSE	1	0.1	0
1661	85.7939224243	48.4019393921	1661	FALSE	1	0.1	0
1662	85.7354507446	48.3710021973	1662	FALSE	1	0.1	0
1663	85.730682373	48.3662414551	1663	FALSE	1	0.1	0
1664	85.7094573975	48.336101532	1664	FALSE	1	0.1	0
1665	85.7020492554	48.3294296265	1665	FALSE	1	0.1	0
1666	85.6988525391	48.3175506592	1666	FALSE	1	0.1	0
1667	85.6996383667	48.2998809814	1667	FALSE	1	0.1	0
1668	85.6974258423	48.2910690308	1668	FALSE	1	0.1	0
1669	85.6438827515	48.2003326416	1669	FALSE	1	0.1	0
1670	85.6428909302	48.1991195679	1670	FALSE	1	0.1	0
1671	85.6148681641	48.1647109985	1671	FALSE	1	0.1	0
1672	85.6103973389	48.1567306519	1672	FALSE	1	0.1	0
1673	85.606262207	48.1226196289	1673	FALSE	1	0.1	0
1674	85.6066360474	48.1100006104	1674	FALSE	1	0.1	0
1675	85.6120529175	48.0833396912	1675	FALSE	1	0.1	0
1676	85.6103286743	48.0794563293	1676	FALSE	1	0.1	0
1677	85.6067047119	48.0712814331	1677	FALSE	1	0.1	0
1678	85.5960693359	48.0579414368	1678	FALSE	1	0.1	0
1679	85.5922622681	48.0496902466	1679	FALSE	1	0.1	0
1680	85.588218689	48.0265693665	1680	FALSE	1	0.1	0
1681	85.5668563843	48	1681	FALSE	1	0.1	0
1682	85.5582275391	47.9909591675	1682	FALSE	1	0.1	0
1683	85.5514297485	47.979724884	1683	FALSE	1	0.1	0
1684	85.5496292114	47.9767494202	1684	FALSE	1	0.1	0
1685	85.547706604	47.9735641479	1685	FALSE	1	0.1	0
1686	85.5424423218	47.9548034668	1686	FALSE	1	0.1	0
1687	85.541595459	47.9394378662	1687	FALSE	1	0.1	0
1688	85.5483474731	47.9150314331	1688	FALSE	1	0.1	0
1689	85.5486297607	47.9140167236	1689	FALSE	1	0.1	0
1690	85.5527801514	47.8990020752	1690	FALSE	1	0.1	0
1691	85.561416626	47.8561897278	1691	FALSE	1	0.1	0
1692	85.5648117065	47.8393707275	1692	FALSE	1	0.1	0
1693	85.5654983521	47.8359794617	1693	FALSE	1	0.1	0
1694	85.5770187378	47.7994270325	1694	FALSE	1	0.1	0
1695	85.5927200317	47.7495803833	1695	FALSE	1	0.1	0
1696	85.5923614502	47.7429351807	1696	FALSE	1	0.1	0
1697	85.5949630737	47.7329902649	1697	FALSE	1	0.1	0
1698	85.6021347046	47.7056236267	1698	FALSE	1	0.1	0
1699	85.6013259888	47.6863670349	1699	FALSE	1	0.1	0
1700	85.6063690186	47.6625709534	1700	FALSE	1	0.1	0
1701	85.6168289185	47.6319198608	1701	FALSE	1	0.1	0
1702	85.6209640503	47.6091384888	1702	FALSE	1	0.1	0
1703	85.6212387085	47.607635498	1703	FALSE	1	0.1	0
1704	85.6122512817	47.5679855347	1704	FALSE	1	0.1	0
1705	85.6033096313	47.5285720825	1705	FALSE	1	0.1	0
1706	85.6035003662	47.519657135	1706	FALSE	1	0.1	0
1707	85.6218032837	47.4868202209	1707	FALSE	1	0.1	0
1708	85.6399230957	47.4542350769	1708	FALSE	1	0.1	0
1709	85.666267395	47.4258804321	1709	FALSE	1	0.1	0
1710	85.6865615845	47.4112243652	1710	FALSE	1	0.1	0
1711	85.6902770996	47.4069671631	1711	FALSE	1	0.1	0
1712	85.6983032227	47.3977813721	1712	FALSE	1	0.1	0
1713	85.7054672241	47.3827705383	1713	FALSE	1	0.1	0
1714	85.7067871094	47.3771705627	1714	FALSE	1	0.1	0
1715	85.7071762085	47.3755149841	1715	FALSE	1	0.1	0
1716	85.6979675293	47.3522186279	1716	FALSE	1	0.1	0
1717	85.6908569336	47.324672699	1717	FALSE	1	0.1	0
1718	85.6933364868	47.3128814697	1718	FALSE	1	0.1	0
1719	85.7028274536	47.2945289612	1719	FALSE	1	0.1	0
1720	85.7035598755	47.279914856	1720	FALSE	1	0.1	0
1721	85.6952362061	47.2580299377	1721	FALSE	1	0.1	0
1722	85.6954269409	47.2548408508	1722	FALSE	1	0.1	0
1723	85.6968383789	47.2308616638	1723	FALSE	1	0.1	0
1724	85.6948776245	47.2232208252	1724	FALSE	1	0.1	0
1725	85.6906585693	47.2182312012	1725	FALSE	1	0.1	0
1726	85.6775360107	47.2114601135	1726	FALSE	1	0.1	0
1727	85.6673965454	47.2087211609	1727	FALSE	1	0.1	0
1728	85.6496963501	47.2077636719	1728	FALSE	1	0.1	0
1729	85.6430206299	47.2074012756	1729	FALSE	1	0.1	0
1730	85.6261291504	47.2084732056	1730	FALSE	1	0.1	0
1731	85.5978012085	47.2062835693	1731	FALSE	1	0.1	0
1732	85.5888214111	47.2019844055	1732	FALSE	1	0.1	0
1733	85.576499939	47.1906661987	1733	FALSE	1	0.1	0
1734	85.5675811768	47.165309906	1734	FALSE	1	0.1	0
1735	85.5624160767	47.1357688904	1735	FALSE	1	0.1	0
1736	85.5555801392	47.1235618591	1736	FALSE	1	0.1	0
1737	85.5516815186	47.1189956665	1737	FALSE	1	0.1	0
1738	85.5360412598	47.1006736755	1738	FALSE	1	0.1	0
1739	85.5328216553	47.0925102234	1739	FALSE	1	0.1	0
1740	85.5307693481	47.0705909729	1740	FALSE	1	0.1	0
1741	85.5297241211	47.0593986511	1741	FALSE	1	0.1	0
1742	85.5086517334	47.0591201782	1742	FALSE	1	0.1	0
1743	85.4747467041	47.0632743835	1743	FALSE	1	0.1	0
1744	85.4457855225	47.0649032593	1744	FALSE	1	0.1	0
1745	85.4288711548	47.0632019043	1745	FALSE	1	0.1	0
1746	85.4111328125	47.0598487854	1746	FALSE	1	0.1	0
1747	85.3916091919	47.0541267395	1747	FALSE	1	0.1	0
1748	85.3829650879	47.0534896851	1748	FALSE	1	0.1	0
1749	85.367401123	47.0588150024	1749	FALSE	1	0.1	0
1750	85.3618011475	47.0607299805	1750	FALSE	1	0.1	0
1751	85.3540878296	47.0608291626	1751	FALSE	1	0.1	0
1752	85.348815918	47.0598907471	1752	FALSE	1	0.1	0
1753	85.3337097168	47.0504722595	1753	FALSE	1	0.1	0
1754	85.3227005005	47.0467414856	1754	FALSE	1	0.1	0
1755	85.3055648804	47.0560188293	1755	FALSE	1	0.1	0
1756	85.2985916138	47.0597915649	1756	FALSE	1	0.1	0
1757	85.2916717529	47.0619812012	1757	FALSE	1	0.1	0
1758	85.2727584839	47.0601615906	1758	FALSE	1	0.1	0
1759	85.2687530518	47.0590667725	1759	FALSE	1	0.1	0
1760	85.256477356	47.0557098389	1760	FALSE	1	0.1	0
1761	85.2412261963	47.0547599792	1761	FALSE	1	0.1	0
1762	85.2340316772	47.0543136597	1762	FALSE	1	0.1	0
1763	85.223197937	47.0536384583	1763	FALSE	1	0.1	0
1764	85.2194137573	47.051399231	1764	FALSE	1	0.1	0
1765	85.2126617432	47.0411071777	1765	FALSE	1	0.1	0
1766	85.2119598389	47.0400390625	1766	FALSE	1	0.1	0
1767	85.1902389526	47.0069160461	1767	FALSE	1	0.1	0
1768	85.1830749512	47.0017585754	1768	FALSE	1	0.1	0
1769	85.1649169922	46.9930801392	1769	FALSE	1	0.1	0
1770	85.1413803101	46.9846000671	1770	FALSE	1	0.1	0
1771	85.0904769897	46.9598617554	1771	FALSE	1	0.1	0
1772	85.0902786255	46.9596786499	1772	FALSE	1	0.1	0
1773	85.0850906372	46.9549636841	1773	FALSE	1	0.1	0
1774	85.0840759277	46.954044342	1774	FALSE	1	0.1	0
1775	85.0776443481	46.9390602112	1775	FALSE	1	0.1	0
1776	85.0714645386	46.9343605042	1776	FALSE	1	0.1	0
1777	85.0699157715	46.9331817627	1777	FALSE	1	0.1	0
1778	85.053276062	46.926158905	1778	FALSE	1	0.1	0
1779	85.0424804688	46.9240188599	1779	FALSE	1	0.1	0
1780	85.013671875	46.9246330261	1780	FALSE	1	0.1	0
1781	85.0024185181	46.9236068726	1781	FALSE	1	0.1	0
1782	85	46.9230461121	1782	FALSE	1	0.1	0
1783	84.9881057739	46.9202919006	1783	FALSE	1	0.1	0
1784	84.9822006226	46.9189224243	1784	FALSE	1	0.1	0
1785	84.9756698608	46.9144668579	1785	FALSE	1	0.1	0
1786	84.9685668945	46.9028816223	1786	FALSE	1	0.1	0
1787	84.9669036865	46.8840713501	1787	FALSE	1	0.1	0
1788	84.9661865234	46.8759613037	1788	FALSE	1	0.1	0
1789	84.9661636353	46.8757209778	1789	FALSE	1	0.1	0
1790	84.9625930786	46.8716392517	1790	FALSE	1	0.1	0
1791	84.9605331421	46.8708457947	1791	FALSE	1	0.1	0
1792	84.9525985718	46.8677864075	1792	FALSE	1	0.1	0
1793	84.9369125366	46.8617362976	1793	FALSE	1	0.1	0
1794	84.9174118042	46.8542175293	1794	FALSE	1	0.1	0
1795	84.9075546265	46.8527946472	1795	FALSE	1	0.1	0
1796	84.8831253052	46.8563499451	1796	FALSE	1	0.1	0
1797	84.8712768555	46.8548240662	1797	FALSE	1	0.1	0
1798	84.8672485352	46.8533744812	1798	FALSE	1	0.1	0
1799	84.8593902588	46.8505439758	1799	FALSE	1	0.1	0
1800	84.8520278931	46.846446991	1800	FALSE	1	0.1	0
1801	84.8266830444	46.8323478699	1801	FALSE	1	0.1	0
1802	84.8177871704	46.8299179077	1802	FALSE	1	0.1	0
1803	84.8059539795	46.8266868591	1803	FALSE	1	0.1	0
1804	84.7978668213	46.8274116516	1804	FALSE	1	0.1	0
1805	84.7952957153	46.830745697	1805	FALSE	1	0.1	0
1806	84.7900619507	46.8375396729	1806	FALSE	1	0.1	0
1807	84.7855224609	46.8393707275	1807	FALSE	1	0.1	0
1808	84.7654800415	46.8364906311	1808	FALSE	1	0.1	0
1809	84.7407455444	46.8367919922	1809	FALSE	1	0.1	0
1810	84.7033309937	46.8341255188	1810	FALSE	1	0.1	0
1811	84.6984558105	46.8359298706	1811	FALSE	1	0.1	0
1812	84.6953430176	46.8398895264	1812	FALSE	1	0.1	0
1813	84.6987228394	46.8453407288	1813	FALSE	1	0.1	0
1814	84.729637146	46.8554573059	1814	FALSE	1	0.1	0
1815	84.7315063477	46.8565216064	1815	FALSE	1	0.1	0
1816	84.7371673584	46.8597488403	1816	FALSE	1	0.1	0
1817	84.7412872314	46.8645515442	1817	FALSE	1	0.1	0
1818	84.7499389648	46.8828887939	1818	FALSE	1	0.1	0
1819	84.756401062	46.890789032	1819	FALSE	1	0.1	0
1820	84.7801971436	46.9021186829	1820	FALSE	1	0.1	0
1821	84.7858505249	46.9083709717	1821	FALSE	1	0.1	0
1822	84.7741165161	46.9146308899	1822	FALSE	1	0.1	0
1823	84.771446228	46.9177017212	1823	FALSE	1	0.1	0
1824	84.7731323242	46.9265022278	1824	FALSE	1	0.1	0
1825	84.7696533203	46.9336509705	1825	FALSE	1	0.1	0
1826	84.7610168457	46.9361763	1826	FALSE	1	0.1	0
1827	84.7509231567	46.9367904663	1827	FALSE	1	0.1	0
1828	84.7440109253	46.9416999817	1828	FALSE	1	0.1	0
1829	84.7434082031	46.9507789612	1829	FALSE	1	0.1	0
1830	84.743057251	46.9560890198	1830	FALSE	1	0.1	0
1831	84.7351303101	46.9671287537	1831	FALSE	1	0.1	0
1832	84.7211074829	46.9757804871	1832	FALSE	1	0.1	0
1833	84.7047348022	46.9962348938	1833	FALSE	1	0.1	0
1834	84.6860427856	47.0046424866	1834	FALSE	1	0.1	0
1835	84.6826248169	47.0046730042	1835	FALSE	1	0.1	0
1836	84.6639251709	47.0048446655	1836	FALSE	1	0.1	0
1837	84.6334457397	46.9961128235	1837	FALSE	1	0.1	0
1838	84.6130218506	46.9961662292	1838	FALSE	1	0.1	0
1839	84.6061859131	46.9970054626	1839	FALSE	1	0.1	0
1840	84.6052093506	46.9971237183	1840	FALSE	1	0.1	0
1841	84.5999298096	46.9993629456	1841	FALSE	1	0.1	0
1842	84.5695037842	46.9961204529	1842	FALSE	1	0.1	0
1843	84.5637130737	46.9969520569	1843	FALSE	1	0.1	0
1844	84.5598831177	46.9926185608	1844	FALSE	1	0.1	0
1845	84.507019043	46.9778327942	1845	FALSE	1	0.1	0
1846	84.4837417603	46.9826889038	1846	FALSE	1	0.1	0
1847	84.461730957	46.9872779846	1847	FALSE	1	0.1	0
1848	84.4471130371	47.0034790039	1848	FALSE	1	0.1	0
1849	84.4450912476	47.0057220459	1849	FALSE	1	0.1	0
1850	84.4447860718	47.006061554	1850	FALSE	1	0.1	0
1851	84.4359512329	47.009929657	1851	FALSE	1	0.1	0
1852	84.4291992188	47.010471344	1852	FALSE	1	0.1	0
1853	84.4204406738	47.0109100342	1853	FALSE	1	0.1	0
1854	84.4018173218	47.0069007874	1854	FALSE	1	0.1	0
1855	84.3890762329	47.0013809204	1855	FALSE	1	0.1	0
1856	84.372833252	46.9972686768	1856	FALSE	1	0.1	0
1857	84.3658981323	46.9985313416	1857	FALSE	1	0.1	0
1858	84.3361968994	47.0039405823	1858	FALSE	1	0.1	0
1859	84.334602356	47.0036964417	1859	FALSE	1	0.1	0
1860	84.324546814	47.0021591187	1860	FALSE	1	0.1	0
1861	84.3125228882	47.0003204346	1861	FALSE	1	0.1	0
1862	84.2734680176	47.0000495911	1862	FALSE	1	0.1	0
1863	84.2708511353	47.0000305176	1863	FALSE	1	0.1	0
1864	84.2584762573	46.9999389648	1864	FALSE	1	0.1	0
1865	84.2349853516	46.9997634888	1865	FALSE	1	0.1	0
1866	84.2303619385	46.9997291565	1866	FALSE	1	0.1	0
1867	84.2148132324	46.9996109009	1867	FALSE	1	0.1	0
1868	84.208770752	46.9991073608	1868	FALSE	1	0.1	0
1869	84.1972427368	46.9981498718	1869	FALSE	1	0.1	0
1870	84.1815795898	46.9947357178	1870	FALSE	1	0.1	0
1871	84.1766662598	46.9932670593	1871	FALSE	1	0.1	0
1872	84.1663970947	46.9902000427	1872	FALSE	1	0.1	0
1873	84.1602172852	46.9859390259	1873	FALSE	1	0.1	0
1874	84.1506347656	46.9821853638	1874	FALSE	1	0.1	0
1875	84.1291732788	46.9770507813	1875	FALSE	1	0.1	0
1876	84.0984802246	46.9715919495	1876	FALSE	1	0.1	0
1877	84.0670547485	46.966003418	1877	FALSE	1	0.1	0
1878	84.0584106445	46.964466095	1878	FALSE	1	0.1	0
1879	84.0382156372	46.9653511047	1879	FALSE	1	0.1	0
1880	84.0166931152	46.9741821289	1880	FALSE	1	0.1	0
1881	83.9930648804	46.9892997742	1881	FALSE	1	0.1	0
1882	83.9900970459	46.9911994934	1882	FALSE	1	0.1	0
1883	83.9768371582	46.9954605103	1883	FALSE	1	0.1	0
1884	83.9652023315	46.99477005	1884	FALSE	1	0.1	0
1885	83.9361114502	46.9969596863	1885	FALSE	1	0.1	0
1886	83.9321289063	46.9950790405	1886	FALSE	1	0.1	0
1887	83.9294891357	46.9938316345	1887	FALSE	1	0.1	0
1888	83.9094009399	46.9962806702	1888	FALSE	1	0.1	0
1889	83.8880462646	47.0007514954	1889	FALSE	1	0.1	0
1890	83.8751220703	47.0075454712	1890	FALSE	1	0.1	0
1891	83.8514328003	47.0146141052	1891	FALSE	1	0.1	0
1892	83.7609710693	47.0298042297	1892	FALSE	1	0.1	0
1893	83.7585372925	47.0297241211	1893	FALSE	1	0.1	0
1894	83.719909668	47.0284500122	1894	FALSE	1	0.1	0
1895	83.7180786133	47.0286140442	1895	FALSE	1	0.1	0
1896	83.7015914917	47.0300788879	1896	FALSE	1	0.1	0
1897	83.6843338013	47.0350418091	1897	FALSE	1	0.1	0
1898	83.6573257446	47.0428123474	1898	FALSE	1	0.1	0
1899	83.643737793	47.0467185974	1899	FALSE	1	0.1	0
1900	83.6051177979	47.0538482666	1900	FALSE	1	0.1	0
1901	83.5820999146	47.0580978394	1901	FALSE	1	0.1	0
1902	83.5804595947	47.0583992004	1902	FALSE	1	0.1	0
1903	83.5679626465	47.0633239746	1903	FALSE	1	0.1	0
1904	83.5553131104	47.0683097839	1904	FALSE	1	0.1	0
1905	83.537689209	47.0819778442	1905	FALSE	1	0.1	0
1906	83.5304870605	47.087562561	1906	FALSE	1	0.1	0
1907	83.5197219849	47.0959091187	1907	FALSE	1	0.1	0
1908	83.5018081665	47.1072616577	1908	FALSE	1	0.1	0
1909	83.4844741821	47.1182441711	1909	FALSE	1	0.1	0
1910	83.4580917358	47.1319541931	1910	FALSE	1	0.1	0
1911	83.4532089233	47.1306915283	1911	FALSE	1	0.1	0
1912	83.4411468506	47.1275787354	1912	FALSE	1	0.1	0
1913	83.4168701172	47.1213150024	1913	FALSE	1	0.1	0
1914	83.4117965698	47.1220283508	1914	FALSE	1	0.1	0
1915	83.408996582	47.1224212646	1915	FALSE	1	0.1	0
1916	83.39478302	47.1329917908	1916	FALSE	1	0.1	0
1917	83.3569641113	47.1709632874	1917	FALSE	1	0.1	0
1918	83.3523788452	47.1733856201	1918	FALSE	1	0.1	0
1919	83.3511581421	47.174030304	1919	FALSE	1	0.1	0
1920	83.3434829712	47.176071167	1920	FALSE	1	0.1	0
1921	83.3061828613	47.1768684387	1921	FALSE	1	0.1	0
1922	83.2972869873	47.1770591736	1922	FALSE	1	0.1	0
1923	83.2971191406	47.1770629883	1923	FALSE	1	0.1	0
1924	83.2443161011	47.1781692505	1924	FALSE	1	0.1	0
1925	83.240020752	47.1795654297	1925	FALSE	1	0.1	0
1926	83.2337417603	47.1816101074	1926	FALSE	1	0.1	0
1927	83.2279281616	47.1855964661	1927	FALSE	1	0.1	0
1928	83.2142181396	47.1949958801	1928	FALSE	1	0.1	0
1929	83.2046890259	47.2015304565	1929	FALSE	1	0.1	0
1930	83.19165802	47.2137794495	1930	FALSE	1	0.1	0
1931	83.1861877441	47.2189254761	1931	FALSE	1	0.1	0
1932	83.1841506958	47.2208404541	1932	FALSE	1	0.1	0
1933	83.1746673584	47.2236633301	1933	FALSE	1	0.1	0
1934	83.1650161743	47.2238044739	1934	FALSE	1	0.1	0
1935	83.1416778564	47.2241439819	1935	FALSE	1	0.1	0
1936	83.1200180054	47.2244606018	1936	FALSE	1	0.1	0
1937	83.114616394	47.2245407104	1937	FALSE	1	0.1	0
1938	83.1070556641	47.2252159119	1938	FALSE	1	0.1	0
1939	83.1063690186	47.225276947	1939	FALSE	1	0.1	0
1940	83.0924530029	47.226524353	1940	FALSE	1	0.1	0
1941	83.0757751465	47.2254219055	1941	FALSE	1	0.1	0
1942	83.052986145	47.2223052979	1942	FALSE	1	0.1	0
1943	83.0435409546	47.2190170288	1943	FALSE	1	0.1	0
1944	83.0427627563	47.2187461853	1944	FALSE	1	0.1	0
1945	83.0423965454	47.2186203003	1945	FALSE	1	0.1	0
1946	83.0394439697	47.2169532776	1946	FALSE	1	0.1	0
1947	83.0308761597	47.2121200562	1947	FALSE	1	0.1	0
1948	83.0254135132	47.1988754272	1948	FALSE	1	0.1	0
1949	83.022895813	47.1927604675	1949	FALSE	1	0.1	0
1950	83.0181121826	47.1666755676	1950	FALSE	1	0.1	0
1951	83.0098571777	47.1214904785	1951	FALSE	1	0.1	0
1952	83.0053863525	47.0970191956	1952	FALSE	1	0.1	0
1953	83.0032348633	47.0909118652	1953	FALSE	1	0.1	0
1954	83	47.0900192261	1954	FALSE	1	0.1	0
1955	83	47.0758018494	1955	FALSE	1	0.1	0
1956	82.9938583374	47.0561790466	1956	FALSE	1	0.1	0
1957	82.979888916	47.0307121277	1957	FALSE	1	0.1	0
1958	82.975227356	47.0261993408	1958	FALSE	1	0.1	0
1959	82.966178894	47.0215110779	1959	FALSE	1	0.1	0
1960	82.936416626	47.0124397278	1960	FALSE	1	0.1	0
1961	82.9345626831	47.0086593628	1961	FALSE	1	0.1	0
1962	82.9331512451	47.005771637	1962	FALSE	1	0.1	0
1963	82.9334564209	46.995891571	1963	FALSE	1	0.1	0
1964	82.9303359985	46.9855384827	1964	FALSE	1	0.1	0
1965	82.924949646	46.9720535278	1965	FALSE	1	0.1	0
1966	82.9164962769	46.950881958	1966	FALSE	1	0.1	0
1967	82.9160308838	46.9378395081	1967	FALSE	1	0.1	0
1968	82.9091491699	46.9219894409	1968	FALSE	1	0.1	0
1969	82.9030761719	46.9143600464	1969	FALSE	1	0.1	0
1970	82.9002227783	46.901008606	1970	FALSE	1	0.1	0
1971	82.8930130005	46.8874816895	1971	FALSE	1	0.1	0
1972	82.8901519775	46.8764305115	1972	FALSE	1	0.1	0
1973	82.8737411499	46.8526916504	1973	FALSE	1	0.1	0
1974	82.8350982666	46.796710968	1974	FALSE	1	0.1	0
1975	82.8184967041	46.7656593323	1975	FALSE	1	0.1	0
1976	82.8073120117	46.7496185303	1976	FALSE	1	0.1	0
1977	82.8023986816	46.7372360229	1977	FALSE	1	0.1	0
1978	82.7900848389	46.7062263489	1978	FALSE	1	0.1	0
1979	82.7719802856	46.614238739	1979	FALSE	1	0.1	0
1980	82.7716522217	46.613609314	1980	FALSE	1	0.1	0
1981	82.7652206421	46.6011352539	1981	FALSE	1	0.1	0
1982	82.7644729614	46.5906219482	1982	FALSE	1	0.1	0
1983	82.7557907104	46.5657157898	1983	FALSE	1	0.1	0
1984	82.7515106201	46.5586509705	1984	FALSE	1	0.1	0
1985	82.7515563965	46.555934906	1985	FALSE	1	0.1	0
1986	82.7515869141	46.5542793274	1986	FALSE	1	0.1	0
1987	82.7445831299	46.5338592529	1987	FALSE	1	0.1	0
1988	82.7390289307	46.5176849365	1988	FALSE	1	0.1	0
1989	82.7268981934	46.4945373535	1989	FALSE	1	0.1	0
1990	82.7258987427	46.4926376343	1990	FALSE	1	0.1	0
1991	82.7229614258	46.4870452881	1991	FALSE	1	0.1	0
1992	82.7142562866	46.4765892029	1992	FALSE	1	0.1	0
1993	82.6806182861	46.4209098816	1993	FALSE	1	0.1	0
1994	82.6798324585	46.4197654724	1994	FALSE	1	0.1	0
1995	82.6604919434	46.3916702271	1995	FALSE	1	0.1	0
1996	82.6501464844	46.3785400391	1996	FALSE	1	0.1	0
1997	82.6314086914	46.3547286987	1997	FALSE	1	0.1	0
1998	82.6085510254	46.3194618225	1998	FALSE	1	0.1	0
1999	82.5940170288	46.3045387268	1999	FALSE	1	0.1	0
[truncated: 6,635 more rows]
