# Supplementary material for: Rabies in Kazakhstan
Source: PLoS Negl Trop Dis. 2016 Aug 3;10(8):e0004889. doi: 10.1371/journal.pntd.0004889 (PMC4972401; doi:10.1371/journal.pntd.0004889)
Supplement: S1 Dataset — This folder contains all the data used in the manuscript. The file also includes the R code used to estimate the burden of disease, economic losses and regional incidences. Relevant shape files used to generate the maps and associated R code are also provided. (ZIP) [file pntd.0004889.s001.zip › supplementary data/Rcodeandfiles/rabies.csv]

selsky okrug	rayon	oblast	year	species	quantit _ill	disease	lat_dd	lon_dd	Colour
Amangeldi	Korgalzhinski	Akmolinskaya	2011	cow	1	rabies	50.581366	69.878815	green
Kabanbai	Celinogradski	Akmolinskaya	2011	cow	1	rabies	50.855395	71.35905	green
Novodolinsk	Ereimentauski	Akmolinskaya	2011	cow	1	rabies	51.200772	72.591449	green
Aksu	Enbekshildinski	Akmolinskaya	2011	cow	2	rabies	52.513686	72.306343	green
Akbulak	Arshalinski	Akmolinskaya	2012	cow	1	rabies	50.733333	72.016667	green
Akbulak	Arshalinski	Akmolinskaya	2012	cow	1	rabies	50.733333	72.016667	green
Shalgai	Arshalinski	Akmolinskaya	2012	cow	1	rabies	50.733333	67.783333	green
Minsky	Akkolsky	Akmolinskaya	2007	cow	1	rabies	52.15000	72.25000	green
Egindikol	Egindikolski	Akmolinskaya	2013	cow	1	rabies	50.7166666667	69.5166666667	green
Bektau	Shortandinski	Akmolinskaya	2013	cow	1	rabies	51.7666666667	71.2166666667	green
Kenbidayik	Korgalzhinski	Akmolinskaya	2013	cow	1	rabies	50.7375	70.610556	green
Zholymbet	Shortandinski	Akmolinskaya	2013	cow	1	rabies	51.7333333333	71.7	green
Bektau	Shortandinski	Akmolinskaya	2010	dog	1	rabies	51.770664	71.224716	red
Zhibek Zholy	Arshalinski	Akmolinskaya	2010	fox	1	rabies	51.0692	71.777297	orange
Turgen	Arshalinski	Akmolinskaya	2011	fox	1	rabies	50.762315	72.329324	orange
Borovoe	Shukhinsky	Akmolinskaya	2007	fox	1	rabies	53.06667	70.31667	orange
Abai	Egindikolski	Akmolinskaya	2013	fox	1	rabies	50.7166666667	69.5166666667	orange
Arikti	Korgalzhinski	Akmolinskaya	2014	fox	1	rabies	50.634503	70.5599	orange
Novocherkaskoe	Astrahanski	Akmolinskaya	2013	fox	1	rabies	51.427535	69.883357	orange
Zhibek zholy	Arshalinski	Akmolinskaya	2013	fox	1	rabies	51.0666666667	71.7666666667	orange
Korgalzhin	Korgalzhinski	Akmolinskaya	2012	horse	1	rabies	50.541363	69.494019	blue
Novorybinsky	Akkolsky	Akmolinskaya	2007	horse	1	rabies	51.85000	71.25000	blue
Arikti	Korgalzhinski	Akmolinskaya	2013	horse	1	rabies	50.634503	70.5599	blue
Arikti	Korgalzhinski	Akmolinskaya	2013	horse	1	rabies	50.634503	70.5599	blue
Arikti	Korgalzhinski	Akmolinskaya	2013	horse	1	rabies	50.634503	70.5599	blue
Shubarshinski	Temirski	Aktubinskaya	2005	camel	1	rabies	48.6	57.16667	black
Akkora	Shalkarski	Aktubinskaya	2010	camel	2	rabies	47.164853	59.453679	black
Aishuak	Shalkarski	Aktubinskaya	2010	camel	4	rabies	46.782051	58.81578	black
Karauilkeldi	Baiganinski	Aktubinskaya	2012	camel	2	rabies	48.7	55.866667	black
Miyli	Baiganinski	Aktubinskaya	2013	camel	1	rabies	47.25	55.55	black
Akkemir	Uilski	Aktubinskaya	2003	cow	1	rabies	49.63333	54.85	green
Kopinski	Bayganinski	Aktubinskaya	2003	cow	1	rabies	48.21667	55.8	green
Kuygen	Temirski	Aktubinskaya	2003	cow	1	rabies	49.13333	56.31667	green
Sarbie	Uilski	Aktubinskaya	2003	cow	1	rabies	49.262901	53.949418	green
Kokbulak	Bayganinski	Aktubinskaya	2005	cow	1	rabies	48.41667	56.28333	green
Shubarshinski	Temirski	Aktubinskaya	2005	cow	2	rabies	48.58333	57.15	green
Bashenkol	Mugalzarski	Aktubinskaya	2005	cow	3	rabies	48.41667	57.16667	green
Zabasak	Aytekebiyski	Aktubinskaya	2005	cow	3	rabies	50.38333	61.56667	green
Kumzarganski	Mugalzarski	Aktubinskaya	2005	cow	4	rabies	49.46667	58.45	green
Amankol	Irgizski	Aktubinskaya	2007	cow	1	rabies	48.3	61.9	green
Kyzylzar	Irgizski	Aktubinskaya	2007	cow	1	rabies	48.63333	61.11667	green
Biltabanovski	Hobdinski	Aktubinskaya	2009	cow	1	rabies	50.63333	54.93333	green
Aksu	Martokski	Aktubinskaya	2010	cow	1	rabies	50.680768	56.401588	green
Baynassai	Martokski	Aktubinskaya	2010	cow	1	rabies	50.510745	56.10406	green
Gornovodsk	Martokski	Aktubinskaya	2010	cow	2	rabies	50.513607	56.211658	green
Koltaban	Baiganinski	Aktubinskaya	2010	cow	2	rabies	47.343476	56.782837	green
Shubarshinski	Temirskyi	Aktubinskaya	2010	cow	2	rabies	48.96379	54.25306	green
Zharsai	Kobdinski	Aktubinskaya	2010	cow	2	rabies	50.366614	55.670447	green
Aksai	Temirskyi	Aktubinskaya	2011	cow	1	rabies	49.439346	56.489427	green
Isatai	Kobdinski	Aktubinskaya	2012	cow	2	rabies	50.146656	55.654593	green
Karauylkeldi	Baiganinski	Aktubinskaya	2012	cow	2	rabies	48.7	55.866667	green
Aktobe	Aktobe	Aktubinskaya	2013	cow	1	rabies	50.298017	57.186069	green
Karauylkeldi	Baiganinski	Aktubinskaya	2013	cow	1	rabies	48.6833333333	55.8666666667	green
Koptogai	Uiylski	Aktubinskaya	2013	cow	1	rabies	48.9	54.4	green
Kopinski	Bayganinski	Aktubinskaya	2003	dog	1	rabies	48.25	55.61667	red
Kurayliyski	Bayganinski	Aktubinskaya	2003	dog	1	rabies	48.6	55.91667	red
Martukski	Martukski	Aktubinskaya	2003	dog	1	rabies	50.73333	56.48333	red
Zaltyr	Shalkarski	Aktubinskaya	2003	dog	1	rabies	47.86667	59.8	red
Nurinski	Irgizski	Aktubinskaya	2003	dog	2	rabies	48.78333	62.26667	red
Karauylkeldi	Baiganinski	Aktubinskaya	2012	dog	1	rabies	48.7	55.866667	red
Aktobe	Aktobe	Aktubinskaya	2013	dog	1	rabies	50.298017	57.186069	red
Nura	Irgizski	Aktubinskaya	2012	fox	1	rabies	48.883333	62.3	orange
Aktobe	Aktobe	Aktubinskaya	2013	fox	1	rabies	50.298017	57.186069	orange
Aktobe	Aktobe	Aktubinskaya	2013	fox	1	rabies	50.298017	57.186069	orange
Komsomol	Aitekebiyski	Aktubinskaya	2013	fox	1	rabies	50.433151	60.507717	orange
Koptogai	Uiylski	Aktubinskaya	2013	fox	1	rabies	48.9	54.4	orange
Zharkamys	Baiganinski	Aktubinskaya	2013	fox	1	rabies	47.8333333333	56.2	orange
Ushkaty	Uilski	Aktubinskaya	2005	horse	1	rabies	49.03333	55.05	blue
Kyzylbulakski	Bayganinski	Aktubinskaya	2003	sheep	1	rabies	48.31667	56.7	gray48
Kyzylbulakski	Bayganinski	Aktubinskaya	2003	sheep	1	rabies	48.43333	56.35	gray48
Kyzylbulakski	Bayganinski	Aktubinskaya	2003	sheep	1	rabies	48.26667	56.63333	gray48
Byrlyk	Mugalzharski	Aktubinskaya	2011	sheep	1	rabies	48.595595	57.904547	gray48
Kumsai	Mugalzharski	Aktubinskaya	2013	other	1	rabies	49.4833333333	58.5	darkviolet
Mugalzhar	Mugalzharski	Aktubinskaya	2013	other	1	rabies	48.5666666667	58.45	darkviolet
Intali	Alakolski	Almatinskaya	2010	cow	2	rabies	46.062214	81.038761	green
Akzhar	Karatalski	Almatinskaya	2011	cow	1	rabies	46.015062	77.20387	green
Bestobe	Karatalski	Almatinskaya	2011	cow	1	rabies	45.264145	77.973618	green
Bestobe	Karatalski	Almatinskaya	2011	cow	1	rabies	45.264145	77.973618	green
Eskeldi	Karatalski	Almatinskaya	2011	cow	1	rabies	45.190984	78.013359	green
Kanabakty	Karatalski	Almatinskaya	2011	cow	1	rabies	46.015062	77.20387	green
Kanabakty	Karatalski	Almatinskaya	2011	cow	1	rabies	46.015062	77.20387	green
Kanabakty	Karatalski	Almatinskaya	2011	cow	1	rabies	46.015062	77.20387	green
Kyzylzhar	Kerbulakski	Almatinskaya	2011	cow	1	rabies	44.440771	78.143517	green
Zholaman	Kerbulakski	Almatinskaya	2011	cow	1	rabies	44.261596	77.563764	green
Zholaman	Kerbulakski	Almatinskaya	2011	cow	1	rabies	44.261596	77.563764	green
Altinemel	Kerbulakski	Almatinskaya	2012	cow	1	rabies	44.333333	78.45	green
Beskol	Alakolski	Almatinskaya	2012	cow	1	rabies	46.178048	81.098328	green
Kamiskala	Alakolski	Almatinskaya	2012	cow	1	rabies	46.45	81.533333	green
Kanbakti	Karatalski	Almatinskaya	2012	cow	1	rabies	45.785721	76.898804	green
Kishi Dikhan	Uygirski	Almatinskaya	2012	cow	1	rabies	43.515693	79.922791	green
Togizkuduk	Kerbulakski	Almatinskaya	2012	cow	1	rabies	44.293584	77.455137	green
Kizilbalik	Karatalski	Almatinskaya	2012	cow	4	rabies	45.785721	76.898804	green
Shankhanai	Kerbulakski	Almatinskaya	2012	cow	5	rabies	44.247044	78.25068	green
Zhagatal	Alakolski	Almatinskaya	2012	cow	5	rabies	46.2	81.016667	green
Aksu	Aksuiski	Almatinskaya	2013	cow	1	rabies	45.4166666667	79.5333333333	green
Aydarly	Panfilovski	Almatinskaya	2013	cow	1	rabies	44.0166666667	79.5166666667	green
Baiseit	Enbekshikazakski	Almatinskaya	2013	cow	1	rabies	43.5666666667	78.3333333333	green
Basshi	Kerbulakski	Almatinskaya	2013	cow	1	rabies	44.158889	78.751944	green
Dardamty	Uigurski	Almatinskaya	2013	cow	1	rabies	43.4775	80.068889	green
Karakoz	Aksuiski	Almatinskaya	2013	cow	1	rabies	45.6333333333	79.7333333333	green
Karaturyk	Enbekshildinski	Almatinskaya	2013	cow	1	rabies	43.556137	78.002071	green
Koram	Enbekshikazakski	Almatinskaya	2013	cow	1	rabies	43.541143	78.168919	green
Sarybastau	Kerbulakski	Almatinskaya	2013	cow	1	rabies	44.196667	77.882778	green
Usharal	Panfilovski	Almatinskaya	2013	cow	1	rabies	44.144722	79.955833	green
Samsi	Zhambylski	Almatinskaya	2012	dog	1	rabies	43.31809	76.095858	red
Matai	Aksuiski	Almatinskaya	2010	fox	1	rabies	45.896639	78.720646	orange
Eginsu	Kerbulakski	Almatinskaya	2011	fox	1	rabies	44.664292	78.939318	orange
Karashoky	Kerbulakski	Almatinskaya	2011	fox	1	rabies	44.108611	77.94135	orange
Kapal	Aksuiski	Almatinskaya	2013	fox	1	rabies	45.1333333333	79.05	orange
Koktuma	Alakolski	Almatinskaya	2013	fox	1	rabies	45.87178	81.64285	orange
Eskeldi	Karatalski	Almatinskaya	2012	horse	1	rabies	45.005593	78.711548	blue
Aitu	Karatalski	Almatinskaya	2013	horse	1	rabies	45.207778	77.936944	blue
Baktybai	Eskeldinski	Almatinskaya	2010	sheep	2	rabies	44.9641	78.24229	gray48
Zholaman	Kerbulakski	Almatinskaya	2011	sheep	1	rabies	44.261596	77.563764	gray48
Usharal	Panfilovski	Almatinskaya	2013	other	NA	rabies	44.144722	79.955833	darkviolet
Shatpakol	Zhilioy	Atirauskaya	2012	camel	1	rabies	46.690899	53.360596	black
Narin	Isatayski	Atirauskaya	2011	cat	1	rabies	47.040833	50.525556	yellow
Mukir	Kyzylkoginski	Atirauskaya	2010	cow	1	rabies	48.042341	54.494762	green
Sagiz	Kyzylkoginski	Atirauskaya	2010	cow	1	rabies	48.230406	54.883951	green
Sarashayshyk	Mahambetski	Atirauskaya	2010	cow	1	rabies	47.4983	51.736593	green
Zhanbai	Isatai	Atirauskaya	2010	cow	1	rabies	47.04413	50.805416	green
Enbekshi	Kurmangazinski	Atirauskaya	2011	cow	1	rabies	47.816138	47.278461	green
Kirov	Kurmangazinski	Atirauskaya	2011	cow	1	rabies	48.209893	47.162862	green
Makash	Kurmangazinski	Atirauskaya	2011	cow	1	rabies	47.90349	48.802193	green
Mukir	Kyzylkoginski	Atirauskaya	2011	cow	1	rabies	48.043623	54.496671	green
Nurzhan	Kurmangazinski	Atirauskaya	2011	cow	1	rabies	46.601737	49.127418	green
Zhem	Zhilioy	Atirauskaya	2011	cow	1	rabies	46.383191	54.014844	green
Isatai	Isatayski	Atirauskaya	2012	cow	1	rabies	46.798356	50.068474	green
Makash	Kurmangazinski	Atirauskaya	2012	cow	1	rabies	47.474519	48.949585	green
Turgizba	Zhilioy	Atirauskaya	2012	cow	1	rabies	47	53.816667	green
Kozdykara	Kyzylkoginski	Atirauskaya	2013	cow	1	rabies	46.9666666667	53.5833333333	green
Kulsary	Zhilioy	Atirauskaya	2013	cow	1	rabies	46.9833333333	54.0166666667	green
Zhem	Zhilioy	Atirauskaya	2013	cow	1	rabies	46.9666666667	53.5833333333	green
Enbekshi	Kurmangazinski	Atirauskaya	2010	fox	1	rabies	46.623388	49.347153	orange
Kamyskala	Isatayski	Atirauskaya	2010	fox	1	rabies	47.34915	51.203873	orange
Sarytorgai	Mahambetski	Atirauskaya	2010	fox	1	rabies	47.72518	51.586475	orange
Kirov	Kurmangazinski	Atirauskaya	2011	fox	1	rabies	48.209893	47.162862	orange
Shortanbay	Kurmangazinski	Atirauskaya	2011	fox	1	rabies	46.606049	48.645254	orange
Kara-Arna	Zhilioy	Atirauskaya	2013	horse	1	rabies	47.047222	53.923056	blue
Zhangeldin	Kyzylkoginski	Atirauskaya	2010	sheep	1	rabies	48.951147	53.745814	gray48
Kara-Arna	Zhilioy	Atirauskaya	2010	sheep	16	rabies	47.045797	54.357605	gray48
Mukir	Kyzylkoginski	Atirauskaya	2010	sheep	30	rabies	48.042341	54.494762	gray48
Azgyr	Kurmangazinski	Atirauskaya	2011	sheep	1	rabies	47.837323	47.909396	gray48
Sagyz	Kyzylkoginski	Atirauskaya	2013	sheep	1	rabies	48.2166666667	54.8666666667	gray48
Tuchikudyk	Isatayski	Atirauskaya	2013	sheep	1	rabies	47.25000	51.06667	gray48
Uspenskoe	Shetski	Karagandinskaya	2010	cow	7	rabies	48.666667	72.7	green
Sayak	Balkhashski	Karagandinskaya	2012	cow	1	rabies	47	77.266667	green
Shiderty	Osakarovski	Karagandinskaya	2005	cow	1	rabies	50.61667	73.61667	green
Gulshat	Balhash-city	Karagandinskaya	2008	cow	1	rabies	46.60000	74.38333	green
Akadyr	Shetsky	Karagandinskaya	2007	dog	1	rabies	47.90000	74.03333	red
Zvezdni	Osakarovski	Karagandinskaya	2013	fox	1	rabies	50.4666666667	73.2333333333	orange
Kostanay	Kostanayski	Kostanayskaya	2005	cat	2	rabies	53.23333	63.63333	yellow
Kostanay	Kostanayski	Kostanayskaya	2005	cat	1	rabies	53.18333	63.60000	yellow
Rudniy	Kostanayski	Kostanayskaya	2005	cat	1	rabies	52.98333	63.16667	yellow
Kostanay-city	NA	Kostanayskaya	2008	cat	1	rabies	53.20000	63.60000	yellow
Akkarga	Zhetikara	Kostanayskaya	2010	cow	1	rabies	51.44174	61.344868	green
Baigabyl	Amangeldinski	Kostanayskaya	2010	cow	1	rabies	49.878708	65.3508	green
Denisov	Denisovski	Kostanayskaya	2010	cow	1	rabies	52.446549	61.765455	green
Esir	Amangeldinski	Kostanayskaya	2010	cow	1	rabies	50.200541	65.226184	green
K. Turginbaev	Auliekolski	Kostanayskaya	2010	cow	1	rabies	52.421685	64.052353	green
Kalam-Karasu	Zhangeldinski	Kostanayskaya	2010	cow	1	rabies	49.702805	63.64731	green
Kyzbel	Zhangeldinski	Kostanayskaya	2010	cow	1	rabies	51.083685	64.317055	green
Prirechni	Zhetikarinski	Kostanayskaya	2010	cow	1	rabies	51.925815	61.535058	green
Stepnoy	Zhetikarinski	Kostanayskaya	2010	cow	1	rabies	52.969836	63.884683	green
Timofeev	Auliekolski	Kostanayskaya	2010	cow	1	rabies	52.299871	63.525267	green
Timofeev	Auliekolski	Kostanayskaya	2010	cow	1	rabies	52.299871	63.525267	green
Urpek	Amangeldinski	Kostanayskaya	2010	cow	1	rabies	50.1	65.316667	green
Lenin	Fedorovski	Kostanayskaya	2010	cow	2	rabies	54.036863	65.33535	green
Karabalyk	Karabalykski	Kostanayskaya	2011	cow	1	rabies	53.74948	62.069195	green
Krasnoarmeiski	Denisovski	Kostanayskaya	2011	cow	1	rabies	52.801082	61.579336	green
Ushakov	Karasuiski	Kostanayskaya	2011	cow	1	rabies	51.493809	65.243126	green
Krasnopresnin	Mendikarinski	Kostanayskaya	2011	cow	2	rabies	54.095116	64.784836	green
Bestobe	Kamystinski	Kostanayskaya	2012	cow	2	rabies	51.904797	62.053908	green
Krymskoe	Denisovski	Kostanayskaya	2003	cow	1	rabies	52.68333	62.03333	green
Ulendinski s\o	Naurzumski	Kostanayskaya	2003	cow	1	rabies	49.66667	63.56667	green
Perelesninski s\o	Denisovski	Kostanayskaya	2003	cow	1	rabies	52.70000	61.28333	green
Merekinski s\o, Staraya Kayga	Naurzumski	Kostanayskaya	2003	cow	1	rabies	50.53333	64.21667	green
Damdinskii	Nauruzumskii	Kostanayskaya	2004	cow	2	rabies	51.18333	65.03333	green
Budenovskii	Mendigarinskii	Kostanayskaya	2004	cow	2	rabies	53.95000	63.78333	green
Vladimerovskii	Kostanaiskii	Kostanayskaya	2004	cow	2	rabies	53.05000	63.25000	green
Karamendinskii	Nauruzumskii	Kostanayskaya	2004	cow	7	rabies	51.20000	65.21667	green
Pokrovskii	Denisovskii	Kostanayskaya	2004	cow	1	rabies	52.51667	62.23333	green
Karabalykskii	Karabalykskii	Kostanayskaya	2004	cow	1	rabies	53.71667	62.01667	green
Shishkinskii	Kostanaiskii	Kostanayskaya	2004	cow	1	rabies	53.15000	62.83333	green
Ulendinskii	Nauruzumskii	Kostanayskaya	2004	cow	1	rabies	51.51667	63.70000	green
Akchiganskii	Zhangeldinskii	Kostanayskaya	2004	cow	1	rabies	49.25000	62.70000	green
Burevestnikskii	Naurzumskii	Kostanayskaya	2005	cow	1	rabies	51.10000	63.58333	green
Burevestnikskii	Denisovskii	Kostanayskaya	2005	cow	1	rabies	52.75000	61.40000	green
Zuevka	Altynsarinski	Kostanayskaya	2005	cow	1	rabies	53.20000	64.56667	green
Karaterek	Uzunkolski	Kostanayskaya	2005	cow	1	rabies	54.00000	65.51667	green
Kosoba	Karabalykski	Kostanayskaya	2005	cow	1	rabies	53.28333	62.21667	green
Karamsa	Taranovski	Kostanayskaya	2005	cow	1	rabies	52.63333	62.95000	green
Kalinovka	Denisovskii	Kostanayskaya	2005	cow	1	rabies	52.48333	61.46667	green
Torgay	Zangeldinski	Kostanayskaya	2006	cow	1	rabies	50.63333	70.40000	green
Mikhaylovsky	Mendykarinsky	Kostanayskaya	2007	cow	1	rabies	53.60000	64.23333	green
Prirehensky	Denisovsky	Kostanayskaya	2007	cow	1	rabies	52.61667	61.28333	green
Khozret	Zetikarinsky	Kostanayskaya	2007	cow	1	rabies	51.95000	60.45000	green
Dosovka	Denisovsky	Kostanayskaya	2007	cow	1	rabies	52.35000	62.06667	green
Asenkritovsky	Taranovsky	Kostanayskaya	2007	cow	2	rabies	52.91667	62.20000	green
Aleshinsky	Mendykarinsky	Kostanayskaya	2007	cow	1	rabies	53.86667	63.75000	green
Bestausky	Kamystinsky	Kostanayskaya	2007	cow	1	rabies	51.88333	62.05000	green
Krasno-Presnensky	Mendykarinsky	Kostanayskaya	2007	cow	2	rabies	54.06667	64.78333	green
Mayaksky	Sarykolsky	Kostanayskaya	2007	cow	1	rabies	53.41667	65.90000	green
Rossiyski	Uzunkolski	Kostanayskaya	2007	cow	1	rabies	54.45000	65.38333	green
Akkara	Zetikarinsky	Kostanayskaya	2008	cow	1	rabies	51.86667	61.11667	green
Zatobolsk	Kostanaysky	Kostanayskaya	2008	cow	1	rabies	53.20000	63.68333	green
Oktyabrsky	Kostanaysky	Kostanayskaya	2008	cow	2	rabies	53.20000	63.86667	green
Vladimirski	Kostanayski	Kostanayskaya	2009	cow	3	rabies	53.36667	63.60000	green
Bozkol	Karabalikski	Kostanayskaya	2013	cow	1	rabies	53.71667	61.26667	green
Karamyrza	Karasuyski	Kostanayskaya	2013	cow	1	rabies	52.55000	65.81667	green
Kyrim	Denisovski	Kostanayskaya	2013	cow	1	rabies	52.68333	62.05000	green
Nekrasov	Denisovski	Kostanayskaya	2013	cow	1	rabies	52.41667	61.75000	green
Pokrov	Denisovski	Kostanayskaya	2013	cow	1	rabies	52.2666666667	62.2833333333	green
Sverdlovka	Altinsarinski	Kostanayskaya	2013	cow	1	rabies	53.11667	64.65000	green
Gornyatsk	Rudniy	Kostanayskaya	2010	dog	1	rabies	53.039167	63.089444	red
Kalam-Karasu	Zhangeldinski	Kostanayskaya	2010	dog	1	rabies	49.821705	63.689461	red
Karabalik	Karabalikski	Kostanayskaya	2010	dog	1	rabies	53.750132	62.063484	red
Kashar	Rudniy	Kostanayskaya	2010	dog	1	rabies	53.390556	62.929722	red
Kostanay	Kostanay	Kostanayskaya	2010	dog	1	rabies	53.211506	63.629239	red
Kostanay	Kostanay	Kostanayskaya	2010	dog	1	rabies	53.908642	61.764729	red
Krasnyi Borok	Uzinkolski	Kostanayskaya	2010	dog	1	rabies	54.576564	66.032059	red
Oktyabr	Kostanayski	Kostanayskaya	2010	dog	1	rabies	52.604621	62.625483	red
Pobeda	Karabalykski	Kostanayskaya	2010	dog	1	rabies	54.066667	61.383333	red
Timiryazev	Sarykolski	Kostanayskaya	2010	dog	1	rabies	53.751198	66.487198	red
Vostok	Karasayski	Kostanayskaya	2010	dog	1	rabies	52.666667	65.516667	red
Zarechniy	Kostanayski	Kostanayskaya	2010	dog	1	rabies	53.23702	63.735809	red
Korzhinkol	Fedorovski	Kostanayskaya	2012	dog	1	rabies	53.615321	62.556152	red
Sarikol	Karabalikski	Kostanayskaya	2012	dog	1	rabies	53.317236	65.53688	red
Leninski s\o	Fedorovski	Kostanayskaya	2003	dog	1	rabies	53.86667	62.73333	red
Molodeznoe	Mendykarinski	Kostanayskaya	2003	dog	1	rabies	54.11667	64.38333	red
Amangeldy	Kostanay cyti	Kostanayskaya	2003	dog	1	rabies	53.23333	63.65000	red
g. Kostanai	g. Kostanai	Kostanayskaya	2004	dog	1	rabies	53.21667	63.63333	red
Budenovskii	Mendigarinskii	Kostanayskaya	2004	dog	1	rabies	53.93333	63.80000	red
Pervomaiskii	Mendikarinskii	Kostanayskaya	2004	dog	1	rabies	53.88333	63.78333	red
Alishinskii	Mendikarinskii	Kostanayskaya	2004	dog	1	rabies	53.83333	63.73333	red
Karakuginskii	Mendikarinskii	Kostanayskaya	2004	dog	1	rabies	54.10000	64.36667	red
Zarechinskii	Kostanaiskii	Kostanayskaya	2004	dog	1	rabies	53.28333	63.60000	red
Amangeldinskii	Zhangeldinskii	Kostanayskaya	2004	dog	1	rabies	49.90000	64.16667	red
Chapaevskii	Uzunkolskii	Kostanayskaya	2004	dog	1	rabies	54.10000	65.03333	red
Zarechinskii	Kostanaiskii	Kostanayskaya	2004	dog	1	rabies	53.30000	63.60000	red
Oktayabrski	Naurzumskii	Kostanayskaya	2005	dog	1	rabies	51.43333	64.33333	red
Urizki	Sarykolski	Kostanayskaya	2005	dog	2	rabies	53.28333	65.53333	red
Fedorovka	Fedorovski	Kostanayskaya	2005	dog	1	rabies	53.60000	62.71667	red
Denisovka	Denisovskii	Kostanayskaya	2005	dog	1	rabies	52.45000	61.76667	red
Tokanay	Zangeldinski	Kostanayskaya	2005	dog	1	rabies	50.06667	64.45000	red
Turgambaev	Aulikolski	Kostanayskaya	2006	dog	1	rabies	52.30000	64.08333	red
Nekrasovskii	Denisovskii	Kostanayskaya	2006	dog	1	rabies	52.40000	61.65000	red
Zhaldama	Amangeldinckii	Kostanayskaya	2006	dog	1	rabies	50.46667	65.73333	red
Kostanay-city	Vysokaya 7 A, street	Kostanayskaya	2007	dog	1	rabies	53.21667	63.60000	red
Pervomaysky	Mendykarinsky	Kostanayskaya	2007	dog	1	rabies	53.90000	63.78333	red
Kostanay-city	microrayon 9	Kostanayskaya	2007	dog	1	rabies	53.18333	63.61667	red
Livanovka	Kamystinsky	Kostanayskaya	2007	dog	1	rabies	51.60000	61.66667	red
Nekrasovsky	Denisovsky	Kostanayskaya	2007	dog	1	rabies	52.43333	61.75000	red
Kirovsky	Uzunkolski	Kostanayskaya	2007	dog	2	rabies	54.30000	65.33333	red
Aleksandrovka	Kostanaysky	Kostanayskaya	2007	dog	1	rabies	53.53333	63.86667	red
Tuntugur	Karasusky	Kostanayskaya	2007	dog	1	rabies	52.61667	65.08333	red
Kostanay-city	Krasnoarmeyskaya 104, street	Kostanayskaya	2007	dog	1	rabies	53.21667	63.58333	red
Kostanay-city	Zapadnaya 4, street	Kostanayskaya	2007	dog	1	rabies	53.20000	63.58333	red
Kostanay-city	Inergetikov 17, street	Kostanayskaya	2007	dog	1	rabies	53.20000	63.58333	red
Krymskoe	Denisovsky	Kostanayskaya	2007	dog	1	rabies	52.66667	62.03333	red
Mikhaylovsky	Mendykarinsky	Kostanayskaya	2007	dog	1	rabies	53.60000	64.25000	red
Mayakovsky	Altynsarinsky	Kostanayskaya	2007	dog	4	rabies	52.91667	64.51667	red
Akkolsky	Zangeldinsky	Kostanayskaya	2008	dog	1	rabies	48.68333	64.20000	red
Suvorov	Uzunkolsky	Kostanayskaya	2008	dog	1	rabies	54.31667	65.86667	red
Kostanay-city	Pioneer 27, street	Kostanayskaya	2008	dog	1	rabies	53.20000	63.63333	red
Kostanay-city	Sokolova 60, street	Kostanayskaya	2008	dog	1	rabies	53.20000	63.61667	red
Sadchikovski	Kostanaysky	Kostanayskaya	2008	dog	1	rabies	53.01667	63.45000	red
Kostanay-city	Ualihanova 83, street	Kostanayskaya	2008	dog	1	rabies	53.20000	63.60000	red
Rudniy-city	Tarasova 137, street	Kostanayskaya	2008	dog	1	rabies	53.20000	63.60000	red
Kostanay-city	Kamyshana 117, street	Kostanayskaya	2008	dog	1	rabies	53.20000	63.61667	red
Rudniy-city	Kalinina 87, street	Kostanayskaya	2008	dog	1	rabies	53.20000	63.58333	red
Aksuat	Mendekarinski	Kostanayskaya	2008	dog	1	rabies	53.90000	64.66667	red
Krasnoarmeysky	Denisovsky	Kostanayskaya	2008	dog	1	rabies	52.78333	61.53333	red
Mihurino	Kostanaysky	Kostanayskaya	2008	dog	1	rabies	53.15000	63.38333	red
Rudniy-city	50 year Oktyabrya 20 , street	Kostanayskaya	2008	dog	1	rabies	53.20000	63.56667	red
Rudniy-city	8 marta 36, street	Kostanayskaya	2008	dog	1	rabies	53.20000	63.60000	red
Rudniy-city	Panfilov 1, street	Kostanayskaya	2008	dog	1	rabies	53.20000	63.61667	red
Zambyla	Kostanaysky	Kostanayskaya	2008	dog	1	rabies	53.10000	63.80000	red
Zarechnoe	Kostanayski	Kostanayskaya	2009	dog	1	rabies	53.26667	63.76667	red
Stepnoe	Karasuski	Kostanayskaya	2009	dog	1	rabies	53.83333	63.05000	red
Kostanay	Kostanay	Kostanayskaya	2013	dog	1	rabies	53.23333	63.63333	red
Bestobe	Kamystinski	Kostanayskaya	2010	fox	1	rabies	51.909914	62.029796	orange
Borovskoi	Mendikarinski	Kostanayskaya	2010	fox	1	rabies	53.785278	64.183611	orange
Fedorov	Uzinkolski	Kostanayskaya	2010	fox	1	rabies	53.634155	62.708588	orange
Karabalik	Karabalikski	Kostanayskaya	2010	fox	1	rabies	53.750132	62.063484	orange
Karabalik	Karabalikski	Kostanayskaya	2010	fox	1	rabies	53.750132	62.063484	orange
Karabalik	Karabalikski	Kostanayskaya	2010	fox	1	rabies	53.750132	62.063484	orange
Karasu	Zhangeldinski	Kostanayskaya	2010	fox	1	rabies	52.662641	65.486798	orange
Statsionni	Karabalik	Kostanayskaya	2010	fox	1	rabies	53.887345	61.880836	orange
Tolengit	Mendikarinski	Kostanayskaya	2010	fox	1	rabies	49.8458633	64.1781557	orange
Urnek	Amangeldinski	Kostanayskaya	2010	fox	1	rabies	53.3275	61.528611	orange
Lublinski	Karasu	Kostanayskaya	2011	fox	1	rabies	52.474328	65.360516	orange
Lublinski	Karasuiski	Kostanayskaya	2011	fox	1	rabies	52.474328	65.360516	orange
Moskva	Kostanayski	Kostanayskaya	2011	fox	1	rabies	53.429322	63.217044	orange
Sarykol	Sarykolski	Kostanayskaya	2011	fox	1	rabies	53.316657	65.539713	orange
Timofeev	Auliekolski	Kostanayskaya	2011	fox	1	rabies	52.297415	63.538122	orange
Novoselovka	Aulikolski	Kostanayskaya	2003	fox	1	rabies	52.30000	64.08333	orange
Angarski s\o	Arkalykski	Kostanayskaya	2003	fox	1	rabies	50.18333	66.66667	orange
Borovoe	Mendykarinski	Kostanayskaya	2003	fox	1	rabies	53.68333	64.45000	orange
Kosaralskii	Fedorovskii	Kostanayskaya	2004	fox	1	rabies	54.06667	63.16667	orange
Nechaevka	Kostanayski	Kostanayskaya	2005	fox	1	rabies	52.33333	63.96667	orange
Russkiy	Mendykarinski	Kostanayskaya	2005	fox	1	rabies	53.70000	63.98333	orange
Zaltyr	Aulikolski	Kostanayskaya	2005	fox	1	rabies	52.31667	63.40000	orange
Mayskoe	Karasusky	Kostanayskaya	2007	fox	1	rabies	52.68333	65.60000	orange
Orkashsky	Kamystinsky	Kostanayskaya	2007	fox	1	rabies	51.70000	62.00000	orange
Sverdlovsky	Kamystinsky	Kostanayskaya	2007	fox	1	rabies	51.56667	61.85000	orange
Mikhaylovsky	Mendykarinsky	Kostanayskaya	2007	fox	1	rabies	53.61667	64.23333	orange
Stepnoe	Zetikarinsky	Kostanayskaya	2007	fox	1	rabies	51.75000	61.00000	orange
Timofeevsky	Aulekolsky	Kostanayskaya	2008	fox	1	rabies	52.30000	63.51667	orange
Kamenskoral	Mendykarinski	Kostanayskaya	2013	fox	1	rabies	53.88333	64.38333	orange
Karasu	Karasuiski	Kostanayskaya	2013	fox	1	rabies	52.65	65.48333	orange
Kozyrevka	Taranski	Kostanayskaya	2013	fox	1	rabies	52.6	62.6	orange
Pavlov	Karasuiski	Kostanayskaya	2013	fox	1	rabies	53.00000	65.96667	orange
Uzynkol	Uzynkolski	Kostanayskaya	2013	fox	1	rabies	54.03333	65.33333	orange
Vostochni	Karasuiski	Kostanayskaya	2013	fox	1	rabies	52.109279	65.687513	orange
Kashar	Rudniy	Kostanayskaya	2010	horse	1	rabies	53.390556	62.929722	blue
Teniz	Mendikarinski	Kostanayskaya	2010	horse	1	rabies	51.324283	62.359986	blue
Kumtobe	Mendykarinski	Kostanayskaya	2005	horse	1	rabies	53.66667	64.71667	blue
Vostochni	Karasuiski	Kostanayskaya	2013	other	1	rabies	52.109279	65.687513	darkviolet
Ramazan-Karasu	NA	Kostanayskaya	2013	other	1	rabies	52.109279	65.687513	darkviolet
Akzhigit	Beineuski	Mangistauskaya	2010	camel	1	rabies	45.033333	55.75	black
Borankyl	Beineuski	Mangistauskaya	2011	camel	1	rabies	46.205049	54.474785	black
Borankyl	Beineuski	Mangistauskaya	2011	camel	1	rabies	46.205049	54.474785	black
Munaishi	Karakiyakski	Mangistauskaya	2013	camel	1	rabies	43.4833333333	52.1	black
Ondi	Mangistauski	Mangistauskaya	2012	cow	1	rabies	44.067946	52.432079	green
Taushik	Tupkaraganski	Mangistauskaya	2012	dog	1	rabies	44.366667	51.35	red
Zhetibai	Karakiyakski	Mangistauskaya	2012	dog	1	rabies	43.459399	52.097597	red
Beyneu	Beyineuski	Mangistauskaya	2013	fox	1	rabies	45.3166666667	55.2	orange
Sarga	Beyineuski	Mangistauskaya	2013	fox	1	rabies	45.466389	55.068611	orange
Sam	Beineuski	Mangistauskaya	2011	horse	1	rabies	45.237942	55.881309	blue
Golubovka	Ertishski	Pavlodarskaya	2010	cow	12	rabies	53.124381	74.199558	green
Golubovka	Ertishski	Pavlodarskaya	2010	cow	64	rabies	53.124381	74.199558	green
Peschanskii	Kachirskii	Pavlodarskaya	2004	cow	2	rabies	53.06667	76.08333	green
Kazahstanskaya	Zelezinckii	Pavlodarskaya	2006	cow	1	rabies	53.66667	75.81667	green
Lebyzhi	Lebyzhinski	Pavlodarskaya	2013	cow	1	rabies	51.470833	77.778333	green
Seleti	Ertishski	Pavlodarskaya	2010	dog	1	rabies	52.733333	73.75	red
Sherbaktinsky	Sherbaktinsky	Pavlodarskaya	2007	dog	1	rabies	52.46667	78.15000	red
Karakydik	Ertishski	Pavlodarskaya	2011	fox	1	rabies	53.21481	75.442899	orange
Karasor	Bayanaulski	Pavlodarskaya	2003	fox	1	rabies	50.95000	75.76667	orange
Enbekshi	Zhelezinski	Pavlodarskaya	2013	fox	1	rabies	53.8666666667	75.8	orange
Kyzylasker	Lebyzhinski	Pavlodarskaya	2013	horse	1	rabies	51.753754	77.515121	blue
Baikonys	Kachirskii	Pavlodarskaya	2013	other	NA	rabies	52.95	76.4166666667	darkviolet
Lamonosovskii	G. Musurepova	Severo - Kazahstanskaya	2005	cat	1	rabies	52.81667	66.43333	yellow
Kamsakti	Ayritauski	Severo - Kazahstanskaya	2010	dog	1	rabies	53.578391	68.461462	red
Arshalinskii	M. Zhumabaeva	Severo - Kazahstanskaya	2005	dog	1	rabies	54.61667	70.40000	red
Prirechenskii	M. Zhumabaeva	Severo - Kazahstanskaya	2005	dog	1	rabies	54.80000	70.36667	red
Krivoshokinskii	Shalakyna	Severo - Kazahstanskaya	2005	dog	1	rabies	53.71667	67.55000	red
Bulaevo	Zumabaeva	Severo - Kazahstanskaya	2006	dog	1	rabies	54.86667	70.43333	red
Chervoniy	G.Musrepova	Severo - Kazahstanskaya	2009	dog	1	rabies	53.70000	66.85000	red
Kokterek	Akkainski	Severo - Kazahstanskaya	2009	dog	2	rabies	54.16667	69.70000	red
Semipol	Shalakynski	Severo - Kazahstanskaya	2011	fox	1	rabies	54.125496	67.2966	orange
Volodarskoe	Musrepovskii	Severo - Kazahstanskaya	2006	fox	1	rabies	52.65000	66.60000	orange
Volodarskoe	G.Musrepova	Severo - Kazahstanskaya	2007	fox	1	rabies	53.28333	68.10000	orange
Vozvyshensky	G.Musrepova	Severo - Kazahstanskaya	2007	fox	1	rabies	53.26667	67.70000	orange
Talshinsky	Akzarsky	Severo - Kazahstanskaya	2007	fox	1	rabies	53.63333	70.10000	orange
Pokrovsky	Esilsky	Severo - Kazahstanskaya	2007	fox	2	rabies	54.30000	68.21667	orange
Druzhba	G.Musrepova	Severo - Kazahstanskaya	2013	fox	1	rabies	52.5833333333	66.4833333333	orange
Novopokrovka	Shalaikynski	Severo - Kazahstanskaya	2013	fox	1	rabies	53.73414	67.756376	orange
Priozernoe	Temiryzevski	Severo - Kazahstanskaya	2013	fox	1	rabies	53.750056	66.561849	orange
Naulinskii	Urdzharskii	Vostohno-Kazahkstanskaya	2005	cat	1	rabies	46.98333	81.73333	yellow
Kosagash	Ayagozski	Vostohno-Kazahkstanskaya	2010	cow	1	rabies	48.008874	78.609753	green
Mynbulak	Ayagozski	Vostohno-Kazahkstanskaya	2010	cow	1	rabies	48.002787	80.425415	green
Kopa	Ayzgozski	Vostohno-Kazahkstanskaya	2010	cow	7	rabies	47.15	79.583333	green
Bidaiyk	Ayagozski	Vostohno-Kazahkstanskaya	2011	cow	1	rabies	47.8243	78.711495	green
Emeltau	Ayagozski	Vostohno-Kazahkstanskaya	2011	cow	1	rabies	47.732748	77.467551	green
Emeltau	Ayagozski	Vostohno-Kazahkstanskaya	2011	cow	1	rabies	47.732748	77.467551	green
Kabanbai	Tarbagatayski	Vostohno-Kazahkstanskaya	2011	cow	1	rabies	47.871824	83.575784	green
Karasu	Tarbagatayski	Vostohno-Kazahkstanskaya	2011	cow	1	rabies	47.740475	83.43728	green
Karasu	Tarbagatayski	Vostohno-Kazahkstanskaya	2011	cow	1	rabies	47.740475	83.43728	green
Kopa	Ayagozski	Vostohno-Kazahkstanskaya	2011	cow	1	rabies	47.148435	79.581602	green
Kuigan	Tarbagatayski	Vostohno-Kazahkstanskaya	2011	cow	1	rabies	47.454928	83.53543	green
Madeniet	Ayagozski	Vostohno-Kazahkstanskaya	2011	cow	1	rabies	47.876692	78.628189	green
Madeniet	Ayagozski	Vostohno-Kazahkstanskaya	2011	cow	1	rabies	47.876692	78.628189	green
Mamyrsu	Ayagozski	Vostohno-Kazahkstanskaya	2011	cow	1	rabies	47.9439	80.387543	green
Saryolen	Kurshimski	Vostohno-Kazahkstanskaya	2011	cow	1	rabies	48.559228	83.901268	green
Saryolen	Kurshimski	Vostohno-Kazahkstanskaya	2011	cow	1	rabies	48.559228	83.901268	green
Satpaev	Tarbagatayski	Vostohno-Kazahkstanskaya	2011	cow	1	rabies	47.887204	82.607974	green
Tana	Semeiski	Vostohno-Kazahkstanskaya	2011	cow	1	rabies	50.425151	79.659081	green
Tarlauly	Ayagozski	Vostohno-Kazahkstanskaya	2011	cow	1	rabies	47.317305	79.756926	green
Zhazyk	Semeiski	Vostohno-Kazahkstanskaya	2011	cow	1	rabies	50.097365	79.32526	green
Znamenka	Semeiski	Vostohno-Kazahkstanskaya	2011	cow	1	rabies	50.083473	79.577143	green
Urzhar	Urzharski	Vostohno-Kazahkstanskaya	2011	cow	3	rabies	47.087838	81.637108	green
Aktogoi	Ayagozski	Vostohno-Kazahkstanskaya	2012	cow	1	rabies	46.95	79.666667	green
Akzhar	Tarbagatayski	Vostohno-Kazahkstanskaya	2012	cow	1	rabies	47.578263	83.689728	green
Altinshoki	Urzharski	Vostohno-Kazahkstanskaya	2012	cow	1	rabies	47.166667	81.066667	green
Ayagoz	Ayagozski	Vostohno-Kazahkstanskaya	2012	cow	1	rabies	47.967974	80.43417	green
Emeltau	Ayagozski	Vostohno-Kazahkstanskaya	2012	cow	1	rabies	47.966667	80.433333	green
Irtish	Semei	Vostohno-Kazahkstanskaya	2012	cow	1	rabies	50.401734	80.234871	green
Karakol	Urzharski	Vostohno-Kazahkstanskaya	2012	cow	1	rabies	47.013971	81.414185	green
Kumkol	Tarbagatayski	Vostohno-Kazahkstanskaya	2012	cow	1	rabies	47.529257	82.574272	green
Malkeldi	Ayagozski	Vostohno-Kazahkstanskaya	2012	cow	1	rabies	47.932907	79.277344	green
Mynbulak	Ayagozski	Vostohno-Kazahkstanskaya	2012	cow	1	rabies	47.562292	80.823819	green
Narin	Ayagozski	Vostohno-Kazahkstanskaya	2012	cow	1	rabies	47.483333	80.6	green
Nauali	Urzharski	Vostohno-Kazahkstanskaya	2012	cow	1	rabies	47.001329	81.744118	green
Ozerki	Cemei	Vostohno-Kazahkstanskaya	2012	cow	1	rabies	50.383333	80.483333	green
Shorta	Tarbagatayski	Vostohno-Kazahkstanskaya	2012	cow	1	rabies	47.868977	83.569221	green
Ushtobe	Urzharski	Vostohno-Kazahkstanskaya	2012	cow	1	rabies	49.182675	84.842623	green
Zhazik	Semei	Vostohno-Kazahkstanskaya	2012	cow	1	rabies	50.1	79.316667	green
Znamenka	Semei	Vostohno-Kazahkstanskaya	2012	cow	1	rabies	50.082811	79.580669	green
Azimbai	Abayski	Vostohno-Kazahkstanskaya	2012	cow	2	rabies	49.228136	79.61689	green
Dolan	Beskargayski	Vostohno-Kazahkstanskaya	2012	cow	2	rabies	50.668885	79.307041	green
Kaskabulak	Abayski	Vostohno-Kazahkstanskaya	2012	cow	2	rabies	44.905253	78.496628	green
Zhantikei	Tarbagatayski	Vostohno-Kazahkstanskaya	2012	cow	2	rabies	48.083333	82.71666	green
Kumkol	Tarbagatayski	Vostohno-Kazahkstanskaya	2012	cow	3	rabies	47.529257	82.574272	green
Suikbulak	Zharma	Vostohno-Kazahkstanskaya	2012	cow	4	rabies	49.801489	80.820065	green
Nurtau	Urdzharskii	Vostohno-Kazahkstanskaya	2005	cow	1	rabies	46.91667	81.75000	green
Zaypak	Urdzharskii	Vostohno-Kazahkstanskaya	2005	cow	1	rabies	47.33333	80.81667	green
Proletarka	Borodulihinski	Vostohno-Kazahkstanskaya	2005	cow	1	rabies	50.38333	81.26667	green
Orneksky	Ayagosky	Vostohno-Kazahkstanskaya	2007	cow	1	rabies	47.88333	80.83333	green
Semiyarsky	Beskaragaysky	Vostohno-Kazahkstanskaya	2007	cow	1	rabies	50.88333	78.35000	green
Andronovka	Borodulihinsky	Vostohno-Kazahkstanskaya	2007	cow	1	rabies	50.80000	81.25000	green
Blagodatnoe	Urdzarski	Vostohno-Kazahkstanskaya	2008	cow	1	rabies	47.26667	81.31667	green
Karakol	Urdzarski	Vostohno-Kazahkstanskaya	2008	cow	1	rabies	46.91667	80.73333	green
Sholpan	Urdzarski	Vostohno-Kazahkstanskaya	2008	cow	1	rabies	46.91667	80.58333	green
Makanshi	Urdzarski	Vostohno-Kazahkstanskaya	2008	cow	1	rabies	46.76667	82.00000	green
Akshoky	Urdzarski	Vostohno-Kazahkstanskaya	2008	cow	1	rabies	46.90000	82.86667	green
Karatoma	Urdzarski	Vostohno-Kazahkstanskaya	2008	cow	1	rabies	46.90000	82.78333	green
Gluhovka	Beskaragaysky	Vostohno-Kazahkstanskaya	2008	cow	1	rabies	50.90000	78.73333	green
Mamyrsu s\o	Ayagozski	Vostohno-Kazahkstanskaya	2008	cow	1	rabies	48.21667	79.96667	green
Mamyrsu s\o	Ayagozski	Vostohno-Kazahkstanskaya	2008	cow	1	rabies	48.21667	79.96667	green
Akshoky	Urdzarski	Vostohno-Kazahkstanskaya	2008	cow	1	rabies	46.93333	82.83333	green
Akshoky	Urdzarski	Vostohno-Kazahkstanskaya	2008	cow	1	rabies	46.93333	82.83333	green
Akshoky	Urdzarski	Vostohno-Kazahkstanskaya	2009	cow	1	rabies	46.93333	82.85000	green
Karakol	Urdzarski	Vostohno-Kazahkstanskaya	2009	cow	1	rabies	46.93333	80.75000	green
Makanshi	Urdzarski	Vostohno-Kazahkstanskaya	2009	cow	1	rabies	47.03333	81.81667	green
Karabutinskii	Urdzharskii	Vostohno-Kazahkstanskaya	2005	cow	5	rabies	46.83333	82.58333	green
g.Semipalatinck	g.Semipalatinck	Vostohno-Kazahkstanskaya	2006	cow	1	rabies	50.35000	80.33333	green
Ernazar	Beskaragaysky	Vostohno-Kazahkstanskaya	2013	cow	1	rabies	50.885833	79.482778	green
Kabanbai	Urdzharski	Vostohno-Kazahkstanskaya	2013	cow	1	rabies	47.155099	81.67835	green
Karabulak	Urdzharski	Vostohno-Kazahkstanskaya	2013	cow	1	rabies	46.140444	82.169108	green
Karabulak	Urdzharski	Vostohno-Kazahkstanskaya	2013	cow	1	rabies	46.141618	82.13373	green
Karabulak	Urzharski	Vostohno-Kazahkstanskaya	2013	cow	1	rabies	46.139879	82.171211	green
Koktal	Urdzharski	Vostohno-Kazahkstanskaya	2013	cow	1	rabies	46.4666666667	81.8666666667	green
Kyigan	Kurchimski	Vostohno-Kazahkstanskaya	2013	cow	1	rabies	48.73598	83.499463	green
Malay Vladimirovka	Beskaragaysky	Vostohno-Kazahkstanskaya	2013	cow	1	rabies	50.953694	79.403729	green
Novodvorovka	Borodulihinsky	Vostohno-Kazahkstanskaya	2013	cow	1	rabies	50.815139	80.997532	green
Semei	NA	Vostohno-Kazahkstanskaya	2013	cow	1	rabies	50.4	80.2166666667	green
Semiyr	Beskaragaysky	Vostohno-Kazahkstanskaya	2013	cow	1	rabies	50.898793	78.315203	green
Shar	Zharmaiski	Vostohno-Kazahkstanskaya	2013	cow	1	rabies	49.5833333333	81.0333333333	green
Shar	Zharmaiski	Vostohno-Kazahkstanskaya	2013	cow	1	rabies	49.5833333333	81.0333333333	green
Kokpekti	Kokpektinski	Vostohno-Kazahkstanskaya	2012	dog	1	rabies	48.75	82.4	red
Nauali	Urzharski	Vostohno-Kazahkstanskaya	2012	dog	1	rabies	47.001329	81.744118	red
Novopokrovka	Borodulikha	Vostohno-Kazahkstanskaya	2012	dog	1	rabies	50.683951	80.456657	red
Semei	Semipalatinski	Vostohno-Kazahkstanskaya	2012	dog	1	rabies	50.439577	80.266113	red
Semei	Semipalatinski	Vostohno-Kazahkstanskaya	2012	dog	1	rabies	50.439577	80.266113	red
Semei	Semipalatinski	Vostohno-Kazahkstanskaya	2012	dog	1	rabies	50.439577	80.266113	red
Semei	Semipalatinski	Vostohno-Kazahkstanskaya	2012	dog	1	rabies	50.39484	80.206547	red
Urzhar	Urzharski	Vostohno-Kazahkstanskaya	2012	dog	1	rabies	47.095487	81.617603	red
Zarechniy	Zaysan	Vostohno-Kazahkstanskaya	2012	dog	1	rabies	47.468762	84.884863	red
Zhogari Engisu	Urzharski	Vostohno-Kazahkstanskaya	2012	dog	1	rabies	46.833333	81.533333	red
Sarybylak	Tarbagatayski	Vostohno-Kazahkstanskaya	2003	dog	1	rabies	48.13333	81.80000	red
Nekrasovski s\o	Urdzarski	Vostohno-Kazahkstanskaya	2004	dog	1	rabies	47.21667	81.41667	red
Zaskent	Borodulihinski	Vostohno-Kazahkstanskaya	2005	dog	1	rabies	50.90000	81.38333	red
Toledy	Ayagozski	Vostohno-Kazahkstanskaya	2005	dog	1	rabies	47.71667	80.78333	red
Karakol	Urdzarski	Vostohno-Kazahkstanskaya	2008	dog	2	rabies	46.91667	80.75000	red
Akshatau s\o	Ayagozski	Vostohno-Kazahkstanskaya	2008	dog	1	rabies	47.90000	80.86667	red
Bidailyk	Ayagozski	Vostohno-Kazahkstanskaya	2011	fox	1	rabies	47.8243	78.711495	orange
Bidaiyk	Ayagozski	Vostohno-Kazahkstanskaya	2011	fox	1	rabies	47.8243	78.711495	orange
Makanshi	Urzharski	Vostohno-Kazahkstanskaya	2011	fox	1	rabies	46.789647	82.028556	orange
Mynbulak	Ayagozski	Vostohno-Kazahkstanskaya	2011	fox	1	rabies	47.562292	80.823819	orange
Ozerki	Semeiski	Vostohno-Kazahkstanskaya	2011	fox	1	rabies	50.38447	80.501288	orange
Semei	Semeiski	Vostohno-Kazahkstanskaya	2011	fox	1	rabies	50.412111	80.251402	orange
Vodnyi	Semeiski	Vostohno-Kazahkstanskaya	2011	fox	1	rabies	50.526749	79.87817	orange
Zharyk	Zharma	Vostohno-Kazahkstanskaya	2011	fox	1	rabies	48.815732	81.538083	orange
Znamenka	Semeiski	Vostohno-Kazahkstanskaya	2011	fox	1	rabies	50.083473	79.577143	orange
Eltay	Urdzarski	Vostohno-Kazahkstanskaya	2007	fox	1	rabies	46.88333	81.60000	orange
Novobazenovka	Semey-city	Vostohno-Kazahkstanskaya	2008	fox	1	rabies	50.40000	80.28333	orange
Shalabay	Zarminsky	Vostohno-Kazahkstanskaya	2008	fox	2	rabies	49.70000	81.50000	orange
Peremenovka	Borodulihinsky	Vostohno-Kazahkstanskaya	2008	fox	1	rabies	50.83333	81.26667	orange
Bakti	Borodulihinsky	Vostohno-Kazahkstanskaya	2013	fox	1	rabies	50.854556	80.767329	orange
Balykshi	Kurchimski	Vostohno-Kazahkstanskaya	2013	fox	1	rabies	50.576159	80.93865	orange
Baskol	Beskaragaysky	Vostohno-Kazahkstanskaya	2013	fox	1	rabies	51.190075	79.304595	orange
Ernazar	Beskaragaysky	Vostohno-Kazahkstanskaya	2013	fox	1	rabies	50.885833	79.482778	orange
Saryolen	Kurchimski	Vostohno-Kazahkstanskaya	2013	fox	1	rabies	48.559228	83.901268	orange
Kalguty	Kurshimski	Vostohno-Kazahkstanskaya	2011	horse	1	rabies	48.490435	84.380929	blue
Ktngirbaiski	Abayski	Vostohno-Kazahkstanskaya	2011	horse	1	rabies	48.755966	79.343693	blue
Malkeldi	Ayagozski	Vostohno-Kazahkstanskaya	2011	horse	1	rabies	48.441708	78.184344	blue
Zhazyk	Semeiski	Vostohno-Kazahkstanskaya	2011	horse	1	rabies	50.097365	79.32526	blue
Arkhat	Abayski	Vostohno-Kazahkstanskaya	2012	horse	1	rabies	48.866667	80.483333	blue
Akshatau	Ayagozski	Vostohno-Kazahkstanskaya	2011	sheep	1	rabies	47.464476	80.904669	gray48
Delbegetay	Zharmayski	Vostohno-Kazahkstanskaya	2012	sheep	1	rabies	50.05	80.666667	gray48
Maylin	Ayagozski	Vostohno-Kazahkstanskaya	2012	sheep	3	rabies	47.54803	84.681845	gray48
Karatalckii	Urdzharskii	Vostohno-Kazahkstanskaya	2005	sheep	5	rabies	46.73333	82.08333	gray48
Mailinskii	Ayagozski	Vostohno-Kazahkstanskaya	2005	wolf	1	rabies	48.03333	80.55000	darkorange3
Kabanbai	Urdzharski	Vostohno-Kazahkstanskaya	2013	other	NA	rabies	47.155099	81.67835	darkviolet
Kabanbai	Urdzharski	Vostohno-Kazahkstanskaya	2013	other	NA	rabies	47.155099	81.67835	darkviolet
Akkala	Sairamski	Yuzhno-Kazakhstanskaya	2010	cow	4	rabies	42.38524	69.972868	green
Abai	Shymkent	Yuzhno-Kazakhstanskaya	2011	cow	1	rabies	42.318086	69.602299	green
Otegul	Shardara	Yuzhno-Kazakhstanskaya	2012	cow	1	rabies	41.260259	67.963142	green
Sharapkhana	Kazygurtski	Yuzhno-Kazakhstanskaya	2010	dog	1	rabies	41.871287	69.449215	red
Shymkent	Shymkent	Yuzhno-Kazakhstanskaya	2010	dog	1	rabies	42.317368	69.559572	red
Enbekshi	Shymkent	Yuzhno-Kazakhstanskaya	2012	dog	1	rabies	42.037915	69.416127	red
Iirzhar	Maktaralski	Yuzhno-Kazakhstanskaya	2012	dog	1	rabies	40.841347	68.238831	red
Temir	Otyrarski	Yuzhno-Kazakhstanskaya	2012	dog	1	rabies	42.567242	67.192383	red
Kogam	Otyrarski	Yuzhno-Kazakhstanskaya	2010	fox	1	rabies	42.824302	68.284836	orange
Abai	Shymkent	Yuzhno-Kazakhstanskaya	2011	fox	1	rabies	42.318086	69.602299	orange
Karabaua	Kazgurt	Yuzhno-Kazakhstanskaya	2011	fox	1	rabies	41.762926	69.386042	orange
Kazygurt	Shymkent	Yuzhno-Kazakhstanskaya	2011	fox	1	rabies	42.367328	69.516046	orange
Turbat	Kazgurt	Yuzhno-Kazakhstanskaya	2011	fox	1	rabies	41.753314	69.600681	orange
Alatau	Tolebiyski	Yuzhno-Kazakhstanskaya	2013	fox	1	rabies	42.1333333333	70.0166666667	orange
Karakai	Maktaralski	Yuzhno-Kazakhstanskaya	2013	fox	1	rabies	40.7166666667	68.2	orange
Karatobe	Tolebiyski	Yuzhno-Kazakhstanskaya	2013	fox	1	rabies	42.2833333333	70.2333333333	orange
Kazhimuhan	Ordabasinski	Yuzhno-Kazakhstanskaya	2013	fox	1	rabies	42.6	69.3166666667	orange
Saryagash	Saryagashski	Yuzhno-Kazakhstanskaya	2013	fox	1	rabies	54.187954	67.037523	orange
Shimkent	NA	Yuzhno-Kazakhstanskaya	2013	fox	1	rabies	42.3	69.6	orange
Zhyly su	Maktaralski	Yuzhno-Kazakhstanskaya	2013	fox	1	rabies	40.81549	68.174372	orange
Borzhau	Ordabasynski	Yuzhno-Kazakhstanskaya	2010	horse	1	rabies	42.548528	69.191723	blue
Iyrzhar	Maktaralski	Yuzhno-Kazakhstanskaya	2011	jackal	1	rabies	40.69636	68.608588	darkorange2
Koksayek	Tolebiyski	Yuzhno-Kazakhstanskaya	2012	sheep	1	rabies	42.249328	70.023594	gray48
Kazhimuhan	Ordabasinski	Yuzhno-Kazakhstanskaya	2013	sheep	1	rabies	42.6	69.3166666667	gray48
Chapaevo	Akzaikski	Zapadno-Kazakhstanskaya	2004	cat	1	rabies	50.15	51.18333	yellow
Chaganski	Terektinski	Zapadno-Kazakhstanskaya	2005	cat	1	rabies	50.51667	51.76667	yellow
Krasnovski	Zelenovski	Zapadno-Kazakhstanskaya	2005	cat	1	rabies	51.43333	52.1	yellow
Kyzylobinski	Zangalinski	Zapadno-Kazakhstanskaya	2005	cat	1	rabies	49.41667	50.25	yellow
Uralsk	Zelenovski	Zapadno-Kazakhstanskaya	2005	cat	1	rabies	51.21667	51.48333	yellow
Uralsk	Zelenovski	Zapadno-Kazakhstanskaya	2006	cat	1	rabies	51.21667	51.35	yellow
Akbulak	Burlinski	Zapadno-Kazakhstanskaya	2004	cow	1	rabies	51.01667	53.3	green
Chapaevo	Akzaikski	Zapadno-Kazakhstanskaya	2004	cow	1	rabies	50.18333	51.15	green
Taldyapanski	Kaztalovski	Zapadno-Kazakhstanskaya	2004	cow	1	rabies	49.73333	50.21667	green
Akzaikski	Terektinski	Zapadno-Kazakhstanskaya	2005	cow	1	rabies	51.18333	51.6	green
Buldurtinski	Syrymski	Zapadno-Kazakhstanskaya	2005	cow	1	rabies	50.08333	53.26667	green
Konekteginski	Terektinski	Zapadno-Kazakhstanskaya	2005	cow	1	rabies	50.08333	51.38333	green
Orazgali	Kaztalovski	Zapadno-Kazakhstanskaya	2005	cow	1	rabies	49.33333	49.45	green
Shagatayski	Terektinski	Zapadno-Kazakhstanskaya	2005	cow	1	rabies	50.5	51.85	green
Kosubinski	Syrymski	Zapadno-Kazakhstanskaya	2005	cow	2	rabies	49.85	52.55	green
Urdinski	Urdinski	Zapadno-Kazakhstanskaya	2005	cow	3	rabies	48.76667	47.43333	green
Sayhinski	Urdinski	Zapadno-Kazakhstanskaya	2005	cow	4	rabies	48.95	48.98333	green
Almalinski	Akzaikski	Zapadno-Kazakhstanskaya	2006	cow	1	rabies	49.81667	51.45	green
Buldurtinski	Syrymski	Zapadno-Kazakhstanskaya	2007	cow	1	rabies	50.08333	53.28333	green
Kopzasar	Zangalinski	Zapadno-Kazakhstanskaya	2007	cow	1	rabies	48.96667	50.43333	green
Lubenski	Chingirlauski	Zapadno-Kazakhstanskaya	2007	cow	1	rabies	50.41667	54.13333	green
Pyatimar	Zangalinski	Zapadno-Kazakhstanskaya	2007	cow	1	rabies	49.48333	50.51667	green
Zusandoyski	Karatobinski	Zapadno-Kazakhstanskaya	2007	cow	1	rabies	49.91667	53.41667	green
Zusandoyski	Karatobinski	Zapadno-Kazakhstanskaya	2007	cow	1	rabies	49.85	53.35	green
Taldybulak	Syrymski	Zapadno-Kazakhstanskaya	2007	cow	2	rabies	50.68333	52.78333	green
Zusandoyski	Karatobinski	Zapadno-Kazakhstanskaya	2007	cow	2	rabies	49.86667	53.45	green
Zanzzolski	Zangalinski	Zapadno-Kazakhstanskaya	2007	cow	3	rabies	49.23333	50.11667	green
Saroyski	Syrymski	Zapadno-Kazakhstanskaya	2007	cow	4	rabies	50.8	52.15	green
Sayhinski	Urdinski	Zapadno-Kazakhstanskaya	2007	cow	5	rabies	48.96667	48.96667	green
Eltay	Syrymski	Zapadno-Kazakhstanskaya	2008	cow	1	rabies	50.26667	52.76667	green
Kosoba	Syrymski	Zapadno-Kazakhstanskaya	2008	cow	1	rabies	49.83333	52.56667	green
Saralzinski	Karatobinski	Zapadno-Kazakhstanskaya	2008	cow	1	rabies	49.3	53.15	green
Terenkol	Kaztalovski	Zapadno-Kazakhstanskaya	2008	cow	1	rabies	49.55	48.38333	green
Chigirlau	Chingirlauski	Zapadno-Kazakhstanskaya	2009	cow	1	rabies	51.08333	54.05	green
Esensay	Akzaikski	Zapadno-Kazakhstanskaya	2009	cow	1	rabies	49.86667	51.41667	green
Kopzasar	Zangalinski	Zapadno-Kazakhstanskaya	2009	cow	1	rabies	48.98333	50.43333	green
Kyzyltal	Burlinski	Zapadno-Kazakhstanskaya	2009	cow	1	rabies	51.11667	53.06667	green
Aktau	Taskalinski	Zapadno-Kazakhstanskaya	2010	cow	1	rabies	51.001063	50.184088	green
Chizha	Taskalinski	Zapadno-Kazakhstanskaya	2010	cow	1	rabies	50.933333	49.966667	green
Egindikol	Karatubinski	Zapadno-Kazakhstanskaya	2010	cow	1	rabies	50.033333	54.033333	green
Saralzhyn	Karatobinski	Zapadno-Kazakhstanskaya	2010	cow	1	rabies	49.827628	49.565708	green
Saroya	Syrymski	Zapadno-Kazakhstanskaya	2010	cow	1	rabies	50.073006	52.550354	green
Uzynkol	Zhanibekski	Zapadno-Kazakhstanskaya	2010	cow	1	rabies	49.331389	47.082778	green
Uzynkol	Zhanibekski	Zapadno-Kazakhstanskaya	2011	cow	1	rabies	49.331389	47.082778	green
Zhalpaktar	Kaztalov	Zapadno-Kazakhstanskaya	2011	cow	1	rabies	49.664979	49.480916	green
Zhanazhol	Kaztalov	Zapadno-Kazakhstanskaya	2011	cow	1	rabies	49.66852	49.41425	green
Algabas	Akzhaikski	Zapadno-Kazakhstanskaya	2013	cow	1	rabies	51.15	52.3166666667	green
Karaozen	Kaztalovski	Zapadno-Kazakhstanskaya	2013	cow	1	rabies	49.65	49.5	green
Kiziloba	Zhanagalinsky	Zapadno-Kazakhstanskaya	2013	cow	1	rabies	49.6333333333	50.6333333333	green
Koskol	Karatobinski	Zapadno-Kazakhstanskaya	2013	cow	1	rabies	49.8	53.8166666667	green
Kosoba	Sirimski	Zapadno-Kazakhstanskaya	2013	cow	1	rabies	49.85	52.55	green
Shalgai	Zelenovski	Zapadno-Kazakhstanskaya	2013	cow	1	rabies	51.4166666667	50.7333333333	green
Sulukol	Karatobinski	Zapadno-Kazakhstanskaya	2013	cow	1	rabies	49.5833333333	53.1	green
Taldikuduk	Kaztalovski	Zapadno-Kazakhstanskaya	2013	cow	1	rabies	50.1166666667	49.55	green
Uralsk	NA	Zapadno-Kazakhstanskaya	2013	cow	1	rabies	51.23333	51.3666666667	green
Uyli	Bokeyordinski	Zapadno-Kazakhstanskaya	2013	cow	1	rabies	48.95	49.05	green
Uralsk	Zelenovski	Zapadno-Kazakhstanskaya	2003	dog	1	rabies	51.21667	51.4	red
Kirovski	Burlinski	Zapadno-Kazakhstanskaya	2004	dog	1	rabies	50.85	52.8	red
Pugachevski	Burlinski	Zapadno-Kazakhstanskaya	2004	dog	1	rabies	51.18333	52.88333	red
Fedorovski	Terektinski	Zapadno-Kazakhstanskaya	2006	dog	1	rabies	51.2	51.93333	red
Kenbutekski	Burlinski	Zapadno-Kazakhstanskaya	2006	dog	1	rabies	51.13333	52.93333	red
Syngyrlau	Urdinski	Zapadno-Kazakhstanskaya	2006	dog	1	rabies	48.91667	47.55	red
Uralsk	Zelenovski	Zapadno-Kazakhstanskaya	2006	dog	1	rabies	51.16667	51.36667	red
Beleskiy	Zelenovski	Zapadno-Kazakhstanskaya	2007	dog	1	rabies	51.26667	51.11667	red
Lubenski	Chingirlauski	Zapadno-Kazakhstanskaya	2007	dog	1	rabies	50.45	54.08333	red
Taskalinski	Taskalinski	Zapadno-Kazakhstanskaya	2007	dog	1	rabies	51.08333	50.3	red
Uspenski	Burlinski	Zapadno-Kazakhstanskaya	2007	dog	1	rabies	51.08333	52.9	red
Zanakazanski	Zangalinski	Zapadno-Kazakhstanskaya	2007	dog	1	rabies	48.75	50.55	red
Zusandoyski	Karatobinski	Zapadno-Kazakhstanskaya	2007	dog	1	rabies	49.85	53.4	red
Aksay	Burlinski	Zapadno-Kazakhstanskaya	2009	dog	1	rabies	51.16667	52.98333	red
Ankaty	Terektinski	Zapadno-Kazakhstanskaya	2009	dog	1	rabies	50.71667	51.53333	red
Chirovski	Zelenovski	Zapadno-Kazakhstanskaya	2009	dog	1	rabies	51.53333	52.43333	red
Komsomol	Syrymski	Zapadno-Kazakhstanskaya	2009	dog	1	rabies	50.11667	52.66667	red
Zanibekski	Zanibekski	Zapadno-Kazakhstanskaya	2009	dog	1	rabies	49.58333	47.38333	red
Taldibulak	Sirimski	Zapadno-Kazakhstanskaya	2010	dog	1	rabies	50.784912	49.642539	red
Dolinskoye	Terektinski	Zapadno-Kazakhstanskaya	2012	dog	1	rabies	51.314305	51.874817	red
Fedorov	Terektinski	Zapadno-Kazakhstanskaya	2012	dog	1	rabies	51.227098	51.932888	red
Saralzhyn	Bokeyordinski	Zapadno-Kazakhstanskaya	2012	dog	1	rabies	49.161923	48.916154	red
Kamyshovka	Taskalinski	Zapadno-Kazakhstanskaya	2003	fox	1	rabies	50.78333	49.9	orange
Krugloozernoe	Terektinski	Zapadno-Kazakhstanskaya	2003	fox	1	rabies	50.61667	51.61667	orange
Pokatilovka	Terektinski	Zapadno-Kazakhstanskaya	2003	fox	1	rabies	51.11667	51.83333	orange
Razdolniy	Zelenovski	Zapadno-Kazakhstanskaya	2003	fox	1	rabies	51.55	51.85	orange
Uspenski	Burlinski	Zapadno-Kazakhstanskaya	2004	fox	1	rabies	51.06667	52.91667	orange
Pavlovo	Zelenovski	Zapadno-Kazakhstanskaya	2005	fox	1	rabies	51.03333	51.3	orange
Kenbutekski	Burlinski	Zapadno-Kazakhstanskaya	2005	fox	2	rabies	51.11667	52.95	orange
Chiza	Taskalinski	Zapadno-Kazakhstanskaya	2007	fox	1	rabies	50.91667	49.95	orange
Derkul	Zelenovski	Zapadno-Kazakhstanskaya	2007	fox	1	rabies	51.25	51.28333	orange
Zanakazanski	Zangalinski	Zapadno-Kazakhstanskaya	2007	fox	1	rabies	48.73333	50.56667	orange
Zangalinski	Zangalinski	Zapadno-Kazakhstanskaya	2007	fox	1	rabies	49.2	50.28333	orange
Burlinski	Burlinski	Zapadno-Kazakhstanskaya	2008	fox	1	rabies	51.4	52.7	orange
Burlinski	Burlinski	Zapadno-Kazakhstanskaya	2009	fox	1	rabies	51.43333	52.75	orange
Pugachevski	Burlinski	Zapadno-Kazakhstanskaya	2009	fox	1	rabies	51.18333	52.9	orange
Alatau	Eltaiski	Zapadno-Kazakhstanskaya	2010	fox	1	rabies	50.60171	53.019194	orange
Dariyan	Zelenovski	Zapadno-Kazakhstanskaya	2010	fox	1	rabies	51.12292	51.028404	orange
Persovosovet	Zelenovski	Zapadno-Kazakhstanskaya	2011	fox	1	rabies	51.434637	50.752252	orange
Aksu	Burlinski	Zapadno-Kazakhstanskaya	2013	fox	1	rabies	50.9333333333	53.0666666667	orange
Aksuat	Teriktinski	Zapadno-Kazakhstanskaya	2013	fox	1	rabies	51.2166666667	51.6166666667	orange
Berezov	Borlyiski	Zapadno-Kazakhstanskaya	2013	fox	1	rabies	51.210377	53.341799	orange
Berezov	Borlyski	Zapadno-Kazakhstanskaya	2013	fox	1	rabies	51.209141	53.342657	orange
Karagandy	Burlinski	Zapadno-Kazakhstanskaya	2013	fox	1	rabies	50.717861	53.116834	orange
Karagandy	Burlinski	Zapadno-Kazakhstanskaya	2013	fox	1	rabies	50.717861	53.116834	orange
Karauyltobe	Akzhaikski	Zapadno-Kazakhstanskaya	2013	fox	1	rabies	49.6166666667	51.6	orange
Koshim	Zelenovski	Zapadno-Kazakhstanskaya	2013	fox	1	rabies	50.872655	51.130972	orange
Koshim	Zelenovski	Zapadno-Kazakhstanskaya	2013	fox	1	rabies	50.8666666667	51.1333333333	orange
Kosoba	Sirimski	Zapadno-Kazakhstanskaya	2013	fox	1	rabies	50.0666666667	52.3	orange
Taldiapan	Kaztalovski	Zapadno-Kazakhstanskaya	2013	fox	1	rabies	49.7166666667	50.2333333333	orange
Uralsk	NA	Zapadno-Kazakhstanskaya	2013	fox	1	rabies	51.23333	51.3666666667	orange
Yanaikin	Zelenovski	Zapadno-Kazakhstanskaya	2013	fox	1	rabies	50.711194	51.08385	orange
Konekteginski	Terektinski	Zapadno-Kazakhstanskaya	2007	horse	1	rabies	50.11667	51.36667	blue
Novopavlovka	Terektinski	Zapadno-Kazakhstanskaya	2013	korsak	1	rabies	51.1	51.7	orange
Koktobinski	Urdinski	Zapadno-Kazakhstanskaya	2006	sheep	1	rabies	48.88333	48.08333	gray48
Kurdinski	Urdinski	Zapadno-Kazakhstanskaya	2006	sheep	1	rabies	48.91667	48.98333	gray48
Saralzin	Kaztalovski	Zapadno-Kazakhstanskaya	2006	sheep	1	rabies	49.83333	49.55	gray48
Almaly	Akzaikski	Zapadno-Kazakhstanskaya	2008	sheep	1	rabies	49.91667	51.31667	gray48
Kanay	Burlinski	Zapadno-Kazakhstanskaya	2009	sheep	1	rabies	51.4	52.65	gray48
Zhanakazan	Zhanakalinsky	Zapadno-Kazakhstanskaya	2010	sheep	1	rabies	48.930523	49.609858	gray48
Bazarshola	Akzhaikski	Zapadno-Kazakhstanskaya	2013	sheep	1	rabies	49.0666666667	51.9333333333	gray48
Pokatilovka	Terektinski	Zapadno-Kazakhstanskaya	2003	wolf	1	rabies	51.08333	51.88333	darkorange3
Saralzinski	Urdinski	Zapadno-Kazakhstanskaya	2003	wolf	1	rabies	49.15	48.88333	darkorange3
Bumakolski	Burlinski	Zapadno-Kazakhstanskaya	2005	wolf	1	rabies	51.43333	52.81667	darkorange3
Chapovski	Zelenovski	Zapadno-Kazakhstanskaya	2005	wolf	1	rabies	51.38333	51.28333	darkorange3
Peremetinski	Zelenovski	Zapadno-Kazakhstanskaya	2005	wolf	1	rabies	51.18333	50.83333	darkorange3
Zaikski	Akzaikski	Zapadno-Kazakhstanskaya	2005	wolf	1	rabies	50	50.45	darkorange3
Kyzyltal	Moyinkumski	Zhambylskaya	2011	other	1	rabies	44.244834	73.339659	darkviolet
Kyzyltal	Moyinkumski	Zhambylskaya	2011	camel	1	rabies	44.244834	73.339659	black
Abai	Baizakski	Zhambylskaya	2010	cow	1	rabies	43.077948	71.338048	green
Akkol	Talasski	Zhambylskaya	2010	cow	1	rabies	43.422505	70.773325	green
Birlik	Moyinkumski	Zhambylskaya	2010	cow	1	rabies	44.065387	73.513041	green
Birlik	Moyinkumski	Zhambylskaya	2010	cow	1	rabies	44.065387	73.513041	green
Kenes	Moyinkumski	Zhambylskaya	2010	cow	1	rabies	42.982988	71.532755	green
Koragaty	T. Ryskulovski	Zhambylskaya	2010	cow	1	rabies	43.784263	73.696461	green
Tasbastau	Zhualinski	Zhambylskaya	2010	cow	1	rabies	42.883008	70.592651	green
Zhetitobe	Zhualinski	Zhambylskaya	2010	cow	1	rabies	42.692404	70.482549	green
Karasaz	Zhualinski	Zhambylskaya	2010	cow	10	rabies	42.632	70.684997	green
Akaral	Merkiski	Zhambylskaya	2011	cow	1	rabies	42.856548	73.289415	green
Akku	Talasski	Zhambylskaya	2011	cow	1	rabies	43.646293	71.290213	green
Aktobe	Shu	Zhambylskaya	2011	cow	1	rabies	43.832436	73.775445	green
Berikkara	Talasski	Zhambylskaya	2011	cow	1	rabies	43.121934	70.343408	green
Kenes	Kordayski	Zhambylskaya	2011	cow	1	rabies	43.032216	74.72016	green
Kenes	Moyinkumski	Zhambylskaya	2011	cow	1	rabies	43.951254	73.579097	green
Kordai	Kordayski	Zhambylskaya	2011	cow	1	rabies	43.302426	74.932715	green
Korgaty	T. Ryskulovski	Zhambylskaya	2011	cow	1	rabies	43.114909	72.98141	green
Koshkarata	Zhualinski	Zhambylskaya	2011	cow	1	rabies	42.8428	70.337459	green
Kulan	Moyinkumski	Zhambylskaya	2011	cow	1	rabies	42.91318	72.713621	green
Kulan	Moyinkumski	Zhambylskaya	2011	cow	1	rabies	42.91318	72.713621	green
Kulan	T. Ryskulovski	Zhambylskaya	2011	cow	1	rabies	42.91318	72.713621	green
Kulan	T. Ryskulovski	Zhambylskaya	2011	cow	1	rabies	42.91318	72.713621	green
Kumaryk	T. Ryskulovski	Zhambylskaya	2011	cow	1	rabies	42.931863	72.432059	green
Kylyshbai	Moyinkumski	Zhambylskaya	2011	cow	1	rabies	44.278165	72.946656	green
Kylyshbai	Moyinkumski	Zhambylskaya	2011	cow	1	rabies	44.278165	72.946656	green
Kyzyltal	Merkiski	Zhambylskaya	2011	cow	1	rabies	44.249236	73.188425	green
Kyzyltal	Moyinkumski	Zhambylskaya	2011	cow	1	rabies	44.249236	73.188425	green
Kyzyl-Zhyldiz	Baizakski	Zhambylskaya	2011	cow	1	rabies	42.926815	71.445904	green
Moyinkum	Moyinkumski	Zhambylskaya	2011	cow	1	rabies	44.672391	73.861943	green
Moyinkum	Moyinkumski	Zhambylskaya	2011	cow	1	rabies	44.672391	73.861943	green
Moyinkum	Moyinkumski	Zhambylskaya	2011	cow	1	rabies	44.672391	73.861943	green
Ondirs	Shu	Zhambylskaya	2011	cow	1	rabies	43.68279	73.644651	green
Shyganak	Moyinkumski	Zhambylskaya	2011	cow	1	rabies	45.105066	73.997343	green
Sulutor	Kardaiski	Zhambylskaya	2011	cow	1	rabies	43.239199	75.208937	green
Sulutor	Kordayski	Zhambylskaya	2011	cow	1	rabies	43.239199	75.208937	green
Sulutor	Kordayski	Zhambylskaya	2011	cow	1	rabies	43.239199	75.208937	green
Ulanbel	Moyinkumski	Zhambylskaya	2011	cow	1	rabies	44.822703	71.13427	green
Ulanbel	Moyinkumski	Zhambylskaya	2011	cow	1	rabies	44.822703	71.13427	green
Ulanbel	Moyinkumski	Zhambylskaya	2011	cow	1	rabies	44.822703	71.13427	green
Zhambyl	Merkiski	Zhambylskaya	2011	cow	1	rabies	42.871224	73.186182	green
Zhambyl	Moyinkumski	Zhambylskaya	2011	cow	1	rabies	44.295252	73.049038	green
Zhambyl	Moyinkumski	Zhambylskaya	2011	cow	1	rabies	44.295252	73.049038	green
Birlik	Moyinkumski	Zhambylskaya	2011	cow	2	rabies	44.065711	73.521241	green
Sulutor	Kordayski	Zhambylskaya	2011	cow	18	rabies	43.239199	75.208937	green
Aksuyek	Moyinkumski	Zhambylskaya	2012	cow	1	rabies	44.622487	74.504642	green
Binazar	Moyinkumski	Zhambylskaya	2012	cow	1	rabies	44.064167	73.573056	green
Binazar	Moyinkumski	Zhambylskaya	2012	cow	1	rabies	44.064167	73.573056	green
Buril-Baytal	Moyinkumski	Zhambylskaya	2012	cow	1	rabies	45.10653	73.974016	green
Koktobe	Chuyski	Zhambylskaya	2012	cow	1	rabies	43.699993	73.815122	green
Kyzylkainar	Zhambylski	Zhambylskaya	2012	cow	1	rabies	42.839724	71.516318	green
Shokpar	Chuyski	Zhambylskaya	2012	cow	1	rabies	43.816667	74.333333	green
Ulanbel	Moyinkumski	Zhambylskaya	2012	cow	1	rabies	44.828391	71.139221	green
Zhambyl	Moyinkumski	Zhambylskaya	2012	cow	1	rabies	44.2925	73.035556	green
Zhambyl	Moyinkumski	Zhambylskaya	2012	cow	1	rabies	44.2925	73.035556	green
Zhambyl	Moyinkumski	Zhambylskaya	2012	cow	1	rabies	44.2925	73.035556	green
Zhambyl	Moyinkumski	Zhambylskaya	2012	cow	1	rabies	44.2925	73.035556	green
Zhambyl	Moyinkumski	Zhambylskaya	2012	cow	1	rabies	44.2925	73.035556	green
Zhambyl	Moyinkumski	Zhambylskaya	2012	cow	1	rabies	45.313529	72.301025	green
Aksuyek	Moyinkumski	Zhambylskaya	2012	cow	2	rabies	44.622487	74.504642	green
Binazar	Moyinkumski	Zhambylskaya	2013	cow	1	rabies	44.064167	73.573056	green
Kyzyltal	Moyinkumski	Zhambylskaya	2013	cow	1	rabies	44.249236	73.188425	green
Birlik	Moyinkumski	Zhambylskaya	2010	dog	1	rabies	44.065387	73.513041	red
Birlik	Moyinkumski	Zhambylskaya	2010	dog	1	rabies	44.065387	73.513041	red
Birlik	Moyinkumski	Zhambylskaya	2010	dog	1	rabies	44.065387	73.513041	red
Karakistak	Riskulovski	Zhambylskaya	2010	dog	1	rabies	43.15	73.1	red
Lenin	T. Ryskulovski	Zhambylskaya	2010	dog	1	rabies	43.686836	73.799329	red
Lugovoi	T. Ryskulovski	Zhambylskaya	2010	dog	1	rabies	42.949512	72.764854	red
Momishuli	Zhualinski	Zhambylskaya	2010	dog	1	rabies	42.617981	70.758476	red
B. Momishuli	Zhualinski	Zhambylskaya	2012	dog	1	rabies	42.633333	70.766667	red
Baluansholak	Chuyski	Zhambylskaya	2012	dog	1	rabies	43.733895	74.033432	red
Birlik	Moyinkumski	Zhambylskaya	2012	dog	1	rabies	44.065387	73.513041	red
Sarikemer	Baizakski	Zhambylskaya	2012	dog	1	rabies	43.01062	71.517353	red
Taraz	Zhambylski	Zhambylskaya	2012	dog	1	rabies	42.906148	71.368217	red
Taraz	Zhambylski	Zhambylskaya	2012	dog	1	rabies	42.906148	71.368217	red
Taraz	Zhambylski	Zhambylskaya	2012	dog	1	rabies	42.906148	71.368217	red
Taraz	Zhambylski	Zhambylskaya	2012	dog	1	rabies	42.906148	71.368217	red
Taraz	Zhambylski	Zhambylskaya	2012	dog	1	rabies	42.906148	71.368217	red
Taraz	Zhambylski	Zhambylskaya	2012	dog	1	rabies	42.906148	71.368217	red
Taraz	Zhambylski	Zhambylskaya	2012	dog	1	rabies	42.906148	71.368217	red
Taraz	Zhambylski	Zhambylskaya	2012	dog	1	rabies	42.906148	71.368217	red
Taraz	Zhambylski	Zhambylskaya	2012	dog	1	rabies	42.906148	71.368217	red
Taraz	Zhambylski	Zhambylskaya	2012	dog	1	rabies	42.912482	71.396949	red
Taraz	Zhambylski	Zhambylskaya	2012	dog	1	rabies	42.901386	71.404052	red
Taraz	Zhambylski	Zhambylskaya	2012	dog	1	rabies	42.900773	71.369033	red
Taraz	Zhambylski	Zhambylskaya	2012	dog	1	rabies	42.89131	71.400447	red
Zhanatalap	Zhualinski	Zhambylskaya	2012	dog	1	rabies	42.636295	71.094503	red
Taraz	NA	Zhambylskaya	2013	dog	1	rabies	42.896888	71.388087	red
Taraz	NA	Zhambylskaya	2013	dog	1	rabies	42.896888	71.388087	red
Taraz	NA	Zhambylskaya	2013	dog	1	rabies	42.896888	71.388087	red
Taraz	NA	Zhambylskaya	2013	dog	1	rabies	42.896888	71.388087	red
Kokbastau	Zhualinski	Zhambylskaya	2010	fox	1	rabies	43.059105	71.646738	orange
Kumshagal	Zhambylski	Zhambylskaya	2010	fox	1	rabies	42.83151	71.303973	orange
Shakpak	Zhualinski	Zhambylskaya	2010	fox	1	rabies	43.202517	69.358664	orange
Zhaksylik	T. Ryskulovski	Zhambylskaya	2010	fox	1	rabies	42.911649	72.635808	orange
Zhaksylik	T. Ryskulovski	Zhambylskaya	2010	fox	1	rabies	42.911649	72.635808	orange
Abai	T. Ryskulovski	Zhambylskaya	2011	fox	1	rabies	42.931863	72.432059	orange
Akbulak	T. Ryskulovski	Zhambylskaya	2011	fox	1	rabies	43.080739	72.904572	orange
Akyrtobe	T. Ryskulovski	Zhambylskaya	2011	fox	1	rabies	42.982651	72.12	orange
B. Momishuli	Zhualinski	Zhambylskaya	2011	fox	1	rabies	42.623551	70.789024	orange
Kordai	Kordayski	Zhambylskaya	2011	fox	1	rabies	43.032216	74.72016	orange
Kordai	Kordayski	Zhambylskaya	2011	fox	1	rabies	43.032216	74.72016	orange
Mynbulak	Zhualinski	Zhambylskaya	2011	fox	1	rabies	42.587935	70.861871	orange
Oiyk	Talasski	Zhambylskaya	2011	fox	1	rabies	43.776795	70.9478	orange
Sarykemer	Baizakski	Zhambylskaya	2011	fox	1	rabies	43.381356	71.491248	orange
Sharbakty	Kordayski	Zhambylskaya	2011	fox	1	rabies	43.146298	74.962874	orange
Taraz	Tarazski	Zhambylskaya	2011	fox	1	rabies	42.899507	71.391467	orange
Taraz	Tarazski	Zhambylskaya	2011	fox	1	rabies	42.899507	71.391467	orange
Taraz	Tarazski	Zhambylskaya	2011	fox	1	rabies	42.899507	71.391467	orange
Taraz	Tarazski	Zhambylskaya	2011	fox	1	rabies	42.899507	71.391467	orange
Taraz	Tarazski	Zhambylskaya	2011	fox	1	rabies	42.899507	71.391467	orange
Baluansholak	Shu	Zhambylskaya	2011	fox	21	rabies	43.832436	73.775445	orange
Akbastau	Zhambylski	Zhambylskaya	2013	fox	1	rabies	43.03667	71.151737	orange
Besagash	Zhambylski	Zhambylskaya	2013	fox	1	rabies	42.8	71.4333333333	orange
Buryl	Baizakski	Zhambylskaya	2013	fox	1	rabies	42.9666666667	71.4166666667	orange
Dosbol	Sarysuiski	Zhambylskaya	2013	fox	1	rabies	44.05	70.3166666667	orange
Karatau	Talaski	Zhambylskaya	2013	fox	1	rabies	43.16667	70.46667	orange
Kolkainar	Zhambylski	Zhambylskaya	2013	fox	1	rabies	43.1	71.3166666667	orange
Mirnyi	Moyinkumski	Zhambylskaya	2013	fox	1	rabies	44.65	73.85	orange
Ondyrus	Shuiski	Zhambylskaya	2013	fox	1	rabies	43.686339	73.63785	orange
Ornek	T. Ryskulovski	Zhambylskaya	2013	fox	1	rabies	42.972768	72.152753	orange
Shu	Shuiski	Zhambylskaya	2013	fox	1	rabies	43.5833333333	73.5833333333	orange
Zhuldyz	Baizakski	Zhambylskaya	2013	fox	1	rabies	42.924722	71.434167	orange
Aktogan	Merkiski	Zhambylskaya	2010	horse	1	rabies	42.868479	73.105774	blue
Binazar	Moyinkumski	Zhambylskaya	2010	horse	2	rabies	44.064167	73.573056	blue
Tamdy	Talasski	Zhambylskaya	2011	horse	1	rabies	43.142549	70.597269	blue
Tamdy	Talasski	Zhambylskaya	2011	horse	1	rabies	43.142549	70.597269	blue
Ulken Sulutor	Kordayski	Zhambylskaya	2012	horse	1	rabies	43.25	75.2	blue
Zhanatogan	Merkiski	Zhambylskaya	2012	horse	1	rabies	43.397065	73.182678	blue
Taraz	NA	Zhambylskaya	2013	other	1	rabies	42.896888	71.388087	darkviolet
Yubileynoe	T. Ryskulovski	Zhambylskaya	2010	sheep	1	rabies	43.116022	72.444019	gray48
Tasotkel	Chuyski	Zhambylskaya	2010	sheep	3	rabies	43.353721	73.587348	gray48
Aktobe	Shu	Zhambylskaya	2011	sheep	1	rabies	43.841104	73.549134	gray48
Kyshaman	Moyinkumski	Zhambylskaya	2011	sheep	1	rabies	44.244834	73.339659	gray48
Kyzyltal	Moyinkumski	Zhambylskaya	2011	sheep	1	rabies	44.249236	73.188425	gray48
Moyinkum	Moyinkumski	Zhambylskaya	2011	sheep	1	rabies	44.278165	72.946656	gray48
Moyinkum	Moyinkumski	Zhambylskaya	2011	sheep	1	rabies	44.278165	72.946656	gray48
Turgini	Zhualinski	Zhambylskaya	2011	sheep	1	rabies	42.587935	70.861871	gray48
Kyzauit	Talasski	Zhambylskaya	2011	sheep	2	rabies	43.411997	70.445252	gray48
Akaral	Merkiski	Zhambylskaya	2012	sheep	1	rabies	42.855204	73.285503	gray48
Karaboget	Moyinkumski	Zhambylskaya	2012	sheep	1	rabies	44.560203	72.266994	gray48
Taraz	NA	Zhambylskaya	2013	sheep	1	rabies	42.896888	71.388087	gray48
Zhambyl	Merkiski	Zhambylskaya	2011	other	1	rabies	42.807472	73.159328	darkviolet
Taraz	NA	Zhambylskaya	2013	other	NA	rabies	42.896888	71.388087	darkviolet
